# Supplementary material for: Clade-specific long-read sequencing increases the accuracy and specificity of the gyrB phylogenetic marker gene
Source: mSystems. 2024 Dec 16;10(1):e01480-24. doi: 10.1128/msystems.01480-24 (PMC11748558; doi:10.1128/msystems.01480-24)
Supplement: Supplemental Tables — Tables S1-S9. [file msystems.01480-24-s0002.xlsx]

## Sheet: Supplemental Table 1
	Supplemental Table 1: Candidate Bacteroidaceae long-read amplicon primers generated by PhyloTAGs. PhyloTAGs generated a total of 1,953 potential primer locations using a 21bp sliding window approach across the Bacteroidaceae gyrB gene, including forward and reverse primers for each location. Position_window_(bp) indicates the location of the sliding window, Degeneracies lists the total number of …
Position_window_(bp)	Degeneracies	Bases_per_position	Forward_primer	Reverse_primer
1_21	256	(A)(T)(G)(A)(CG)(TC)(G)(A)(A)(G)(A)(A)(C)(A)(AG)(A)(TA)(TC)(AC)(AC)(TC)	ATGASYGAAGAACARAWYMMY	RKKRWTYTGTTCTTCRSTCAT
2_22	768	(T)(G)(A)(CG)(CT)(G)(A)(A)(G)(A)(A)(C)(A)(AG)(A)(AT)(TC)(CA)(CA)(TC)(TAC)	TGASYGAAGAACARAWYMMYH	DRKKRWTYTGTTCTTCRSTCA
3_23	768	(G)(A)(GC)(TC)(G)(A)(A)(G)(A)(A)(C)(A)(AG)(A)(AT)(CT)(AC)(AC)(TC)(ATC)(C)	GASYGAAGAACARAWYMMYHC	GDRKKRWTYTGTTCTTCRSTC
4_24	768	(A)(CG)(CT)(G)(A)(A)(G)(A)(A)(C)(A)(GA)(A)(AT)(CT)(CA)(CA)(CT)(CAT)(C)(C)	ASYGAAGAACARAWYMMYHCC	GGDRKKRWTYTGTTCTTCRST
5_25	768	(CG)(TC)(G)(A)(A)(G)(A)(A)(C)(A)(GA)(A)(TA)(TC)(CA)(AC)(CT)(TAC)(C)(C)(A)	SYGAAGAACARAWYMMYHCCA	TGGDRKKRWTYTGTTCTTCRS
6_26	384	(CT)(G)(A)(A)(G)(A)(A)(C)(A)(AG)(A)(TA)(TC)(AC)(AC)(TC)(TAC)(C)(C)(A)(A)	YGAAGAACARAWYMMYHCCAA	TTGGDRKKRWTYTGTTCTTCR
7_27	192	(G)(A)(A)(G)(A)(A)(C)(A)(GA)(A)(TA)(CT)(CA)(CA)(TC)(ATC)(C)(C)(A)(A)(T)	GAAGAACARAWYMMYHCCAAT	ATTGGDRKKRWTYTGTTCTTC
8_28	192	(A)(A)(G)(A)(A)(C)(A)(GA)(A)(AT)(CT)(AC)(CA)(TC)(ATC)(C)(C)(A)(A)(T)(A)	AAGAACARAWYMMYHCCAATA	TATTGGDRKKRWTYTGTTCTT
9_29	192	(A)(G)(A)(A)(C)(A)(GA)(A)(TA)(CT)(CA)(AC)(TC)(TAC)(C)(C)(A)(A)(T)(A)(A)	AGAACARAWYMMYHCCAATAA	TTATTGGDRKKRWTYTGTTCT
10_30	192	(G)(A)(A)(C)(A)(AG)(A)(AT)(CT)(AC)(AC)(TC)(TAC)(C)(C)(A)(A)(T)(A)(A)(C)	GAACARAWYMMYHCCAATAAC	GTTATTGGDRKKRWTYTGTTC
11_31	192	(A)(A)(C)(A)(GA)(A)(TA)(TC)(CA)(AC)(TC)(CTA)(C)(C)(A)(A)(T)(A)(A)(C)(G)	AACARAWYMMYHCCAATAACG	CGTTATTGGDRKKRWTYTGTT
12_32	192	(A)(C)(A)(GA)(A)(AT)(CT)(CA)(AC)(TC)(CAT)(C)(C)(A)(A)(T)(A)(A)(C)(G)(G)	ACARAWYMMYHCCAATAACGG	CCGTTATTGGDRKKRWTYTGT
13_33	192	(C)(A)(AG)(A)(TA)(CT)(AC)(CA)(CT)(CAT)(C)(C)(A)(A)(T)(A)(A)(C)(G)(G)(G)	CARAWYMMYHCCAATAACGGG	CCCGTTATTGGDRKKRWTYTG
14_34	384	(A)(GA)(A)(TA)(CT)(CA)(CA)(TC)(CAT)(C)(C)(A)(A)(T)(A)(A)(C)(G)(G)(G)(AT)	ARAWYMMYHCCAATAACGGGW	WCCCGTTATTGGDRKKRWTYT
15_35	1152	(GA)(A)(AT)(TC)(AC)(CA)(TC)(CAT)(C)(C)(A)(A)(T)(A)(A)(C)(G)(G)(G)(AT)(GAC)	RAWYMMYHCCAATAACGGGWV	BWCCCGTTATTGGDRKKRWTY
16_36	1152	(A)(TA)(TC)(CA)(CA)(CT)(TAC)(C)(C)(A)(A)(T)(A)(A)(C)(G)(G)(G)(AT)(CGA)(CT)	AWYMMYHCCAATAACGGGWVY	RBWCCCGTTATTGGDRKKRWT
17_37	1152	(TA)(CT)(AC)(CA)(TC)(CAT)(C)(C)(A)(A)(T)(A)(A)(C)(G)(G)(G)(AT)(CGA)(CT)(T)	WYMMYHCCAATAACGGGWVYT	ARBWCCCGTTATTGGDRKKRW
18_38	576	(CT)(CA)(CA)(CT)(CTA)(C)(C)(A)(A)(T)(A)(A)(C)(G)(G)(G)(TA)(CAG)(TC)(T)(A)	YMMYHCCAATAACGGGWVYTA	TARBWCCCGTTATTGGDRKKR
19_39	288	(CA)(CA)(TC)(ATC)(C)(C)(A)(A)(T)(A)(A)(C)(G)(G)(G)(AT)(CAG)(CT)(T)(A)(T)	MMYHCCAATAACGGGWVYTAT	ATARBWCCCGTTATTGGDRKK
20_40	144	(AC)(CT)(CTA)(C)(C)(A)(A)(T)(A)(A)(C)(G)(G)(G)(AT)(CAG)(CT)(T)(A)(T)(T)	MYHCCAATAACGGGWVYTATT	AATARBWCCCGTTATTGGDRK
21_41	72	(TC)(TAC)(C)(C)(A)(A)(T)(A)(A)(C)(G)(G)(G)(TA)(CAG)(TC)(T)(A)(T)(T)(C)	YHCCAATAACGGGWVYTATTC	GAATARBWCCCGTTATTGGDR
22_42	72	(CAT)(C)(C)(A)(A)(T)(A)(A)(C)(G)(G)(G)(AT)(CGA)(CT)(T)(A)(T)(T)(C)(AT)	HCCAATAACGGGWVYTATTCW	WGAATARBWCCCGTTATTGGD
23_43	24	(C)(C)(A)(A)(T)(A)(A)(C)(G)(G)(G)(TA)(GAC)(CT)(T)(A)(T)(T)(C)(AT)(G)	CCAATAACGGGWVYTATTCWG	CWGAATARBWCCCGTTATTGG
24_44	24	(C)(A)(A)(T)(A)(A)(C)(G)(G)(G)(TA)(CGA)(TC)(T)(A)(T)(T)(C)(AT)(G)(C)	CAATAACGGGWVYTATTCWGC	GCWGAATARBWCCCGTTATTG
25_45	72	(A)(A)(T)(A)(A)(C)(G)(G)(G)(TA)(AGC)(CT)(T)(A)(T)(T)(C)(AT)(G)(C)(CGA)	AATAACGGGWVYTATTCWGCV	BGCWGAATARBWCCCGTTATT
26_46	72	(A)(T)(A)(A)(C)(G)(G)(G)(TA)(CAG)(CT)(T)(A)(T)(T)(C)(TA)(G)(C)(AGC)(G)	ATAACGGGWVYTATTCWGCVG	CBGCWGAATARBWCCCGTTAT
27_47	72	(T)(A)(A)(C)(G)(G)(G)(AT)(GAC)(CT)(T)(A)(T)(T)(C)(TA)(G)(C)(AGC)(G)(A)	TAACGGGWVYTATTCWGCVGA	TCBGCWGAATARBWCCCGTTA
28_48	216	(A)(A)(C)(G)(G)(G)(TA)(AGC)(CT)(T)(A)(T)(T)(C)(TA)(G)(C)(AGC)(G)(A)(GTA)	AACGGGWVYTATTCWGCVGAD	HTCBGCWGAATARBWCCCGTT
29_49	216	(A)(C)(G)(G)(G)(TA)(AGC)(CT)(T)(A)(T)(T)(C)(AT)(G)(C)(AGC)(G)(A)(TAG)(A)	ACGGGWVYTATTCWGCVGADA	THTCBGCWGAATARBWCCCGT
30_50	432	(C)(G)(G)(G)(TA)(GAC)(TC)(T)(A)(T)(T)(C)(AT)(G)(C)(AGC)(G)(A)(GAT)(A)(GA)	CGGGWVYTATTCWGCVGADAR	YTHTCBGCWGAATARBWCCCG
31_51	864	(G)(G)(G)(AT)(CAG)(CT)(T)(A)(T)(T)(C)(AT)(G)(C)(GAC)(G)(A)(TAG)(A)(AG)(CT)	GGGWVYTATTCWGCVGADARY	RYTHTCBGCWGAATARBWCCC
32_52	864	(G)(G)(TA)(AGC)(TC)(T)(A)(T)(T)(C)(AT)(G)(C)(CGA)(G)(A)(TAG)(A)(AG)(CT)(A)	GGWVYTATTCWGCVGADARYA	TRYTHTCBGCWGAATARBWCC
33_53	864	(G)(AT)(CGA)(TC)(T)(A)(T)(T)(C)(AT)(G)(C)(CGA)(G)(A)(ATG)(A)(AG)(CT)(A)(T)	GWVYTATTCWGCVGADARYAT	ATRYTHTCBGCWGAATARBWC
34_54	864	(TA)(AGC)(TC)(T)(A)(T)(T)(C)(AT)(G)(C)(GAC)(G)(A)(GAT)(A)(AG)(CT)(A)(T)(C)	WVYTATTCWGCVGADARYATC	GATRYTHTCBGCWGAATARBW
35_55	432	(CAG)(CT)(T)(A)(T)(T)(C)(AT)(G)(C)(GAC)(G)(A)(TAG)(A)(GA)(TC)(A)(T)(C)(C)	VYTATTCWGCVGADARYATCC	GGATRYTHTCBGCWGAATARB
36_56	144	(TC)(T)(A)(T)(T)(C)(TA)(G)(C)(AGC)(G)(A)(GTA)(A)(AG)(TC)(A)(T)(C)(C)(A)	YTATTCWGCVGADARYATCCA	TGGATRYTHTCBGCWGAATAR
37_57	144	(T)(A)(T)(T)(C)(AT)(G)(C)(CAG)(G)(A)(GAT)(A)(GA)(CT)(A)(T)(C)(C)(A)(AG)	TATTCWGCVGADARYATCCAR	YTGGATRYTHTCBGCWGAATA
38_58	144	(A)(T)(T)(C)(TA)(G)(C)(AGC)(G)(A)(TAG)(A)(AG)(TC)(A)(T)(C)(C)(A)(GA)(G)	ATTCWGCVGADARYATCCARG	CYTGGATRYTHTCBGCWGAAT
39_59	144	(T)(T)(C)(AT)(G)(C)(CAG)(G)(A)(ATG)(A)(GA)(CT)(A)(T)(C)(C)(A)(AG)(G)(T)	TTCWGCVGADARYATCCARGT	ACYTGGATRYTHTCBGCWGAA
40_60	144	(T)(C)(AT)(G)(C)(AGC)(G)(A)(TAG)(A)(AG)(CT)(A)(T)(C)(C)(A)(AG)(G)(T)(A)	TCWGCVGADARYATCCARGTA	TACYTGGATRYTHTCBGCWGA
41_61	288	(C)(TA)(G)(C)(AGC)(G)(A)(GTA)(A)(GA)(TC)(A)(T)(C)(C)(A)(GA)(G)(T)(A)(CT)	CWGCVGADARYATCCARGTAY	RTACYTGGATRYTHTCBGCWG
42_62	288	(AT)(G)(C)(AGC)(G)(A)(TAG)(A)(AG)(CT)(A)(T)(C)(C)(A)(GA)(G)(T)(A)(CT)(T)	WGCVGADARYATCCARGTAYT	ARTACYTGGATRYTHTCBGCW
43_63	144	(G)(C)(CAG)(G)(A)(TAG)(A)(GA)(TC)(A)(T)(C)(C)(A)(GA)(G)(T)(A)(TC)(T)(G)	GCVGADARYATCCARGTAYTG	CARTACYTGGATRYTHTCBGC
44_64	144	(C)(CGA)(G)(A)(GAT)(A)(GA)(CT)(A)(T)(C)(C)(A)(GA)(G)(T)(A)(CT)(T)(G)(G)	CVGADARYATCCARGTAYTGG	CCARTACYTGGATRYTHTCBG
45_65	144	(CAG)(G)(A)(ATG)(A)(AG)(TC)(A)(T)(C)(C)(A)(GA)(G)(T)(A)(TC)(T)(G)(G)(A)	VGADARYATCCARGTAYTGGA	TCCARTACYTGGATRYTHTCB
46_66	48	(G)(A)(TAG)(A)(AG)(CT)(A)(T)(C)(C)(A)(GA)(G)(T)(A)(TC)(T)(G)(G)(A)(A)	GADARYATCCARGTAYTGGAA	TTCCARTACYTGGATRYTHTC
47_67	48	(A)(ATG)(A)(AG)(CT)(A)(T)(C)(C)(A)(GA)(G)(T)(A)(CT)(T)(G)(G)(A)(A)(G)	ADARYATCCARGTAYTGGAAG	CTTCCARTACYTGGATRYTHT
48_68	48	(ATG)(A)(AG)(CT)(A)(T)(C)(C)(A)(GA)(G)(T)(A)(CT)(T)(G)(G)(A)(A)(G)(G)	DARYATCCARGTAYTGGAAGG	CCTTCCARTACYTGGATRYTH
49_69	32	(A)(AG)(CT)(A)(T)(C)(C)(A)(AG)(G)(T)(A)(TC)(T)(G)(G)(A)(A)(G)(G)(TA)	ARYATCCARGTAYTGGAAGGW	WCCTTCCARTACYTGGATRYT
50_70	64	(GA)(CT)(A)(T)(C)(C)(A)(AG)(G)(T)(A)(CT)(T)(G)(G)(A)(A)(G)(G)(AT)(CT)	RYATCCARGTAYTGGAAGGWY	RWCCTTCCARTACYTGGATRY
51_71	32	(CT)(A)(T)(C)(C)(A)(GA)(G)(T)(A)(CT)(T)(G)(G)(A)(A)(G)(G)(TA)(TC)(T)	YATCCARGTAYTGGAAGGWYT	ARWCCTTCCARTACYTGGATR
52_72	48	(A)(T)(C)(C)(A)(GA)(G)(T)(A)(CT)(T)(G)(G)(A)(A)(G)(G)(TA)(CT)(T)(TGC)	ATCCARGTAYTGGAAGGWYTB	VARWCCTTCCARTACYTGGAT
53_73	48	(T)(C)(C)(A)(AG)(G)(T)(A)(CT)(T)(G)(G)(A)(A)(G)(G)(TA)(TC)(T)(CGT)(G)	TCCARGTAYTGGAAGGWYTBG	CVARWCCTTCCARTACYTGGA
54_74	48	(C)(C)(A)(GA)(G)(T)(A)(CT)(T)(G)(G)(A)(A)(G)(G)(TA)(CT)(T)(CTG)(G)(A)	CCARGTAYTGGAAGGWYTBGA	TCVARWCCTTCCARTACYTGG
55_75	48	(C)(A)(AG)(G)(T)(A)(TC)(T)(G)(G)(A)(A)(G)(G)(TA)(TC)(T)(CTG)(G)(A)(A)	CARGTAYTGGAAGGWYTBGAA	TTCVARWCCTTCCARTACYTG
56_76	48	(A)(AG)(G)(T)(A)(CT)(T)(G)(G)(A)(A)(G)(G)(AT)(CT)(T)(GTC)(G)(A)(A)(G)	ARGTAYTGGAAGGWYTBGAAG	CTTCVARWCCTTCCARTACYT
57_77	48	(AG)(G)(T)(A)(TC)(T)(G)(G)(A)(A)(G)(G)(AT)(CT)(T)(GTC)(G)(A)(A)(G)(C)	RGTAYTGGAAGGWYTBGAAGC	GCTTCVARWCCTTCCARTACY
58_78	24	(G)(T)(A)(CT)(T)(G)(G)(A)(A)(G)(G)(TA)(TC)(T)(CGT)(G)(A)(A)(G)(C)(A)	GTAYTGGAAGGWYTBGAAGCA	TGCTTCVARWCCTTCCARTAC
59_79	24	(T)(A)(CT)(T)(G)(G)(A)(A)(G)(G)(TA)(TC)(T)(CGT)(G)(A)(A)(G)(C)(A)(G)	TAYTGGAAGGWYTBGAAGCAG	CTGCTTCVARWCCTTCCARTA
60_80	24	(A)(TC)(T)(G)(G)(A)(A)(G)(G)(AT)(CT)(T)(GTC)(G)(A)(A)(G)(C)(A)(G)(T)	AYTGGAAGGWYTBGAAGCAGT	ACTGCTTCVARWCCTTCCART
61_81	72	(CT)(T)(G)(G)(A)(A)(G)(G)(TA)(TC)(T)(CGT)(G)(A)(A)(G)(C)(A)(G)(T)(ATG)	YTGGAAGGWYTBGAAGCAGTD	HACTGCTTCVARWCCTTCCAR
62_82	36	(T)(G)(G)(A)(A)(G)(G)(TA)(CT)(T)(CGT)(G)(A)(A)(G)(C)(A)(G)(T)(TAG)(A)	TGGAAGGWYTBGAAGCAGTDA	THACTGCTTCVARWCCTTCCA
63_83	36	(G)(G)(A)(A)(G)(G)(AT)(CT)(T)(TGC)(G)(A)(A)(G)(C)(A)(G)(T)(GTA)(A)(G)	GGAAGGWYTBGAAGCAGTDAG	CTHACTGCTTCVARWCCTTCC
64_84	36	(G)(A)(A)(G)(G)(AT)(CT)(T)(CTG)(G)(A)(A)(G)(C)(A)(G)(T)(ATG)(A)(G)(A)	GAAGGWYTBGAAGCAGTDAGA	TCTHACTGCTTCVARWCCTTC
65_85	36	(A)(A)(G)(G)(TA)(CT)(T)(CTG)(G)(A)(A)(G)(C)(A)(G)(T)(GAT)(A)(G)(A)(A)	AAGGWYTBGAAGCAGTDAGAA	TTCTHACTGCTTCVARWCCTT
66_86	36	(A)(G)(G)(TA)(CT)(T)(CTG)(G)(A)(A)(G)(C)(A)(G)(T)(GAT)(A)(G)(A)(A)(A)	AGGWYTBGAAGCAGTDAGAAA	TTTCTHACTGCTTCVARWCCT
67_87	72	(G)(G)(AT)(TC)(T)(CGT)(G)(A)(A)(G)(C)(A)(G)(T)(TAG)(A)(G)(A)(A)(A)(AG)	GGWYTBGAAGCAGTDAGAAAR	YTTTCTHACTGCTTCVARWCC
68_88	72	(G)(TA)(TC)(T)(GTC)(G)(A)(A)(G)(C)(A)(G)(T)(ATG)(A)(G)(A)(A)(A)(GA)(C)	GWYTBGAAGCAGTDAGAAARC	GYTTTCTHACTGCTTCVARWC
69_89	72	(AT)(CT)(T)(CGT)(G)(A)(A)(G)(C)(A)(G)(T)(GTA)(A)(G)(A)(A)(A)(AG)(C)(G)	WYTBGAAGCAGTDAGAAARCG	CGYTTTCTHACTGCTTCVARW
70_90	72	(CT)(T)(TGC)(G)(A)(A)(G)(C)(A)(G)(T)(ATG)(A)(G)(A)(A)(A)(GA)(C)(G)(CT)	YTBGAAGCAGTDAGAAARCGY	RCGYTTTCTHACTGCTTCVAR
71_91	36	(T)(TGC)(G)(A)(A)(G)(C)(A)(G)(T)(ATG)(A)(G)(A)(A)(A)(AG)(C)(G)(TC)(C)	TBGAAGCAGTDAGAAARCGYC	GRCGYTTTCTHACTGCTTCVA
72_92	36	(CGT)(G)(A)(A)(G)(C)(A)(G)(T)(TAG)(A)(G)(A)(A)(A)(GA)(C)(G)(CT)(C)(C)	BGAAGCAGTDAGAAARCGYCC	GGRCGYTTTCTHACTGCTTCV
73_93	24	(G)(A)(A)(G)(C)(A)(G)(T)(GAT)(A)(G)(A)(A)(A)(AG)(C)(G)(TC)(C)(C)(TC)	GAAGCAGTDAGAAARCGYCCY	RGGRCGYTTTCTHACTGCTTC
74_94	24	(A)(A)(G)(C)(A)(G)(T)(ATG)(A)(G)(A)(A)(A)(GA)(C)(G)(TC)(C)(C)(CT)(G)	AAGCAGTDAGAAARCGYCCYG	CRGGRCGYTTTCTHACTGCTT
75_95	24	(A)(G)(C)(A)(G)(T)(ATG)(A)(G)(A)(A)(A)(AG)(C)(G)(CT)(C)(C)(CT)(G)(C)	AGCAGTDAGAAARCGYCCYGC	GCRGGRCGYTTTCTHACTGCT
76_96	24	(G)(C)(A)(G)(T)(GTA)(A)(G)(A)(A)(A)(GA)(C)(G)(CT)(C)(C)(TC)(G)(C)(G)	GCAGTDAGAAARCGYCCYGCG	CGCRGGRCGYTTTCTHACTGC
77_97	24	(C)(A)(G)(T)(GTA)(A)(G)(A)(A)(A)(AG)(C)(G)(TC)(C)(C)(CT)(G)(C)(G)(A)	CAGTDAGAAARCGYCCYGCGA	TCGCRGGRCGYTTTCTHACTG
78_98	24	(A)(G)(T)(ATG)(A)(G)(A)(A)(A)(AG)(C)(G)(TC)(C)(C)(CT)(G)(C)(G)(A)(T)	AGTDAGAAARCGYCCYGCGAT	ATCGCRGGRCGYTTTCTHACT
79_99	24	(G)(T)(ATG)(A)(G)(A)(A)(A)(GA)(C)(G)(TC)(C)(C)(TC)(G)(C)(G)(A)(T)(G)	GTDAGAAARCGYCCYGCGATG	CATCGCRGGRCGYTTTCTHAC
80_100	24	(T)(GTA)(A)(G)(A)(A)(A)(GA)(C)(G)(TC)(C)(C)(CT)(G)(C)(G)(A)(T)(G)(T)	TDAGAAARCGYCCYGCGATGT	ACATCGCRGGRCGYTTTCTHA
81_101	24	(ATG)(A)(G)(A)(A)(A)(AG)(C)(G)(TC)(C)(C)(TC)(G)(C)(G)(A)(T)(G)(T)(A)	DAGAAARCGYCCYGCGATGTA	TACATCGCRGGRCGYTTTCTH
82_102	16	(A)(G)(A)(A)(A)(GA)(C)(G)(TC)(C)(C)(CT)(G)(C)(G)(A)(T)(G)(T)(A)(TC)	AGAAARCGYCCYGCGATGTAY	RTACATCGCRGGRCGYTTTCT
83_103	16	(G)(A)(A)(A)(AG)(C)(G)(CT)(C)(C)(CT)(G)(C)(G)(A)(T)(G)(T)(A)(CT)(A)	GAAARCGYCCYGCGATGTAYA	TRTACATCGCRGGRCGYTTTC
84_104	16	(A)(A)(A)(AG)(C)(G)(CT)(C)(C)(CT)(G)(C)(G)(A)(T)(G)(T)(A)(CT)(A)(T)	AAARCGYCCYGCGATGTAYAT	ATRTACATCGCRGGRCGYTTT
85_105	32	(A)(A)(AG)(C)(G)(TC)(C)(C)(CT)(G)(C)(G)(A)(T)(G)(T)(A)(CT)(A)(T)(TC)	AARCGYCCYGCGATGTAYATY	RATRTACATCGCRGGRCGYTT
86_106	32	(A)(GA)(C)(G)(TC)(C)(C)(TC)(G)(C)(G)(A)(T)(G)(T)(A)(CT)(A)(T)(TC)(G)	ARCGYCCYGCGATGTAYATYG	CRATRTACATCGCRGGRCGYT
87_107	32	(GA)(C)(G)(CT)(C)(C)(TC)(G)(C)(G)(A)(T)(G)(T)(A)(CT)(A)(T)(CT)(G)(G)	RCGYCCYGCGATGTAYATYGG	CCRATRTACATCGCRGGRCGY
88_108	16	(C)(G)(TC)(C)(C)(CT)(G)(C)(G)(A)(T)(G)(T)(A)(CT)(A)(T)(CT)(G)(G)(T)	CGYCCYGCGATGTAYATYGGT	ACCRATRTACATCGCRGGRCG
89_109	16	(G)(CT)(C)(C)(CT)(G)(C)(G)(A)(T)(G)(T)(A)(CT)(A)(T)(TC)(G)(G)(T)(G)	GYCCYGCGATGTAYATYGGTG	CACCRATRTACATCGCRGGRC
90_110	16	(CT)(C)(C)(CT)(G)(C)(G)(A)(T)(G)(T)(A)(CT)(A)(T)(CT)(G)(G)(T)(G)(A)	YCCYGCGATGTAYATYGGTGA	TCACCRATRTACATCGCRGGR
91_111	8	(C)(C)(TC)(G)(C)(G)(A)(T)(G)(T)(A)(TC)(A)(T)(TC)(G)(G)(T)(G)(A)(C)	CCYGCGATGTAYATYGGTGAC	GTCACCRATRTACATCGCRGG
92_112	8	(C)(TC)(G)(C)(G)(A)(T)(G)(T)(A)(CT)(A)(T)(CT)(G)(G)(T)(G)(A)(C)(A)	CYGCGATGTAYATYGGTGACA	TGTCACCRATRTACATCGCRG
93_113	8	(CT)(G)(C)(G)(A)(T)(G)(T)(A)(CT)(A)(T)(TC)(G)(G)(T)(G)(A)(C)(A)(T)	YGCGATGTAYATYGGTGACAT	ATGTCACCRATRTACATCGCR
94_114	8	(G)(C)(G)(A)(T)(G)(T)(A)(TC)(A)(T)(CT)(G)(G)(T)(G)(A)(C)(A)(T)(TC)	GCGATGTAYATYGGTGACATY	RATGTCACCRATRTACATCGC
95_115	8	(C)(G)(A)(T)(G)(T)(A)(CT)(A)(T)(CT)(G)(G)(T)(G)(A)(C)(A)(T)(CT)(A)	CGATGTAYATYGGTGACATYA	TRATGTCACCRATRTACATCG
96_116	8	(G)(A)(T)(G)(T)(A)(CT)(A)(T)(CT)(G)(G)(T)(G)(A)(C)(A)(T)(TC)(A)(G)	GATGTAYATYGGTGACATYAG	CTRATGTCACCRATRTACATC
97_117	16	(A)(T)(G)(T)(A)(TC)(A)(T)(CT)(G)(G)(T)(G)(A)(C)(A)(T)(TC)(A)(G)(CT)	ATGTAYATYGGTGACATYAGY	RCTRATGTCACCRATRTACAT
98_118	32	(T)(G)(T)(A)(CT)(A)(T)(CT)(G)(G)(T)(G)(A)(C)(A)(T)(TC)(A)(G)(TC)(AG)	TGTAYATYGGTGACATYAGYR	YRCTRATGTCACCRATRTACA
99_119	96	(G)(T)(A)(CT)(A)(T)(TC)(G)(G)(T)(G)(A)(C)(A)(T)(CT)(A)(G)(TC)(GA)(TGC)	GTAYATYGGTGACATYAGYRB	VYRCTRATGTCACCRATRTAC
100_120	288	(T)(A)(CT)(A)(T)(CT)(G)(G)(T)(G)(A)(C)(A)(T)(TC)(A)(G)(TC)(AG)(GTC)(CGA)	TAYATYGGTGACATYAGYRBV	BVYRCTRATGTCACCRATRTA
101_121	288	(A)(TC)(A)(T)(CT)(G)(G)(T)(G)(A)(C)(A)(T)(CT)(A)(G)(TC)(AG)(TGC)(AGC)(A)	AYATYGGTGACATYAGYRBVA	TBVYRCTRATGTCACCRATRT
102_122	288	(CT)(A)(T)(CT)(G)(G)(T)(G)(A)(C)(A)(T)(CT)(A)(G)(TC)(GA)(TGC)(GAC)(A)(A)	YATYGGTGACATYAGYRBVAA	TTBVYRCTRATGTCACCRATR
103_123	288	(A)(T)(CT)(G)(G)(T)(G)(A)(C)(A)(T)(CT)(A)(G)(TC)(GA)(CGT)(CGA)(A)(A)(GA)	ATYGGTGACATYAGYRBVAAR	YTTBVYRCTRATGTCACCRAT
104_124	288	(T)(CT)(G)(G)(T)(G)(A)(C)(A)(T)(CT)(A)(G)(CT)(GA)(CGT)(CAG)(A)(A)(AG)(G)	TYGGTGACATYAGYRBVAARG	CYTTBVYRCTRATGTCACCRA
105_125	288	(CT)(G)(G)(T)(G)(A)(C)(A)(T)(CT)(A)(G)(TC)(GA)(GTC)(AGC)(A)(A)(AG)(G)(G)	YGGTGACATYAGYRBVAARGG	CCYTTBVYRCTRATGTCACCR
106_126	144	(G)(G)(T)(G)(A)(C)(A)(T)(CT)(A)(G)(CT)(GA)(CTG)(AGC)(A)(A)(AG)(G)(G)(A)	GGTGACATYAGYRBVAARGGA	TCCYTTBVYRCTRATGTCACC
107_127	144	(G)(T)(G)(A)(C)(A)(T)(TC)(A)(G)(CT)(GA)(CTG)(AGC)(A)(A)(AG)(G)(G)(A)(C)	GTGACATYAGYRBVAARGGAC	GTCCYTTBVYRCTRATGTCAC
108_128	144	(T)(G)(A)(C)(A)(T)(CT)(A)(G)(TC)(AG)(CGT)(CAG)(A)(A)(AG)(G)(G)(A)(C)(T)	TGACATYAGYRBVAARGGACT	AGTCCYTTBVYRCTRATGTCA
109_129	144	(G)(A)(C)(A)(T)(TC)(A)(G)(TC)(GA)(TGC)(GAC)(A)(A)(GA)(G)(G)(A)(C)(T)(T)	GACATYAGYRBVAARGGACTT	AAGTCCYTTBVYRCTRATGTC
110_130	144	(A)(C)(A)(T)(TC)(A)(G)(TC)(AG)(GTC)(AGC)(A)(A)(GA)(G)(G)(A)(C)(T)(T)(C)	ACATYAGYRBVAARGGACTTC	GAAGTCCYTTBVYRCTRATGT
111_131	144	(C)(A)(T)(CT)(A)(G)(CT)(AG)(CGT)(GAC)(A)(A)(AG)(G)(G)(A)(C)(T)(T)(C)(A)	CATYAGYRBVAARGGACTTCA	TGAAGTCCYTTBVYRCTRATG
112_132	288	(A)(T)(CT)(A)(G)(CT)(GA)(GTC)(AGC)(A)(A)(GA)(G)(G)(A)(C)(T)(T)(C)(A)(TC)	ATYAGYRBVAARGGACTTCAY	RTGAAGTCCYTTBVYRCTRAT
113_133	288	(T)(TC)(A)(G)(CT)(GA)(CTG)(CAG)(A)(A)(GA)(G)(G)(A)(C)(T)(T)(C)(A)(TC)(C)	TYAGYRBVAARGGACTTCAYC	GRTGAAGTCCYTTBVYRCTRA
114_134	288	(TC)(A)(G)(CT)(AG)(TGC)(AGC)(A)(A)(GA)(G)(G)(A)(C)(T)(T)(C)(A)(CT)(C)(A)	YAGYRBVAARGGACTTCAYCA	TGRTGAAGTCCYTTBVYRCTR
115_135	288	(A)(G)(TC)(AG)(CTG)(GAC)(A)(A)(AG)(G)(G)(A)(C)(T)(T)(C)(A)(TC)(C)(A)(CT)	AGYRBVAARGGACTTCAYCAY	RTGRTGAAGTCCYTTBVYRCT
116_136	576	(G)(TC)(AG)(CGT)(AGC)(A)(A)(GA)(G)(G)(A)(C)(T)(T)(C)(A)(CT)(C)(A)(TC)(TC)	GYRBVAARGGACTTCAYCAYY	RRTGRTGAAGTCCYTTBVYRC
117_137	576	(TC)(GA)(CGT)(AGC)(A)(A)(GA)(G)(G)(A)(C)(T)(T)(C)(A)(CT)(C)(A)(CT)(TC)(T)	YRBVAARGGACTTCAYCAYYT	ARRTGRTGAAGTCCYTTBVYR
118_138	288	(GA)(GTC)(CAG)(A)(A)(GA)(G)(G)(A)(C)(T)(T)(C)(A)(TC)(C)(A)(CT)(TC)(T)(G)	RBVAARGGACTTCAYCAYYTG	CARRTGRTGAAGTCCYTTBVY
119_139	144	(TGC)(CGA)(A)(A)(AG)(G)(G)(A)(C)(T)(T)(C)(A)(CT)(C)(A)(TC)(CT)(T)(G)(G)	BVAARGGACTTCAYCAYYTGG	CCARRTGRTGAAGTCCYTTBV
120_140	48	(GAC)(A)(A)(AG)(G)(G)(A)(C)(T)(T)(C)(A)(CT)(C)(A)(CT)(CT)(T)(G)(G)(T)	VAARGGACTTCAYCAYYTGGT	ACCARRTGRTGAAGTCCYTTB
121_141	48	(A)(A)(GA)(G)(G)(A)(C)(T)(T)(C)(A)(TC)(C)(A)(CT)(CT)(T)(G)(G)(T)(GAT)	AARGGACTTCAYCAYYTGGTD	HACCARRTGRTGAAGTCCYTT
122_142	48	(A)(AG)(G)(G)(A)(C)(T)(T)(C)(A)(CT)(C)(A)(TC)(CT)(T)(G)(G)(T)(GAT)(T)	ARGGACTTCAYCAYYTGGTDT	AHACCARRTGRTGAAGTCCYT
123_143	48	(AG)(G)(G)(A)(C)(T)(T)(C)(A)(TC)(C)(A)(TC)(CT)(T)(G)(G)(T)(GAT)(T)(A)	RGGACTTCAYCAYYTGGTDTA	TAHACCARRTGRTGAAGTCCY
124_144	48	(G)(G)(A)(C)(T)(T)(C)(A)(CT)(C)(A)(CT)(TC)(T)(G)(G)(T)(GAT)(T)(A)(CT)	GGACTTCAYCAYYTGGTDTAY	RTAHACCARRTGRTGAAGTCC
125_145	48	(G)(A)(C)(T)(T)(C)(A)(CT)(C)(A)(TC)(CT)(T)(G)(G)(T)(GAT)(T)(A)(TC)(G)	GACTTCAYCAYYTGGTDTAYG	CRTAHACCARRTGRTGAAGTC
126_146	48	(A)(C)(T)(T)(C)(A)(CT)(C)(A)(TC)(TC)(T)(G)(G)(T)(TAG)(T)(A)(CT)(G)(A)	ACTTCAYCAYYTGGTDTAYGA	TCRTAHACCARRTGRTGAAGT
127_147	48	(C)(T)(T)(C)(A)(CT)(C)(A)(CT)(CT)(T)(G)(G)(T)(TAG)(T)(A)(TC)(G)(A)(A)	CTTCAYCAYYTGGTDTAYGAA	TTCRTAHACCARRTGRTGAAG
128_148	96	(T)(T)(C)(A)(CT)(C)(A)(CT)(CT)(T)(G)(G)(T)(TAG)(T)(A)(TC)(G)(A)(A)(GA)	TTCAYCAYYTGGTDTAYGAAR	YTTCRTAHACCARRTGRTGAA
129_149	96	(T)(C)(A)(TC)(C)(A)(TC)(CT)(T)(G)(G)(T)(ATG)(T)(A)(CT)(G)(A)(A)(GA)(T)	TCAYCAYYTGGTDTAYGAART	AYTTCRTAHACCARRTGRTGA
130_150	192	(C)(A)(CT)(C)(A)(TC)(CT)(T)(G)(G)(T)(GTA)(T)(A)(CT)(G)(A)(A)(GA)(T)(CT)	CAYCAYYTGGTDTAYGAARTY	RAYTTCRTAHACCARRTGRTG
131_151	192	(A)(CT)(C)(A)(TC)(CT)(T)(G)(G)(T)(GAT)(T)(A)(CT)(G)(A)(A)(GA)(T)(TC)(G)	AYCAYYTGGTDTAYGAARTYG	CRAYTTCRTAHACCARRTGRT
132_152	192	(TC)(C)(A)(TC)(CT)(T)(G)(G)(T)(GAT)(T)(A)(CT)(G)(A)(A)(AG)(T)(CT)(G)(T)	YCAYYTGGTDTAYGAARTYGT	ACRAYTTCRTAHACCARRTGR
133_153	288	(C)(A)(CT)(TC)(T)(G)(G)(T)(TAG)(T)(A)(TC)(G)(A)(A)(GA)(T)(CT)(G)(T)(CTG)	CAYYTGGTDTAYGAARTYGTB	VACRAYTTCRTAHACCARRTG
134_154	288	(A)(TC)(TC)(T)(G)(G)(T)(TAG)(T)(A)(CT)(G)(A)(A)(AG)(T)(CT)(G)(T)(TGC)(G)	AYYTGGTDTAYGAARTYGTBG	CVACRAYTTCRTAHACCARRT
135_155	288	(CT)(CT)(T)(G)(G)(T)(ATG)(T)(A)(TC)(G)(A)(A)(AG)(T)(CT)(G)(T)(CTG)(G)(A)	YYTGGTDTAYGAARTYGTBGA	TCVACRAYTTCRTAHACCARR
136_156	288	(TC)(T)(G)(G)(T)(TAG)(T)(A)(CT)(G)(A)(A)(GA)(T)(TC)(G)(T)(GTC)(G)(A)(CT)	YTGGTDTAYGAARTYGTBGAY	RTCVACRAYTTCRTAHACCAR
137_157	144	(T)(G)(G)(T)(ATG)(T)(A)(TC)(G)(A)(A)(AG)(T)(TC)(G)(T)(TGC)(G)(A)(TC)(A)	TGGTDTAYGAARTYGTBGAYA	TRTCVACRAYTTCRTAHACCA
138_158	144	(G)(G)(T)(TAG)(T)(A)(TC)(G)(A)(A)(GA)(T)(CT)(G)(T)(GTC)(G)(A)(CT)(A)(A)	GGTDTAYGAARTYGTBGAYAA	TTRTCVACRAYTTCRTAHACC
139_159	144	(G)(T)(GAT)(T)(A)(CT)(G)(A)(A)(AG)(T)(CT)(G)(T)(GTC)(G)(A)(CT)(A)(A)(C)	GTDTAYGAARTYGTBGAYAAC	GTTRTCVACRAYTTCRTAHAC
140_160	144	(T)(GTA)(T)(A)(TC)(G)(A)(A)(AG)(T)(TC)(G)(T)(CTG)(G)(A)(CT)(A)(A)(C)(T)	TDTAYGAARTYGTBGAYAACT	AGTTRTCVACRAYTTCRTAHA
141_161	144	(TAG)(T)(A)(TC)(G)(A)(A)(AG)(T)(TC)(G)(T)(CTG)(G)(A)(TC)(A)(A)(C)(T)(C)	DTAYGAARTYGTBGAYAACTC	GAGTTRTCVACRAYTTCRTAH
142_162	96	(T)(A)(CT)(G)(A)(A)(GA)(T)(TC)(G)(T)(CGT)(G)(A)(CT)(A)(A)(C)(T)(C)(TC)	TAYGAARTYGTBGAYAACTCY	RGAGTTRTCVACRAYTTCRTA
143_163	96	(A)(TC)(G)(A)(A)(AG)(T)(TC)(G)(T)(CGT)(G)(A)(CT)(A)(A)(C)(T)(C)(CT)(A)	AYGAARTYGTBGAYAACTCYA	TRGAGTTRTCVACRAYTTCRT
144_164	96	(TC)(G)(A)(A)(GA)(T)(TC)(G)(T)(TGC)(G)(A)(TC)(A)(A)(C)(T)(C)(TC)(A)(T)	YGAARTYGTBGAYAACTCYAT	ATRGAGTTRTCVACRAYTTCR
145_165	48	(G)(A)(A)(GA)(T)(TC)(G)(T)(TGC)(G)(A)(TC)(A)(A)(C)(T)(C)(TC)(A)(T)(C)	GAARTYGTBGAYAACTCYATC	GATRGAGTTRTCVACRAYTTC
146_166	48	(A)(A)(AG)(T)(TC)(G)(T)(CTG)(G)(A)(TC)(A)(A)(C)(T)(C)(TC)(A)(T)(C)(G)	AARTYGTBGAYAACTCYATCG	CGATRGAGTTRTCVACRAYTT
147_167	48	(A)(GA)(T)(CT)(G)(T)(CTG)(G)(A)(CT)(A)(A)(C)(T)(C)(CT)(A)(T)(C)(G)(A)	ARTYGTBGAYAACTCYATCGA	TCGATRGAGTTRTCVACRAYT
148_168	48	(AG)(T)(TC)(G)(T)(GTC)(G)(A)(TC)(A)(A)(C)(T)(C)(CT)(A)(T)(C)(G)(A)(C)	RTYGTBGAYAACTCYATCGAC	GTCGATRGAGTTRTCVACRAY
149_169	24	(T)(CT)(G)(T)(CGT)(G)(A)(TC)(A)(A)(C)(T)(C)(TC)(A)(T)(C)(G)(A)(C)(G)	TYGTBGAYAACTCYATCGACG	CGTCGATRGAGTTRTCVACRA
150_170	24	(CT)(G)(T)(CTG)(G)(A)(CT)(A)(A)(C)(T)(C)(CT)(A)(T)(C)(G)(A)(C)(G)(A)	YGTBGAYAACTCYATCGACGA	TCGTCGATRGAGTTRTCVACR
151_171	24	(G)(T)(GTC)(G)(A)(CT)(A)(A)(C)(T)(C)(TC)(A)(T)(C)(G)(A)(C)(G)(A)(AG)	GTBGAYAACTCYATCGACGAR	YTCGTCGATRGAGTTRTCVAC
152_172	24	(T)(CGT)(G)(A)(TC)(A)(A)(C)(T)(C)(TC)(A)(T)(C)(G)(A)(C)(G)(A)(AG)(G)	TBGAYAACTCYATCGACGARG	CYTCGTCGATRGAGTTRTCVA
153_173	24	(CTG)(G)(A)(CT)(A)(A)(C)(T)(C)(CT)(A)(T)(C)(G)(A)(C)(G)(A)(AG)(G)(C)	BGAYAACTCYATCGACGARGC	GCYTCGTCGATRGAGTTRTCV
154_174	24	(G)(A)(TC)(A)(A)(C)(T)(C)(TC)(A)(T)(C)(G)(A)(C)(G)(A)(GA)(G)(C)(ATG)	GAYAACTCYATCGACGARGCD	HGCYTCGTCGATRGAGTTRTC
155_175	48	(A)(TC)(A)(A)(C)(T)(C)(CT)(A)(T)(C)(G)(A)(C)(G)(A)(AG)(G)(C)(TAG)(CT)	AYAACTCYATCGACGARGCDY	RHGCYTCGTCGATRGAGTTRT
156_176	48	(CT)(A)(A)(C)(T)(C)(TC)(A)(T)(C)(G)(A)(C)(G)(A)(AG)(G)(C)(GTA)(TC)(T)	YAACTCYATCGACGARGCDYT	ARHGCYTCGTCGATRGAGTTR
157_177	72	(A)(A)(C)(T)(C)(TC)(A)(T)(C)(G)(A)(C)(G)(A)(AG)(G)(C)(TAG)(CT)(T)(CTG)	AACTCYATCGACGARGCDYTB	VARHGCYTCGTCGATRGAGTT
158_178	72	(A)(C)(T)(C)(CT)(A)(T)(C)(G)(A)(C)(G)(A)(GA)(G)(C)(ATG)(CT)(T)(TGC)(G)	ACTCYATCGACGARGCDYTBG	CVARHGCYTCGTCGATRGAGT
159_179	72	(C)(T)(C)(CT)(A)(T)(C)(G)(A)(C)(G)(A)(AG)(G)(C)(TAG)(CT)(T)(GTC)(G)(C)	CTCYATCGACGARGCDYTBGC	GCVARHGCYTCGTCGATRGAG
160_180	216	(T)(C)(TC)(A)(T)(C)(G)(A)(C)(G)(A)(GA)(G)(C)(GAT)(CT)(T)(CGT)(G)(C)(CAT)	TCYATCGACGARGCDYTBGCH	DGCVARHGCYTCGTCGATRGA
161_181	216	(C)(CT)(A)(T)(C)(G)(A)(C)(G)(A)(AG)(G)(C)(TAG)(TC)(T)(TGC)(G)(C)(TAC)(G)	CYATCGACGARGCDYTBGCHG	CDGCVARHGCYTCGTCGATRG
162_182	216	(CT)(A)(T)(C)(G)(A)(C)(G)(A)(AG)(G)(C)(TAG)(TC)(T)(GTC)(G)(C)(ATC)(G)(G)	YATCGACGARGCDYTBGCHGG	CCDGCVARHGCYTCGTCGATR
163_183	432	(A)(T)(C)(G)(A)(C)(G)(A)(GA)(G)(C)(TAG)(TC)(T)(CGT)(G)(C)(TAC)(G)(G)(CGAT)	ATCGACGARGCDYTBGCHGGN	NCCDGCVARHGCYTCGTCGAT
164_184	432	(T)(C)(G)(A)(C)(G)(A)(AG)(G)(C)(GAT)(CT)(T)(CTG)(G)(C)(TAC)(G)(G)(ATGC)(T)	TCGACGARGCDYTBGCHGGNT	ANCCDGCVARHGCYTCGTCGA
165_185	432	(C)(G)(A)(C)(G)(A)(GA)(G)(C)(GAT)(CT)(T)(GTC)(G)(C)(CAT)(G)(G)(ATGC)(T)(A)	CGACGARGCDYTBGCHGGNTA	TANCCDGCVARHGCYTCGTCG
166_186	432	(G)(A)(C)(G)(A)(AG)(G)(C)(TAG)(CT)(T)(GTC)(G)(C)(ATC)(G)(G)(ATGC)(T)(A)(T)	GACGARGCDYTBGCHGGNTAT	ATANCCDGCVARHGCYTCGTC
167_187	432	(A)(C)(G)(A)(GA)(G)(C)(ATG)(TC)(T)(GTC)(G)(C)(TAC)(G)(G)(ATGC)(T)(A)(T)(T)	ACGARGCDYTBGCHGGNTATT	AATANCCDGCVARHGCYTCGT
168_188	432	(C)(G)(A)(AG)(G)(C)(GTA)(CT)(T)(TGC)(G)(C)(ATC)(G)(G)(ATGC)(T)(A)(T)(T)(G)	CGARGCDYTBGCHGGNTATTG	CAATANCCDGCVARHGCYTCG
169_189	432	(G)(A)(GA)(G)(C)(GAT)(CT)(T)(GTC)(G)(C)(CTA)(G)(G)(GATC)(T)(A)(T)(T)(G)(C)	GARGCDYTBGCHGGNTATTGC	GCAATANCCDGCVARHGCYTC
170_190	432	(A)(GA)(G)(C)(TAG)(CT)(T)(CGT)(G)(C)(CTA)(G)(G)(CATG)(T)(A)(T)(T)(G)(C)(G)	ARGCDYTBGCHGGNTATTGCG	CGCAATANCCDGCVARHGCYT
171_191	432	(AG)(G)(C)(GAT)(CT)(T)(TGC)(G)(C)(CTA)(G)(G)(CGAT)(T)(A)(T)(T)(G)(C)(G)(A)	RGCDYTBGCHGGNTATTGCGA	TCGCAATANCCDGCVARHGCY
172_192	216	(G)(C)(TAG)(TC)(T)(CTG)(G)(C)(CTA)(G)(G)(TAGC)(T)(A)(T)(T)(G)(C)(G)(A)(C)	GCDYTBGCHGGNTATTGCGAC	GTCGCAATANCCDGCVARHGC
173_193	216	(C)(GTA)(TC)(T)(CTG)(G)(C)(TAC)(G)(G)(TAGC)(T)(A)(T)(T)(G)(C)(G)(A)(C)(C)	CDYTBGCHGGNTATTGCGACC	GGTCGCAATANCCDGCVARHG
174_194	216	(GAT)(CT)(T)(CGT)(G)(C)(CAT)(G)(G)(CGTA)(T)(A)(T)(T)(G)(C)(G)(A)(C)(C)(A)	DYTBGCHGGNTATTGCGACCA	TGGTCGCAATANCCDGCVARH
175_195	144	(TC)(T)(CTG)(G)(C)(CAT)(G)(G)(CTAG)(T)(A)(T)(T)(G)(C)(G)(A)(C)(C)(A)(CT)	YTBGCHGGNTATTGCGACCAY	RTGGTCGCAATANCCDGCVAR
176_196	72	(T)(TGC)(G)(C)(CAT)(G)(G)(CGTA)(T)(A)(T)(T)(G)(C)(G)(A)(C)(C)(A)(TC)(A)	TBGCHGGNTATTGCGACCAYA	TRTGGTCGCAATANCCDGCVA
177_197	72	(GTC)(G)(C)(TAC)(G)(G)(CTAG)(T)(A)(T)(T)(G)(C)(G)(A)(C)(C)(A)(TC)(A)(T)	BGCHGGNTATTGCGACCAYAT	ATRTGGTCGCAATANCCDGCV
178_198	24	(G)(C)(CAT)(G)(G)(GATC)(T)(A)(T)(T)(G)(C)(G)(A)(C)(C)(A)(TC)(A)(T)(C)	GCHGGNTATTGCGACCAYATC	GATRTGGTCGCAATANCCDGC
179_199	24	(C)(ATC)(G)(G)(GTAC)(T)(A)(T)(T)(G)(C)(G)(A)(C)(C)(A)(TC)(A)(T)(C)(G)	CHGGNTATTGCGACCAYATCG	CGATRTGGTCGCAATANCCDG
180_200	24	(CAT)(G)(G)(CGTA)(T)(A)(T)(T)(G)(C)(G)(A)(C)(C)(A)(CT)(A)(T)(C)(G)(A)	HGGNTATTGCGACCAYATCGA	TCGATRTGGTCGCAATANCCD
181_201	8	(G)(G)(CATG)(T)(A)(T)(T)(G)(C)(G)(A)(C)(C)(A)(TC)(A)(T)(C)(G)(A)(A)	GGNTATTGCGACCAYATCGAA	TTCGATRTGGTCGCAATANCC
182_202	8	(G)(GATC)(T)(A)(T)(T)(G)(C)(G)(A)(C)(C)(A)(CT)(A)(T)(C)(G)(A)(A)(G)	GNTATTGCGACCAYATCGAAG	CTTCGATRTGGTCGCAATANC
183_203	8	(CATG)(T)(A)(T)(T)(G)(C)(G)(A)(C)(C)(A)(TC)(A)(T)(C)(G)(A)(A)(G)(T)	NTATTGCGACCAYATCGAAGT	ACTTCGATRTGGTCGCAATAN
184_204	6	(T)(A)(T)(T)(G)(C)(G)(A)(C)(C)(A)(CT)(A)(T)(C)(G)(A)(A)(G)(T)(AGC)	TATTGCGACCAYATCGAAGTV	BACTTCGATRTGGTCGCAATA
185_205	6	(A)(T)(T)(G)(C)(G)(A)(C)(C)(A)(TC)(A)(T)(C)(G)(A)(A)(G)(T)(CGA)(A)	ATTGCGACCAYATCGAAGTVA	TBACTTCGATRTGGTCGCAAT
186_206	6	(T)(T)(G)(C)(G)(A)(C)(C)(A)(TC)(A)(T)(C)(G)(A)(A)(G)(T)(CGA)(A)(C)	TTGCGACCAYATCGAAGTVAC	GTBACTTCGATRTGGTCGCAA
187_207	24	(T)(G)(C)(G)(A)(C)(C)(A)(TC)(A)(T)(C)(G)(A)(A)(G)(T)(CGA)(A)(C)(TAGC)	TGCGACCAYATCGAAGTVACN	NGTBACTTCGATRTGGTCGCA
188_208	24	(G)(C)(G)(A)(C)(C)(A)(CT)(A)(T)(C)(G)(A)(A)(G)(T)(AGC)(A)(C)(GTAC)(A)	GCGACCAYATCGAAGTVACNA	TNGTBACTTCGATRTGGTCGC
189_209	24	(C)(G)(A)(C)(C)(A)(CT)(A)(T)(C)(G)(A)(A)(G)(T)(CAG)(A)(C)(CGTA)(A)(T)	CGACCAYATCGAAGTVACNAT	ATNGTBACTTCGATRTGGTCG
190_210	24	(G)(A)(C)(C)(A)(CT)(A)(T)(C)(G)(A)(A)(G)(T)(GAC)(A)(C)(CGTA)(A)(T)(C)	GACCAYATCGAAGTVACNATC	GATNGTBACTTCGATRTGGTC
191_211	24	(A)(C)(C)(A)(TC)(A)(T)(C)(G)(A)(A)(G)(T)(AGC)(A)(C)(ATGC)(A)(T)(C)(A)	ACCAYATCGAAGTVACNATCA	TGATNGTBACTTCGATRTGGT
192_212	24	(C)(C)(A)(CT)(A)(T)(C)(G)(A)(A)(G)(T)(CAG)(A)(C)(TAGC)(A)(T)(C)(A)(A)	CCAYATCGAAGTVACNATCAA	TTGATNGTBACTTCGATRTGG
193_213	24	(C)(A)(TC)(A)(T)(C)(G)(A)(A)(G)(T)(GAC)(A)(C)(GTAC)(A)(T)(C)(A)(A)(C)	CAYATCGAAGTVACNATCAAC	GTTGATNGTBACTTCGATRTG
194_214	24	(A)(TC)(A)(T)(C)(G)(A)(A)(G)(T)(CAG)(A)(C)(TAGC)(A)(T)(C)(A)(A)(C)(G)	AYATCGAAGTVACNATCAACG	CGTTGATNGTBACTTCGATRT
195_215	24	(TC)(A)(T)(C)(G)(A)(A)(G)(T)(CGA)(A)(C)(CATG)(A)(T)(C)(A)(A)(C)(G)(A)	YATCGAAGTVACNATCAACGA	TCGTTGATNGTBACTTCGATR
196_216	12	(A)(T)(C)(G)(A)(A)(G)(T)(CGA)(A)(C)(CGAT)(A)(T)(C)(A)(A)(C)(G)(A)(A)	ATCGAAGTVACNATCAACGAA	TTCGTTGATNGTBACTTCGAT
197_217	12	(T)(C)(G)(A)(A)(G)(T)(CAG)(A)(C)(CGAT)(A)(T)(C)(A)(A)(C)(G)(A)(A)(G)	TCGAAGTVACNATCAACGAAG	CTTCGTTGATNGTBACTTCGA
198_218	12	(C)(G)(A)(A)(G)(T)(GAC)(A)(C)(GATC)(A)(T)(C)(A)(A)(C)(G)(A)(A)(G)(A)	CGAAGTVACNATCAACGAAGA	TCTTCGTTGATNGTBACTTCG
199_219	24	(G)(A)(A)(G)(T)(CAG)(A)(C)(CTAG)(A)(T)(C)(A)(A)(C)(G)(A)(A)(G)(A)(TC)	GAAGTVACNATCAACGAAGAY	RTCTTCGTTGATNGTBACTTC
200_220	24	(A)(A)(G)(T)(CAG)(A)(C)(CGAT)(A)(T)(C)(A)(A)(C)(G)(A)(A)(G)(A)(CT)(A)	AAGTVACNATCAACGAAGAYA	TRTCTTCGTTGATNGTBACTT
201_221	24	(A)(G)(T)(CAG)(A)(C)(CGTA)(A)(T)(C)(A)(A)(C)(G)(A)(A)(G)(A)(CT)(A)(A)	AGTVACNATCAACGAAGAYAA	TTRTCTTCGTTGATNGTBACT
202_222	48	(G)(T)(GAC)(A)(C)(TAGC)(A)(T)(C)(A)(A)(C)(G)(A)(A)(G)(A)(CT)(A)(A)(CT)	GTVACNATCAACGAAGAYAAY	RTTRTCTTCGTTGATNGTBAC
203_223	48	(T)(GAC)(A)(C)(GATC)(A)(T)(C)(A)(A)(C)(G)(A)(A)(G)(A)(CT)(A)(A)(TC)(T)	TVACNATCAACGAAGAYAAYT	ARTTRTCTTCGTTGATNGTBA
204_224	48	(CAG)(A)(C)(ATGC)(A)(T)(C)(A)(A)(C)(G)(A)(A)(G)(A)(CT)(A)(A)(TC)(T)(C)	VACNATCAACGAAGAYAAYTC	GARTTRTCTTCGTTGATNGTB
205_225	48	(A)(C)(TAGC)(A)(T)(C)(A)(A)(C)(G)(A)(A)(G)(A)(CT)(A)(A)(CT)(T)(C)(CTA)	ACNATCAACGAAGAYAAYTCH	DGARTTRTCTTCGTTGATNGT
206_226	48	(C)(CGTA)(A)(T)(C)(A)(A)(C)(G)(A)(A)(G)(A)(TC)(A)(A)(TC)(T)(C)(TAC)(A)	CNATCAACGAAGAYAAYTCHA	TDGARTTRTCTTCGTTGATNG
207_227	48	(GTAC)(A)(T)(C)(A)(A)(C)(G)(A)(A)(G)(A)(TC)(A)(A)(CT)(T)(C)(CAT)(A)(T)	NATCAACGAAGAYAAYTCHAT	ATDGARTTRTCTTCGTTGATN
208_228	12	(A)(T)(C)(A)(A)(C)(G)(A)(A)(G)(A)(CT)(A)(A)(CT)(T)(C)(TAC)(A)(T)(C)	ATCAACGAAGAYAAYTCHATC	GATDGARTTRTCTTCGTTGAT
209_229	12	(T)(C)(A)(A)(C)(G)(A)(A)(G)(A)(CT)(A)(A)(TC)(T)(C)(TAC)(A)(T)(C)(A)	TCAACGAAGAYAAYTCHATCA	TGATDGARTTRTCTTCGTTGA
210_230	12	(C)(A)(A)(C)(G)(A)(A)(G)(A)(TC)(A)(A)(TC)(T)(C)(ATC)(A)(T)(C)(A)(C)	CAACGAAGAYAAYTCHATCAC	GTGATDGARTTRTCTTCGTTG
211_231	36	(A)(A)(C)(G)(A)(A)(G)(A)(CT)(A)(A)(TC)(T)(C)(CTA)(A)(T)(C)(A)(C)(TAC)	AACGAAGAYAAYTCHATCACH	DGTGATDGARTTRTCTTCGTT
212_232	36	(A)(C)(G)(A)(A)(G)(A)(CT)(A)(A)(CT)(T)(C)(TAC)(A)(T)(C)(A)(C)(CTA)(G)	ACGAAGAYAAYTCHATCACHG	CDGTGATDGARTTRTCTTCGT
213_233	36	(C)(G)(A)(A)(G)(A)(CT)(A)(A)(TC)(T)(C)(CTA)(A)(T)(C)(A)(C)(CAT)(G)(T)	CGAAGAYAAYTCHATCACHGT	ACDGTGATDGARTTRTCTTCG
214_234	36	(G)(A)(A)(G)(A)(CT)(A)(A)(CT)(T)(C)(TAC)(A)(T)(C)(A)(C)(ATC)(G)(T)(A)	GAAGAYAAYTCHATCACHGTA	TACDGTGATDGARTTRTCTTC
215_235	36	(A)(A)(G)(A)(TC)(A)(A)(TC)(T)(C)(ATC)(A)(T)(C)(A)(C)(CTA)(G)(T)(A)(C)	AAGAYAAYTCHATCACHGTAC	GTACDGTGATDGARTTRTCTT
216_236	36	(A)(G)(A)(TC)(A)(A)(CT)(T)(C)(CAT)(A)(T)(C)(A)(C)(CAT)(G)(T)(A)(C)(A)	AGAYAAYTCHATCACHGTACA	TGTACDGTGATDGARTTRTCT
217_237	72	(G)(A)(CT)(A)(A)(TC)(T)(C)(CAT)(A)(T)(C)(A)(C)(CTA)(G)(T)(A)(C)(A)(GA)	GAYAAYTCHATCACHGTACAR	YTGTACDGTGATDGARTTRTC
218_238	72	(A)(CT)(A)(A)(TC)(T)(C)(CTA)(A)(T)(C)(A)(C)(CAT)(G)(T)(A)(C)(A)(GA)(G)	AYAAYTCHATCACHGTACARG	CYTGTACDGTGATDGARTTRT
219_239	72	(CT)(A)(A)(TC)(T)(C)(TAC)(A)(T)(C)(A)(C)(CTA)(G)(T)(A)(C)(A)(GA)(G)(A)	YAAYTCHATCACHGTACARGA	TCYTGTACDGTGATDGARTTR
220_240	72	(A)(A)(TC)(T)(C)(CTA)(A)(T)(C)(A)(C)(ATC)(G)(T)(A)(C)(A)(AG)(G)(A)(TC)	AAYTCHATCACHGTACARGAY	RTCYTGTACDGTGATDGARTT
221_241	72	(A)(TC)(T)(C)(CTA)(A)(T)(C)(A)(C)(TAC)(G)(T)(A)(C)(A)(GA)(G)(A)(TC)(A)	AYTCHATCACHGTACARGAYA	TRTCYTGTACDGTGATDGART
222_242	72	(CT)(T)(C)(CTA)(A)(T)(C)(A)(C)(CTA)(G)(T)(A)(C)(A)(GA)(G)(A)(TC)(A)(A)	YTCHATCACHGTACARGAYAA	TTRTCYTGTACDGTGATDGAR
223_243	72	(T)(C)(CTA)(A)(T)(C)(A)(C)(CTA)(G)(T)(A)(C)(A)(AG)(G)(A)(TC)(A)(A)(TC)	TCHATCACHGTACARGAYAAY	RTTRTCYTGTACDGTGATDGA
224_244	72	(C)(CAT)(A)(T)(C)(A)(C)(TAC)(G)(T)(A)(C)(A)(AG)(G)(A)(CT)(A)(A)(CT)(G)	CHATCACHGTACARGAYAAYG	CRTTRTCYTGTACDGTGATDG
225_245	72	(TAC)(A)(T)(C)(A)(C)(ATC)(G)(T)(A)(C)(A)(AG)(G)(A)(TC)(A)(A)(CT)(G)(G)	HATCACHGTACARGAYAAYGG	CCRTTRTCYTGTACDGTGATD
226_246	48	(A)(T)(C)(A)(C)(CAT)(G)(T)(A)(C)(A)(GA)(G)(A)(CT)(A)(A)(TC)(G)(G)(AC)	ATCACHGTACARGAYAAYGGM	KCCRTTRTCYTGTACDGTGAT
227_247	48	(T)(C)(A)(C)(ATC)(G)(T)(A)(C)(A)(AG)(G)(A)(TC)(A)(A)(TC)(G)(G)(CA)(C)	TCACHGTACARGAYAAYGGMC	GKCCRTTRTCYTGTACDGTGA
228_248	48	(C)(A)(C)(CTA)(G)(T)(A)(C)(A)(AG)(G)(A)(CT)(A)(A)(TC)(G)(G)(CA)(C)(G)	CACHGTACARGAYAAYGGMCG	CGKCCRTTRTCYTGTACDGTG
229_249	96	(A)(C)(CTA)(G)(T)(A)(C)(A)(GA)(G)(A)(TC)(A)(A)(CT)(G)(G)(CA)(C)(G)(CT)	ACHGTACARGAYAAYGGMCGY	RCGKCCRTTRTCYTGTACDGT
230_250	96	(C)(CTA)(G)(T)(A)(C)(A)(AG)(G)(A)(CT)(A)(A)(CT)(G)(G)(CA)(C)(G)(CT)(G)	CHGTACARGAYAAYGGMCGYG	CRCGKCCRTTRTCYTGTACDG
231_251	96	(TAC)(G)(T)(A)(C)(A)(AG)(G)(A)(CT)(A)(A)(CT)(G)(G)(CA)(C)(G)(TC)(G)(G)	HGTACARGAYAAYGGMCGYGG	CCRCGKCCRTTRTCYTGTACD
232_252	32	(G)(T)(A)(C)(A)(AG)(G)(A)(CT)(A)(A)(CT)(G)(G)(AC)(C)(G)(CT)(G)(G)(T)	GTACARGAYAAYGGMCGYGGT	ACCRCGKCCRTTRTCYTGTAC
233_253	32	(T)(A)(C)(A)(AG)(G)(A)(CT)(A)(A)(CT)(G)(G)(CA)(C)(G)(CT)(G)(G)(T)(A)	TACARGAYAAYGGMCGYGGTA	TACCRCGKCCRTTRTCYTGTA
234_254	32	(A)(C)(A)(GA)(G)(A)(TC)(A)(A)(CT)(G)(G)(AC)(C)(G)(CT)(G)(G)(T)(A)(T)	ACARGAYAAYGGMCGYGGTAT	ATACCRCGKCCRTTRTCYTGT
235_255	64	(C)(A)(GA)(G)(A)(TC)(A)(A)(CT)(G)(G)(AC)(C)(G)(TC)(G)(G)(T)(A)(T)(TC)	CARGAYAAYGGMCGYGGTATY	RATACCRCGKCCRTTRTCYTG
236_256	64	(A)(AG)(G)(A)(CT)(A)(A)(TC)(G)(G)(CA)(C)(G)(CT)(G)(G)(T)(A)(T)(TC)(C)	ARGAYAAYGGMCGYGGTATYC	GRATACCRCGKCCRTTRTCYT
237_257	64	(AG)(G)(A)(CT)(A)(A)(TC)(G)(G)(CA)(C)(G)(TC)(G)(G)(T)(A)(T)(CT)(C)(C)	RGAYAAYGGMCGYGGTATYCC	GGRATACCRCGKCCRTTRTCY
238_258	64	(G)(A)(TC)(A)(A)(TC)(G)(G)(AC)(C)(G)(CT)(G)(G)(T)(A)(T)(CT)(C)(C)(CG)	GAYAAYGGMCGYGGTATYCCS	SGGRATACCRCGKCCRTTRTC
239_259	64	(A)(CT)(A)(A)(CT)(G)(G)(CA)(C)(G)(TC)(G)(G)(T)(A)(T)(TC)(C)(C)(GC)(G)	AYAAYGGMCGYGGTATYCCSG	CSGGRATACCRCGKCCRTTRT
240_260	64	(TC)(A)(A)(CT)(G)(G)(CA)(C)(G)(CT)(G)(G)(T)(A)(T)(CT)(C)(C)(CG)(G)(T)	YAAYGGMCGYGGTATYCCSGT	ACSGGRATACCRCGKCCRTTR
241_261	128	(A)(A)(TC)(G)(G)(CA)(C)(G)(CT)(G)(G)(T)(A)(T)(TC)(C)(C)(GC)(G)(T)(GATC)	AAYGGMCGYGGTATYCCSGTN	NACSGGRATACCRCGKCCRTT
242_262	128	(A)(TC)(G)(G)(CA)(C)(G)(TC)(G)(G)(T)(A)(T)(TC)(C)(C)(CG)(G)(T)(ATGC)(G)	AYGGMCGYGGTATYCCSGTNG	CNACSGGRATACCRCGKCCRT
243_263	128	(CT)(G)(G)(AC)(C)(G)(CT)(G)(G)(T)(A)(T)(TC)(C)(C)(CG)(G)(T)(CTAG)(G)(A)	YGGMCGYGGTATYCCSGTNGA	TCNACSGGRATACCRCGKCCR
244_264	128	(G)(G)(CA)(C)(G)(TC)(G)(G)(T)(A)(T)(CT)(C)(C)(CG)(G)(T)(GTAC)(G)(A)(TC)	GGMCGYGGTATYCCSGTNGAY	RTCNACSGGRATACCRCGKCC
245_265	128	(G)(AC)(C)(G)(TC)(G)(G)(T)(A)(T)(CT)(C)(C)(CG)(G)(T)(CTAG)(G)(A)(TC)(T)	GMCGYGGTATYCCSGTNGAYT	ARTCNACSGGRATACCRCGKC
246_266	256	(AC)(C)(G)(TC)(G)(G)(T)(A)(T)(TC)(C)(C)(CG)(G)(T)(CGAT)(G)(A)(TC)(T)(TA)	MCGYGGTATYCCSGTNGAYTW	WARTCNACSGGRATACCRCGK
247_267	256	(C)(G)(CT)(G)(G)(T)(A)(T)(TC)(C)(C)(CG)(G)(T)(CTAG)(G)(A)(CT)(T)(TA)(TC)	CGYGGTATYCCSGTNGAYTWY	RWARTCNACSGGRATACCRCG
248_268	256	(G)(TC)(G)(G)(T)(A)(T)(TC)(C)(C)(CG)(G)(T)(CATG)(G)(A)(CT)(T)(TA)(TC)(C)	GYGGTATYCCSGTNGAYTWYC	GRWARTCNACSGGRATACCRC
249_269	256	(TC)(G)(G)(T)(A)(T)(CT)(C)(C)(GC)(G)(T)(CGAT)(G)(A)(TC)(T)(TA)(CT)(C)(A)	YGGTATYCCSGTNGAYTWYCA	TGRWARTCNACSGGRATACCR
250_270	256	(G)(G)(T)(A)(T)(CT)(C)(C)(CG)(G)(T)(CTAG)(G)(A)(CT)(T)(AT)(CT)(C)(A)(TC)	GGTATYCCSGTNGAYTWYCAY	RTGRWARTCNACSGGRATACC
251_271	256	(G)(T)(A)(T)(TC)(C)(C)(CG)(G)(T)(CGTA)(G)(A)(TC)(T)(TA)(CT)(C)(A)(TC)(G)	GTATYCCSGTNGAYTWYCAYG	CRTGRWARTCNACSGGRATAC
252_272	256	(T)(A)(T)(TC)(C)(C)(CG)(G)(T)(TAGC)(G)(A)(CT)(T)(TA)(TC)(C)(A)(TC)(G)(A)	TATYCCSGTNGAYTWYCAYGA	TCRTGRWARTCNACSGGRATA
253_273	512	(A)(T)(TC)(C)(C)(CG)(G)(T)(CGAT)(G)(A)(CT)(T)(TA)(CT)(C)(A)(CT)(G)(A)(GA)	ATYCCSGTNGAYTWYCAYGAR	YTCRTGRWARTCNACSGGRAT
254_274	512	(T)(TC)(C)(C)(GC)(G)(T)(GATC)(G)(A)(CT)(T)(AT)(TC)(C)(A)(CT)(G)(A)(GA)(A)	TYCCSGTNGAYTWYCAYGARA	TYTCRTGRWARTCNACSGGRA
255_275	512	(TC)(C)(C)(GC)(G)(T)(GTAC)(G)(A)(TC)(T)(TA)(TC)(C)(A)(TC)(G)(A)(GA)(A)(A)	YCCSGTNGAYTWYCAYGARAA	TTYTCRTGRWARTCNACSGGR
256_276	512	(C)(C)(GC)(G)(T)(ATGC)(G)(A)(CT)(T)(AT)(TC)(C)(A)(CT)(G)(A)(AG)(A)(A)(GA)	CCSGTNGAYTWYCAYGARAAR	YTTYTCRTGRWARTCNACSGG
257_277	512	(C)(GC)(G)(T)(GTAC)(G)(A)(TC)(T)(AT)(CT)(C)(A)(TC)(G)(A)(GA)(A)(A)(GA)(G)	CSGTNGAYTWYCAYGARAARG	CYTTYTCRTGRWARTCNACSG
258_278	512	(GC)(G)(T)(GATC)(G)(A)(TC)(T)(AT)(CT)(C)(A)(CT)(G)(A)(AG)(A)(A)(GA)(G)(A)	SGTNGAYTWYCAYGARAARGA	TCYTTYTCRTGRWARTCNACS
259_279	512	(G)(T)(CGAT)(G)(A)(CT)(T)(AT)(CT)(C)(A)(TC)(G)(A)(GA)(A)(A)(AG)(G)(A)(AG)	GTNGAYTWYCAYGARAARGAR	YTCYTTYTCRTGRWARTCNAC
260_280	1024	(T)(GATC)(G)(A)(TC)(T)(AT)(TC)(C)(A)(CT)(G)(A)(GA)(A)(A)(GA)(G)(A)(AG)(CA)	TNGAYTWYCAYGARAARGARM	KYTCYTTYTCRTGRWARTCNA
261_281	1024	(CGTA)(G)(A)(TC)(T)(TA)(TC)(C)(A)(TC)(G)(A)(GA)(A)(A)(GA)(G)(A)(GA)(AC)(A)	NGAYTWYCAYGARAARGARMA	TKYTCYTTYTCRTGRWARTCN
262_282	256	(G)(A)(TC)(T)(TA)(TC)(C)(A)(CT)(G)(A)(AG)(A)(A)(GA)(G)(A)(AG)(CA)(A)(G)	GAYTWYCAYGARAARGARMAG	CTKYTCYTTYTCRTGRWARTC
263_283	256	(A)(CT)(T)(AT)(TC)(C)(A)(CT)(G)(A)(AG)(A)(A)(AG)(G)(A)(AG)(CA)(A)(G)(A)	AYTWYCAYGARAARGARMAGA	TCTKYTCYTTYTCRTGRWART
264_284	256	(TC)(T)(AT)(TC)(C)(A)(TC)(G)(A)(GA)(A)(A)(AG)(G)(A)(AG)(AC)(A)(G)(A)(A)	YTWYCAYGARAARGARMAGAA	TTCTKYTCYTTYTCRTGRWAR
265_285	256	(T)(TA)(CT)(C)(A)(TC)(G)(A)(AG)(A)(A)(GA)(G)(A)(GA)(CA)(A)(G)(A)(A)(GA)	TWYCAYGARAARGARMAGAAR	YTTCTKYTCYTTYTCRTGRWA
266_286	256	(AT)(TC)(C)(A)(TC)(G)(A)(GA)(A)(A)(AG)(G)(A)(GA)(CA)(A)(G)(A)(A)(GA)(T)	WYCAYGARAARGARMAGAART	AYTTCTKYTCYTTYTCRTGRW
267_287	128	(CT)(C)(A)(TC)(G)(A)(GA)(A)(A)(AG)(G)(A)(GA)(CA)(A)(G)(A)(A)(AG)(T)(C)	YCAYGARAARGARMAGAARTC	GAYTTCTKYTCYTTYTCRTGR
268_288	256	(C)(A)(CT)(G)(A)(AG)(A)(A)(GA)(G)(A)(AG)(AC)(A)(G)(A)(A)(GA)(T)(C)(ATGC)	CAYGARAARGARMAGAARTCN	NGAYTTCTKYTCYTTYTCRTG
269_289	256	(A)(CT)(G)(A)(GA)(A)(A)(AG)(G)(A)(AG)(AC)(A)(G)(A)(A)(AG)(T)(C)(TAGC)(G)	AYGARAARGARMAGAARTCNG	CNGAYTTCTKYTCYTTYTCRT
270_290	256	(TC)(G)(A)(GA)(A)(A)(AG)(G)(A)(GA)(AC)(A)(G)(A)(A)(AG)(T)(C)(GTAC)(G)(C)	YGARAARGARMAGAARTCNGC	GCNGAYTTCTKYTCYTTYTCR
271_291	384	(G)(A)(GA)(A)(A)(AG)(G)(A)(AG)(CA)(A)(G)(A)(A)(GA)(T)(C)(TAGC)(G)(C)(CGA)	GARAARGARMAGAARTCNGCV	BGCNGAYTTCTKYTCYTTYTC
272_292	384	(A)(AG)(A)(A)(GA)(G)(A)(AG)(AC)(A)(G)(A)(A)(AG)(T)(C)(CGTA)(G)(C)(GAC)(C)	ARAARGARMAGAARTCNGCVC	GBGCNGAYTTCTKYTCYTTYT
273_293	384	(AG)(A)(A)(AG)(G)(A)(AG)(AC)(A)(G)(A)(A)(AG)(T)(C)(CGAT)(G)(C)(CAG)(C)(T)	RAARGARMAGAARTCNGCVCT	AGBGCNGAYTTCTKYTCYTTY
274_294	576	(A)(A)(GA)(G)(A)(GA)(AC)(A)(G)(A)(A)(AG)(T)(C)(TAGC)(G)(C)(CGA)(C)(T)(TGC)	AARGARMAGAARTCNGCVCTB	VAGBGCNGAYTTCTKYTCYTT
275_295	576	(A)(GA)(G)(A)(GA)(AC)(A)(G)(A)(A)(GA)(T)(C)(CGAT)(G)(C)(CGA)(C)(T)(TGC)(G)	ARGARMAGAARTCNGCVCTBG	CVAGBGCNGAYTTCTKYTCYT
276_296	576	(GA)(G)(A)(AG)(AC)(A)(G)(A)(A)(GA)(T)(C)(GTAC)(G)(C)(CGA)(C)(T)(TGC)(G)(A)	RGARMAGAARTCNGCVCTBGA	TCVAGBGCNGAYTTCTKYTCY
277_297	288	(G)(A)(GA)(AC)(A)(G)(A)(A)(GA)(T)(C)(TAGC)(G)(C)(CGA)(C)(T)(GTC)(G)(A)(A)	GARMAGAARTCNGCVCTBGAA	TTCVAGBGCNGAYTTCTKYTC
278_298	288	(A)(GA)(CA)(A)(G)(A)(A)(GA)(T)(C)(GATC)(G)(C)(CAG)(C)(T)(CGT)(G)(A)(A)(G)	ARMAGAARTCNGCVCTBGAAG	CTTCVAGBGCNGAYTTCTKYT
279_299	288	(AG)(AC)(A)(G)(A)(A)(GA)(T)(C)(CATG)(G)(C)(CGA)(C)(T)(GTC)(G)(A)(A)(G)(T)	RMAGAARTCNGCVCTBGAAGT	ACTTCVAGBGCNGAYTTCTKY
280_300	288	(CA)(A)(G)(A)(A)(GA)(T)(C)(ATGC)(G)(C)(GAC)(C)(T)(CTG)(G)(A)(A)(G)(T)(AT)	MAGAARTCNGCVCTBGAAGTW	WACTTCVAGBGCNGAYTTCTK
281_301	144	(A)(G)(A)(A)(AG)(T)(C)(CGTA)(G)(C)(AGC)(C)(T)(TGC)(G)(A)(A)(G)(T)(AT)(G)	AGAARTCNGCVCTBGAAGTWG	CWACTTCVAGBGCNGAYTTCT
282_302	288	(G)(A)(A)(GA)(T)(C)(TAGC)(G)(C)(CGA)(C)(T)(TGC)(G)(A)(A)(G)(T)(AT)(G)(CT)	GAARTCNGCVCTBGAAGTWGY	RCWACTTCVAGBGCNGAYTTC
283_303	1152	(A)(A)(GA)(T)(C)(ATGC)(G)(C)(CGA)(C)(T)(TGC)(G)(A)(A)(G)(T)(AT)(G)(TC)(GTAC)	AARTCNGCVCTBGAAGTWGYN	NRCWACTTCVAGBGCNGAYTT
284_304	1152	(A)(GA)(T)(C)(GATC)(G)(C)(AGC)(C)(T)(CGT)(G)(A)(A)(G)(T)(AT)(G)(TC)(GTAC)(A)	ARTCNGCVCTBGAAGTWGYNA	TNRCWACTTCVAGBGCNGAYT
285_305	1152	(GA)(T)(C)(GTAC)(G)(C)(CGA)(C)(T)(GTC)(G)(A)(A)(G)(T)(AT)(G)(CT)(GATC)(A)(T)	RTCNGCVCTBGAAGTWGYNAT	ATNRCWACTTCVAGBGCNGAY
286_306	576	(T)(C)(CGTA)(G)(C)(AGC)(C)(T)(GTC)(G)(A)(A)(G)(T)(AT)(G)(TC)(GATC)(A)(T)(G)	TCNGCVCTBGAAGTWGYNATG	CATNRCWACTTCVAGBGCNGA
287_307	576	(C)(GATC)(G)(C)(AGC)(C)(T)(CGT)(G)(A)(A)(G)(T)(AT)(G)(CT)(GATC)(A)(T)(G)(A)	CNGCVCTBGAAGTWGYNATGA	TCATNRCWACTTCVAGBGCNG
288_308	576	(ATGC)(G)(C)(CGA)(C)(T)(TGC)(G)(A)(A)(G)(T)(TA)(G)(TC)(CGAT)(A)(T)(G)(A)(C)	NGCVCTBGAAGTWGYNATGAC	GTCATNRCWACTTCVAGBGCN
289_309	288	(G)(C)(CAG)(C)(T)(TGC)(G)(A)(A)(G)(T)(TA)(G)(TC)(ATGC)(A)(T)(G)(A)(C)(TC)	GCVCTBGAAGTWGYNATGACY	RGTCATNRCWACTTCVAGBGC
290_310	288	(C)(GAC)(C)(T)(GTC)(G)(A)(A)(G)(T)(TA)(G)(CT)(ATGC)(A)(T)(G)(A)(C)(CT)(G)	CVCTBGAAGTWGYNATGACYG	CRGTCATNRCWACTTCVAGBG
291_311	288	(CGA)(C)(T)(GTC)(G)(A)(A)(G)(T)(TA)(G)(CT)(GATC)(A)(T)(G)(A)(C)(CT)(G)(T)	VCTBGAAGTWGYNATGACYGT	ACRGTCATNRCWACTTCVAGB
292_312	384	(C)(T)(CGT)(G)(A)(A)(G)(T)(AT)(G)(TC)(CGAT)(A)(T)(G)(A)(C)(CT)(G)(T)(CTAG)	CTBGAAGTWGYNATGACYGTN	NACRGTCATNRCWACTTCVAG
293_313	384	(T)(GTC)(G)(A)(A)(G)(T)(TA)(G)(CT)(CGTA)(A)(T)(G)(A)(C)(CT)(G)(T)(CGTA)(C)	TBGAAGTWGYNATGACYGTNC	GNACRGTCATNRCWACTTCVA
294_314	384	(CGT)(G)(A)(A)(G)(T)(AT)(G)(TC)(CTAG)(A)(T)(G)(A)(C)(TC)(G)(T)(CGTA)(C)(T)	BGAAGTWGYNATGACYGTNCT	AGNACRGTCATNRCWACTTCV
295_315	256	(G)(A)(A)(G)(T)(AT)(G)(CT)(GTAC)(A)(T)(G)(A)(C)(CT)(G)(T)(CGAT)(C)(T)(AG)	GAAGTWGYNATGACYGTNCTR	YAGNACRGTCATNRCWACTTC
296_316	256	(A)(A)(G)(T)(AT)(G)(TC)(CATG)(A)(T)(G)(A)(C)(CT)(G)(T)(GATC)(C)(T)(AG)(C)	AAGTWGYNATGACYGTNCTRC	GYAGNACRGTCATNRCWACTT
297_317	256	(A)(G)(T)(TA)(G)(TC)(CATG)(A)(T)(G)(A)(C)(CT)(G)(T)(CGAT)(C)(T)(GA)(C)(A)	AGTWGYNATGACYGTNCTRCA	TGYAGNACRGTCATNRCWACT
298_318	512	(G)(T)(AT)(G)(TC)(CGAT)(A)(T)(G)(A)(C)(TC)(G)(T)(ATGC)(C)(T)(AG)(C)(A)(TC)	GTWGYNATGACYGTNCTRCAY	RTGYAGNACRGTCATNRCWAC
299_319	512	(T)(TA)(G)(CT)(GTAC)(A)(T)(G)(A)(C)(CT)(G)(T)(CGAT)(C)(T)(AG)(C)(A)(CT)(G)	TWGYNATGACYGTNCTRCAYG	CRTGYAGNACRGTCATNRCWA
300_320	512	(TA)(G)(TC)(TAGC)(A)(T)(G)(A)(C)(TC)(G)(T)(TAGC)(C)(T)(GA)(C)(A)(TC)(G)(C)	WGYNATGACYGTNCTRCAYGC	GCRTGYAGNACRGTCATNRCW
301_321	256	(G)(CT)(ATGC)(A)(T)(G)(A)(C)(TC)(G)(T)(ATGC)(C)(T)(AG)(C)(A)(CT)(G)(C)(C)	GYNATGACYGTNCTRCAYGCC	GGCRTGYAGNACRGTCATNRC
302_322	256	(TC)(GATC)(A)(T)(G)(A)(C)(CT)(G)(T)(GTAC)(C)(T)(GA)(C)(A)(CT)(G)(C)(C)(G)	YNATGACYGTNCTRCAYGCCG	CGGCRTGYAGNACRGTCATNR
303_323	128	(ATGC)(A)(T)(G)(A)(C)(TC)(G)(T)(CATG)(C)(T)(AG)(C)(A)(TC)(G)(C)(C)(G)(G)	NATGACYGTNCTRCAYGCCGG	CCGGCRTGYAGNACRGTCATN
304_324	32	(A)(T)(G)(A)(C)(CT)(G)(T)(TAGC)(C)(T)(GA)(C)(A)(CT)(G)(C)(C)(G)(G)(A)	ATGACYGTNCTRCAYGCCGGA	TCCGGCRTGYAGNACRGTCAT
305_325	32	(T)(G)(A)(C)(TC)(G)(T)(GTAC)(C)(T)(AG)(C)(A)(CT)(G)(C)(C)(G)(G)(A)(G)	TGACYGTNCTRCAYGCCGGAG	CTCCGGCRTGYAGNACRGTCA
306_326	32	(G)(A)(C)(CT)(G)(T)(CGAT)(C)(T)(AG)(C)(A)(TC)(G)(C)(C)(G)(G)(A)(G)(G)	GACYGTNCTRCAYGCCGGAGG	CCTCCGGCRTGYAGNACRGTC
307_327	32	(A)(C)(CT)(G)(T)(CTAG)(C)(T)(GA)(C)(A)(CT)(G)(C)(C)(G)(G)(A)(G)(G)(T)	ACYGTNCTRCAYGCCGGAGGT	ACCTCCGGCRTGYAGNACRGT
308_328	32	(C)(TC)(G)(T)(GTAC)(C)(T)(GA)(C)(A)(CT)(G)(C)(C)(G)(G)(A)(G)(G)(T)(A)	CYGTNCTRCAYGCCGGAGGTA	TACCTCCGGCRTGYAGNACRG
309_329	32	(CT)(G)(T)(CTAG)(C)(T)(AG)(C)(A)(CT)(G)(C)(C)(G)(G)(A)(G)(G)(T)(A)(A)	YGTNCTRCAYGCCGGAGGTAA	TTACCTCCGGCRTGYAGNACR
310_330	32	(G)(T)(TAGC)(C)(T)(GA)(C)(A)(TC)(G)(C)(C)(G)(G)(A)(G)(G)(T)(A)(A)(GA)	GTNCTRCAYGCCGGAGGTAAR	YTTACCTCCGGCRTGYAGNAC
311_331	32	(T)(TAGC)(C)(T)(GA)(C)(A)(CT)(G)(C)(C)(G)(G)(A)(G)(G)(T)(A)(A)(AG)(T)	TNCTRCAYGCCGGAGGTAART	AYTTACCTCCGGCRTGYAGNA
312_332	32	(CTAG)(C)(T)(AG)(C)(A)(TC)(G)(C)(C)(G)(G)(A)(G)(G)(T)(A)(A)(AG)(T)(T)	NCTRCAYGCCGGAGGTAARTT	AAYTTACCTCCGGCRTGYAGN
313_333	8	(C)(T)(GA)(C)(A)(TC)(G)(C)(C)(G)(G)(A)(G)(G)(T)(A)(A)(GA)(T)(T)(C)	CTRCAYGCCGGAGGTAARTTC	GAAYTTACCTCCGGCRTGYAG
314_334	8	(T)(AG)(C)(A)(TC)(G)(C)(C)(G)(G)(A)(G)(G)(T)(A)(A)(GA)(T)(T)(C)(G)	TRCAYGCCGGAGGTAARTTCG	CGAAYTTACCTCCGGCRTGYA
315_335	8	(GA)(C)(A)(CT)(G)(C)(C)(G)(G)(A)(G)(G)(T)(A)(A)(GA)(T)(T)(C)(G)(A)	RCAYGCCGGAGGTAARTTCGA	TCGAAYTTACCTCCGGCRTGY
316_336	8	(C)(A)(TC)(G)(C)(C)(G)(G)(A)(G)(G)(T)(A)(A)(GA)(T)(T)(C)(G)(A)(TC)	CAYGCCGGAGGTAARTTCGAY	RTCGAAYTTACCTCCGGCRTG
317_337	8	(A)(CT)(G)(C)(C)(G)(G)(A)(G)(G)(T)(A)(A)(GA)(T)(T)(C)(G)(A)(CT)(A)	AYGCCGGAGGTAARTTCGAYA	TRTCGAAYTTACCTCCGGCRT
318_338	8	(TC)(G)(C)(C)(G)(G)(A)(G)(G)(T)(A)(A)(AG)(T)(T)(C)(G)(A)(TC)(A)(A)	YGCCGGAGGTAARTTCGAYAA	TTRTCGAAYTTACCTCCGGCR
319_339	8	(G)(C)(C)(G)(G)(A)(G)(G)(T)(A)(A)(AG)(T)(T)(C)(G)(A)(CT)(A)(A)(AG)	GCCGGAGGTAARTTCGAYAAR	YTTRTCGAAYTTACCTCCGGC
320_340	8	(C)(C)(G)(G)(A)(G)(G)(T)(A)(A)(GA)(T)(T)(C)(G)(A)(TC)(A)(A)(GA)(G)	CCGGAGGTAARTTCGAYAARG	CYTTRTCGAAYTTACCTCCGG
321_341	8	(C)(G)(G)(A)(G)(G)(T)(A)(A)(GA)(T)(T)(C)(G)(A)(TC)(A)(A)(AG)(G)(G)	CGGAGGTAARTTCGAYAARGG	CCYTTRTCGAAYTTACCTCCG
322_342	32	(G)(G)(A)(G)(G)(T)(A)(A)(AG)(T)(T)(C)(G)(A)(TC)(A)(A)(AG)(G)(G)(GTAC)	GGAGGTAARTTCGAYAARGGN	NCCYTTRTCGAAYTTACCTCC
323_343	32	(G)(A)(G)(G)(T)(A)(A)(AG)(T)(T)(C)(G)(A)(TC)(A)(A)(GA)(G)(G)(TAGC)(T)	GAGGTAARTTCGAYAARGGNT	ANCCYTTRTCGAAYTTACCTC
324_344	32	(A)(G)(G)(T)(A)(A)(AG)(T)(T)(C)(G)(A)(TC)(A)(A)(GA)(G)(G)(GATC)(T)(C)	AGGTAARTTCGAYAARGGNTC	GANCCYTTRTCGAAYTTACCT
325_345	96	(G)(G)(T)(A)(A)(GA)(T)(T)(C)(G)(A)(TC)(A)(A)(GA)(G)(G)(CGAT)(T)(C)(TGC)	GGTAARTTCGAYAARGGNTCB	VGANCCYTTRTCGAAYTTACC
326_346	96	(G)(T)(A)(A)(AG)(T)(T)(C)(G)(A)(TC)(A)(A)(AG)(G)(G)(ATGC)(T)(C)(CTG)(T)	GTAARTTCGAYAARGGNTCBT	AVGANCCYTTRTCGAAYTTAC
327_347	96	(T)(A)(A)(AG)(T)(T)(C)(G)(A)(CT)(A)(A)(AG)(G)(G)(ATGC)(T)(C)(TGC)(T)(A)	TAARTTCGAYAARGGNTCBTA	TAVGANCCYTTRTCGAAYTTA
328_348	192	(A)(A)(GA)(T)(T)(C)(G)(A)(TC)(A)(A)(GA)(G)(G)(CGAT)(T)(C)(CGT)(T)(A)(TC)	AARTTCGAYAARGGNTCBTAY	RTAVGANCCYTTRTCGAAYTT
329_349	192	(A)(GA)(T)(T)(C)(G)(A)(TC)(A)(A)(GA)(G)(G)(TAGC)(T)(C)(TGC)(T)(A)(TC)(A)	ARTTCGAYAARGGNTCBTAYA	TRTAVGANCCYTTRTCGAAYT
330_350	192	(GA)(T)(T)(C)(G)(A)(CT)(A)(A)(AG)(G)(G)(CGTA)(T)(C)(CGT)(T)(A)(TC)(A)(A)	RTTCGAYAARGGNTCBTAYAA	TTRTAVGANCCYTTRTCGAAY
331_351	192	(T)(T)(C)(G)(A)(TC)(A)(A)(GA)(G)(G)(CATG)(T)(C)(TGC)(T)(A)(CT)(A)(A)(AG)	TTCGAYAARGGNTCBTAYAAR	YTTRTAVGANCCYTTRTCGAA
332_352	192	(T)(C)(G)(A)(CT)(A)(A)(AG)(G)(G)(CATG)(T)(C)(TGC)(T)(A)(CT)(A)(A)(AG)(G)	TCGAYAARGGNTCBTAYAARG	CYTTRTAVGANCCYTTRTCGA
333_353	192	(C)(G)(A)(TC)(A)(A)(AG)(G)(G)(GTAC)(T)(C)(GTC)(T)(A)(CT)(A)(A)(AG)(G)(T)	CGAYAARGGNTCBTAYAARGT	ACYTTRTAVGANCCYTTRTCG
334_354	384	(G)(A)(TC)(A)(A)(GA)(G)(G)(TAGC)(T)(C)(CGT)(T)(A)(CT)(A)(A)(AG)(G)(T)(AT)	GAYAARGGNTCBTAYAARGTW	WACYTTRTAVGANCCYTTRTC
335_355	384	(A)(CT)(A)(A)(AG)(G)(G)(CATG)(T)(C)(TGC)(T)(A)(TC)(A)(A)(AG)(G)(T)(TA)(T)	AYAARGGNTCBTAYAARGTWT	AWACYTTRTAVGANCCYTTRT
336_356	384	(CT)(A)(A)(GA)(G)(G)(TAGC)(T)(C)(CTG)(T)(A)(TC)(A)(A)(AG)(G)(T)(TA)(T)(C)	YAARGGNTCBTAYAARGTWTC	GAWACYTTRTAVGANCCYTTR
337_357	768	(A)(A)(GA)(G)(G)(CGAT)(T)(C)(CTG)(T)(A)(TC)(A)(A)(GA)(G)(T)(TA)(T)(C)(CTAG)	AARGGNTCBTAYAARGTWTCN	NGAWACYTTRTAVGANCCYTT
338_358	768	(A)(AG)(G)(G)(GTAC)(T)(C)(GTC)(T)(A)(TC)(A)(A)(AG)(G)(T)(AT)(T)(C)(CATG)(G)	ARGGNTCBTAYAARGTWTCNG	CNGAWACYTTRTAVGANCCYT
339_359	768	(AG)(G)(G)(CGTA)(T)(C)(TGC)(T)(A)(TC)(A)(A)(GA)(G)(T)(AT)(T)(C)(GATC)(G)(G)	RGGNTCBTAYAARGTWTCNGG	CCNGAWACYTTRTAVGANCCY
340_360	384	(G)(G)(CGTA)(T)(C)(TGC)(T)(A)(TC)(A)(A)(AG)(G)(T)(AT)(T)(C)(CTAG)(G)(G)(A)	GGNTCBTAYAARGTWTCNGGA	TCCNGAWACYTTRTAVGANCC
341_361	384	(G)(TAGC)(T)(C)(CGT)(T)(A)(CT)(A)(A)(GA)(G)(T)(AT)(T)(C)(CTAG)(G)(G)(A)(G)	GNTCBTAYAARGTWTCNGGAG	CTCCNGAWACYTTRTAVGANC
342_362	384	(GTAC)(T)(C)(TGC)(T)(A)(CT)(A)(A)(AG)(G)(T)(AT)(T)(C)(CGTA)(G)(G)(A)(G)(G)	NTCBTAYAARGTWTCNGGAGG	CCTCCNGAWACYTTRTAVGAN
343_363	96	(T)(C)(GTC)(T)(A)(CT)(A)(A)(GA)(G)(T)(TA)(T)(C)(CTAG)(G)(G)(A)(G)(G)(T)	TCBTAYAARGTWTCNGGAGGT	ACCTCCNGAWACYTTRTAVGA
344_364	192	(C)(CGT)(T)(A)(CT)(A)(A)(GA)(G)(T)(AT)(T)(C)(GTAC)(G)(G)(A)(G)(G)(T)(TC)	CBTAYAARGTWTCNGGAGGTY	RACCTCCNGAWACYTTRTAVG
345_365	192	(GTC)(T)(A)(CT)(A)(A)(AG)(G)(T)(AT)(T)(C)(CTAG)(G)(G)(A)(G)(G)(T)(CT)(T)	BTAYAARGTWTCNGGAGGTYT	ARACCTCCNGAWACYTTRTAV
346_366	128	(T)(A)(TC)(A)(A)(GA)(G)(T)(TA)(T)(C)(GATC)(G)(G)(A)(G)(G)(T)(TC)(T)(GT)	TAYAARGTWTCNGGAGGTYTK	MARACCTCCNGAWACYTTRTA
347_367	128	(A)(TC)(A)(A)(GA)(G)(T)(TA)(T)(C)(GTAC)(G)(G)(A)(G)(G)(T)(TC)(T)(TG)(C)	AYAARGTWTCNGGAGGTYTKC	GMARACCTCCNGAWACYTTRT
348_368	128	(TC)(A)(A)(AG)(G)(T)(AT)(T)(C)(GTAC)(G)(G)(A)(G)(G)(T)(CT)(T)(TG)(C)(A)	YAARGTWTCNGGAGGTYTKCA	TGMARACCTCCNGAWACYTTR
349_369	64	(A)(A)(AG)(G)(T)(AT)(T)(C)(GTAC)(G)(G)(A)(G)(G)(T)(TC)(T)(GT)(C)(A)(C)	AARGTWTCNGGAGGTYTKCAC	GTGMARACCTCCNGAWACYTT
350_370	64	(A)(GA)(G)(T)(TA)(T)(C)(TAGC)(G)(G)(A)(G)(G)(T)(TC)(T)(GT)(C)(A)(C)(G)	ARGTWTCNGGAGGTYTKCACG	CGTGMARACCTCCNGAWACYT
351_371	64	(GA)(G)(T)(TA)(T)(C)(ATGC)(G)(G)(A)(G)(G)(T)(TC)(T)(GT)(C)(A)(C)(G)(G)	RGTWTCNGGAGGTYTKCACGG	CCGTGMARACCTCCNGAWACY
352_372	32	(G)(T)(TA)(T)(C)(CTAG)(G)(G)(A)(G)(G)(T)(CT)(T)(GT)(C)(A)(C)(G)(G)(T)	GTWTCNGGAGGTYTKCACGGT	ACCGTGMARACCTCCNGAWAC
353_373	32	(T)(AT)(T)(C)(GATC)(G)(G)(A)(G)(G)(T)(TC)(T)(GT)(C)(A)(C)(G)(G)(T)(G)	TWTCNGGAGGTYTKCACGGTG	CACCGTGMARACCTCCNGAWA
354_374	32	(TA)(T)(C)(ATGC)(G)(G)(A)(G)(G)(T)(TC)(T)(GT)(C)(A)(C)(G)(G)(T)(G)(T)	WTCNGGAGGTYTKCACGGTGT	ACACCGTGMARACCTCCNGAW
355_375	32	(T)(C)(CGAT)(G)(G)(A)(G)(G)(T)(CT)(T)(TG)(C)(A)(C)(G)(G)(T)(G)(T)(CA)	TCNGGAGGTYTKCACGGTGTM	KACACCGTGMARACCTCCNGA
356_376	32	(C)(CTAG)(G)(G)(A)(G)(G)(T)(TC)(T)(GT)(C)(A)(C)(G)(G)(T)(G)(T)(CA)(G)	CNGGAGGTYTKCACGGTGTMG	CKACACCGTGMARACCTCCNG
357_377	32	(CGTA)(G)(G)(A)(G)(G)(T)(CT)(T)(TG)(C)(A)(C)(G)(G)(T)(G)(T)(CA)(G)(G)	NGGAGGTYTKCACGGTGTMGG	CCKACACCGTGMARACCTCCN
358_378	8	(G)(G)(A)(G)(G)(T)(CT)(T)(GT)(C)(A)(C)(G)(G)(T)(G)(T)(AC)(G)(G)(T)	GGAGGTYTKCACGGTGTMGGT	ACCKACACCGTGMARACCTCC
359_379	16	(G)(A)(G)(G)(T)(TC)(T)(GT)(C)(A)(C)(G)(G)(T)(G)(T)(CA)(G)(G)(T)(AG)	GAGGTYTKCACGGTGTMGGTR	YACCKACACCGTGMARACCTC
360_380	16	(A)(G)(G)(T)(TC)(T)(GT)(C)(A)(C)(G)(G)(T)(G)(T)(CA)(G)(G)(T)(GA)(T)	AGGTYTKCACGGTGTMGGTRT	AYACCKACACCGTGMARACCT
361_381	32	(G)(G)(T)(TC)(T)(GT)(C)(A)(C)(G)(G)(T)(G)(T)(CA)(G)(G)(T)(GA)(T)(AG)	GGTYTKCACGGTGTMGGTRTR	YAYACCKACACCGTGMARACC
362_382	32	(G)(T)(TC)(T)(TG)(C)(A)(C)(G)(G)(T)(G)(T)(AC)(G)(G)(T)(GA)(T)(AG)(T)	GTYTKCACGGTGTMGGTRTRT	AYAYACCKACACCGTGMARAC
363_383	32	(T)(CT)(T)(TG)(C)(A)(C)(G)(G)(T)(G)(T)(CA)(G)(G)(T)(GA)(T)(GA)(T)(C)	TYTKCACGGTGTMGGTRTRTC	GAYAYACCKACACCGTGMARA
364_384	96	(CT)(T)(GT)(C)(A)(C)(G)(G)(T)(G)(T)(CA)(G)(G)(T)(AG)(T)(AG)(T)(C)(TGC)	YTKCACGGTGTMGGTRTRTCB	VGAYAYACCKACACCGTGMAR
365_385	48	(T)(GT)(C)(A)(C)(G)(G)(T)(G)(T)(AC)(G)(G)(T)(GA)(T)(AG)(T)(C)(CGT)(T)	TKCACGGTGTMGGTRTRTCBT	AVGAYAYACCKACACCGTGMA
366_386	48	(TG)(C)(A)(C)(G)(G)(T)(G)(T)(CA)(G)(G)(T)(GA)(T)(AG)(T)(C)(TGC)(T)(G)	KCACGGTGTMGGTRTRTCBTG	CAVGAYAYACCKACACCGTGM
367_387	48	(C)(A)(C)(G)(G)(T)(G)(T)(CA)(G)(G)(T)(AG)(T)(AG)(T)(C)(CGT)(T)(G)(TC)	CACGGTGTMGGTRTRTCBTGY	RCAVGAYAYACCKACACCGTG
368_388	48	(A)(C)(G)(G)(T)(G)(T)(CA)(G)(G)(T)(GA)(T)(AG)(T)(C)(CGT)(T)(G)(TC)(G)	ACGGTGTMGGTRTRTCBTGYG	CRCAVGAYAYACCKACACCGT
369_389	48	(C)(G)(G)(T)(G)(T)(CA)(G)(G)(T)(GA)(T)(AG)(T)(C)(CTG)(T)(G)(CT)(G)(T)	CGGTGTMGGTRTRTCBTGYGT	ACRCAVGAYAYACCKACACCG
370_390	96	(G)(G)(T)(G)(T)(AC)(G)(G)(T)(AG)(T)(AG)(T)(C)(GTC)(T)(G)(TC)(G)(T)(AG)	GGTGTMGGTRTRTCBTGYGTR	YACRCAVGAYAYACCKACACC
371_391	96	(G)(T)(G)(T)(CA)(G)(G)(T)(GA)(T)(GA)(T)(C)(TGC)(T)(G)(TC)(G)(T)(GA)(A)	GTGTMGGTRTRTCBTGYGTRA	TYACRCAVGAYAYACCKACAC
372_392	96	(T)(G)(T)(AC)(G)(G)(T)(AG)(T)(GA)(T)(C)(GTC)(T)(G)(TC)(G)(T)(GA)(A)(A)	TGTMGGTRTRTCBTGYGTRAA	TTYACRCAVGAYAYACCKACA
373_393	192	(G)(T)(AC)(G)(G)(T)(GA)(T)(AG)(T)(C)(CTG)(T)(G)(CT)(G)(T)(AG)(A)(A)(TC)	GTMGGTRTRTCBTGYGTRAAY	RTTYACRCAVGAYAYACCKAC
374_394	192	(T)(AC)(G)(G)(T)(AG)(T)(GA)(T)(C)(GTC)(T)(G)(TC)(G)(T)(GA)(A)(A)(CT)(G)	TMGGTRTRTCBTGYGTRAAYG	CRTTYACRCAVGAYAYACCKA
375_395	192	(AC)(G)(G)(T)(AG)(T)(GA)(T)(C)(CTG)(T)(G)(CT)(G)(T)(AG)(A)(A)(TC)(G)(C)	MGGTRTRTCBTGYGTRAAYGC	GCRTTYACRCAVGAYAYACCK
376_396	384	(G)(G)(T)(GA)(T)(AG)(T)(C)(CTG)(T)(G)(CT)(G)(T)(AG)(A)(A)(TC)(G)(C)(ATGC)	GGTRTRTCBTGYGTRAAYGCN	NGCRTTYACRCAVGAYAYACC
377_397	768	(G)(T)(GA)(T)(AG)(T)(C)(TGC)(T)(G)(TC)(G)(T)(GA)(A)(A)(CT)(G)(C)(CGTA)(CT)	GTRTRTCBTGYGTRAAYGCNY	RNGCRTTYACRCAVGAYAYAC
378_398	768	(T)(AG)(T)(AG)(T)(C)(GTC)(T)(G)(TC)(G)(T)(GA)(A)(A)(CT)(G)(C)(CATG)(TC)(T)	TRTRTCBTGYGTRAAYGCNYT	ARNGCRTTYACRCAVGAYAYA
379_399	768	(AG)(T)(AG)(T)(C)(CTG)(T)(G)(TC)(G)(T)(AG)(A)(A)(TC)(G)(C)(CATG)(CT)(T)(G)	RTRTCBTGYGTRAAYGCNYTG	CARNGCRTTYACRCAVGAYAY
380_400	384	(T)(AG)(T)(C)(CGT)(T)(G)(TC)(G)(T)(GA)(A)(A)(CT)(G)(C)(TAGC)(TC)(T)(G)(T)	TRTCBTGYGTRAAYGCNYTGT	ACARNGCRTTYACRCAVGAYA
381_401	384	(AG)(T)(C)(TGC)(T)(G)(TC)(G)(T)(AG)(A)(A)(CT)(G)(C)(GATC)(CT)(T)(G)(T)(C)	RTCBTGYGTRAAYGCNYTGTC	GACARNGCRTTYACRCAVGAY
382_402	576	(T)(C)(TGC)(T)(G)(CT)(G)(T)(GA)(A)(A)(CT)(G)(C)(CGAT)(TC)(T)(G)(T)(C)(ATC)	TCBTGYGTRAAYGCNYTGTCH	DGACARNGCRTTYACRCAVGA
383_403	576	(C)(TGC)(T)(G)(TC)(G)(T)(GA)(A)(A)(TC)(G)(C)(GTAC)(TC)(T)(G)(T)(C)(CAT)(A)	CBTGYGTRAAYGCNYTGTCHA	TDGACARNGCRTTYACRCAVG
384_404	576	(TGC)(T)(G)(TC)(G)(T)(GA)(A)(A)(TC)(G)(C)(CGAT)(CT)(T)(G)(T)(C)(CAT)(A)(C)	BTGYGTRAAYGCNYTGTCHAC	GTDGACARNGCRTTYACRCAV
385_405	768	(T)(G)(CT)(G)(T)(GA)(A)(A)(TC)(G)(C)(TAGC)(TC)(T)(G)(T)(C)(TAC)(A)(C)(GTAC)	TGYGTRAAYGCNYTGTCHACN	NGTDGACARNGCRTTYACRCA
386_406	768	(G)(CT)(G)(T)(GA)(A)(A)(TC)(G)(C)(TAGC)(CT)(T)(G)(T)(C)(CTA)(A)(C)(CGTA)(C)	GYGTRAAYGCNYTGTCHACNC	GNGTDGACARNGCRTTYACRC
387_407	768	(TC)(G)(T)(AG)(A)(A)(TC)(G)(C)(CGTA)(TC)(T)(G)(T)(C)(CAT)(A)(C)(GTAC)(C)(A)	YGTRAAYGCNYTGTCHACNCA	TGNGTDGACARNGCRTTYACR
388_408	384	(G)(T)(AG)(A)(A)(CT)(G)(C)(TAGC)(CT)(T)(G)(T)(C)(CAT)(A)(C)(GTAC)(C)(A)(C)	GTRAAYGCNYTGTCHACNCAC	GTGNGTDGACARNGCRTTYAC
389_409	384	(T)(GA)(A)(A)(TC)(G)(C)(CGAT)(TC)(T)(G)(T)(C)(CTA)(A)(C)(TAGC)(C)(A)(C)(A)	TRAAYGCNYTGTCHACNCACA	TGTGNGTDGACARNGCRTTYA
390_410	384	(GA)(A)(A)(CT)(G)(C)(CTAG)(CT)(T)(G)(T)(C)(ATC)(A)(C)(TAGC)(C)(A)(C)(A)(T)	RAAYGCNYTGTCHACNCACAT	ATGTGNGTDGACARNGCRTTY
391_411	192	(A)(A)(CT)(G)(C)(TAGC)(TC)(T)(G)(T)(C)(TAC)(A)(C)(ATGC)(C)(A)(C)(A)(T)(G)	AAYGCNYTGTCHACNCACATG	CATGTGNGTDGACARNGCRTT
392_412	192	(A)(TC)(G)(C)(CGAT)(TC)(T)(G)(T)(C)(CTA)(A)(C)(ATGC)(C)(A)(C)(A)(T)(G)(A)	AYGCNYTGTCHACNCACATGA	TCATGTGNGTDGACARNGCRT
393_413	192	(TC)(G)(C)(TAGC)(TC)(T)(G)(T)(C)(ATC)(A)(C)(TAGC)(C)(A)(C)(A)(T)(G)(A)(C)	YGCNYTGTCHACNCACATGAC	GTCATGTGNGTDGACARNGCR
394_414	288	(G)(C)(GATC)(TC)(T)(G)(T)(C)(CTA)(A)(C)(CGTA)(C)(A)(C)(A)(T)(G)(A)(C)(ATC)	GCNYTGTCHACNCACATGACH	DGTCATGTGNGTDGACARNGC
395_415	288	(C)(CGTA)(CT)(T)(G)(T)(C)(ATC)(A)(C)(TAGC)(C)(A)(C)(A)(T)(G)(A)(C)(ATC)(A)	CNYTGTCHACNCACATGACHA	TDGTCATGTGNGTDGACARNG
396_416	288	(CTAG)(CT)(T)(G)(T)(C)(CAT)(A)(C)(CGAT)(C)(A)(C)(A)(T)(G)(A)(C)(ATC)(A)(C)	NYTGTCHACNCACATGACHAC	GTDGTCATGTGNGTDGACARN
397_417	288	(TC)(T)(G)(T)(C)(CTA)(A)(C)(CATG)(C)(A)(C)(A)(T)(G)(A)(C)(CAT)(A)(C)(GATC)	YTGTCHACNCACATGACHACN	NGTDGTCATGTGNGTDGACAR
398_418	144	(T)(G)(T)(C)(CAT)(A)(C)(CGTA)(C)(A)(C)(A)(T)(G)(A)(C)(TAC)(A)(C)(CGTA)(C)	TGTCHACNCACATGACHACNC	GNGTDGTCATGTGNGTDGACA
399_419	144	(G)(T)(C)(CTA)(A)(C)(GATC)(C)(A)(C)(A)(T)(G)(A)(C)(ATC)(A)(C)(GATC)(C)(A)	GTCHACNCACATGACHACNCA	TGNGTDGTCATGTGNGTDGAC
400_420	288	(T)(C)(CTA)(A)(C)(GTAC)(C)(A)(C)(A)(T)(G)(A)(C)(TAC)(A)(C)(CATG)(C)(A)(AG)	TCHACNCACATGACHACNCAR	YTGNGTDGTCATGTGNGTDGA
401_421	288	(C)(ATC)(A)(C)(TAGC)(C)(A)(C)(A)(T)(G)(A)(C)(ATC)(A)(C)(CGTA)(C)(A)(GA)(G)	CHACNCACATGACHACNCARG	CYTGNGTDGTCATGTGNGTDG
402_422	288	(TAC)(A)(C)(CATG)(C)(A)(C)(A)(T)(G)(A)(C)(TAC)(A)(C)(CGTA)(C)(A)(AG)(G)(T)	HACNCACATGACHACNCARGT	ACYTGNGTDGTCATGTGNGTD
403_423	192	(A)(C)(CATG)(C)(A)(C)(A)(T)(G)(A)(C)(CTA)(A)(C)(CTAG)(C)(A)(GA)(G)(T)(AT)	ACNCACATGACHACNCARGTW	WACYTGNGTDGTCATGTGNGT
404_424	192	(C)(CGTA)(C)(A)(C)(A)(T)(G)(A)(C)(TAC)(A)(C)(CTAG)(C)(A)(GA)(G)(T)(AT)(T)	CNCACATGACHACNCARGTWT	AWACYTGNGTDGTCATGTGNG
405_425	192	(CGAT)(C)(A)(C)(A)(T)(G)(A)(C)(ATC)(A)(C)(CGAT)(C)(A)(GA)(G)(T)(AT)(T)(T)	NCACATGACHACNCARGTWTT	AAWACYTGNGTDGTCATGTGN
406_426	48	(C)(A)(C)(A)(T)(G)(A)(C)(CAT)(A)(C)(GATC)(C)(A)(GA)(G)(T)(AT)(T)(T)(C)	CACATGACHACNCARGTWTTC	GAAWACYTGNGTDGTCATGTG
407_427	48	(A)(C)(A)(T)(G)(A)(C)(CAT)(A)(C)(ATGC)(C)(A)(AG)(G)(T)(TA)(T)(T)(C)(C)	ACATGACHACNCARGTWTTCC	GGAAWACYTGNGTDGTCATGT
408_428	48	(C)(A)(T)(G)(A)(C)(TAC)(A)(C)(CATG)(C)(A)(GA)(G)(T)(TA)(T)(T)(C)(C)(G)	CATGACHACNCARGTWTTCCG	CGGAAWACYTGNGTDGTCATG
409_429	144	(A)(T)(G)(A)(C)(CTA)(A)(C)(TAGC)(C)(A)(AG)(G)(T)(AT)(T)(T)(C)(C)(G)(CTG)	ATGACHACNCARGTWTTCCGB	VCGGAAWACYTGNGTDGTCAT
410_430	288	(T)(G)(A)(C)(CTA)(A)(C)(GATC)(C)(A)(AG)(G)(T)(AT)(T)(T)(C)(C)(G)(CGT)(AG)	TGACHACNCARGTWTTCCGBR	YVCGGAAWACYTGNGTDGTCA
411_431	288	(G)(A)(C)(CAT)(A)(C)(CTAG)(C)(A)(GA)(G)(T)(AT)(T)(T)(C)(C)(G)(TGC)(AG)(A)	GACHACNCARGTWTTCCGBRA	TYVCGGAAWACYTGNGTDGTC
412_432	576	(A)(C)(CAT)(A)(C)(GTAC)(C)(A)(AG)(G)(T)(TA)(T)(T)(C)(C)(G)(GTC)(AG)(A)(CT)	ACHACNCARGTWTTCCGBRAY	RTYVCGGAAWACYTGNGTDGT
413_433	576	(C)(TAC)(A)(C)(CTAG)(C)(A)(AG)(G)(T)(AT)(T)(T)(C)(C)(G)(TGC)(GA)(A)(CT)(G)	CHACNCARGTWTTCCGBRAYG	CRTYVCGGAAWACYTGNGTDG
414_434	576	(CAT)(A)(C)(TAGC)(C)(A)(AG)(G)(T)(AT)(T)(T)(C)(C)(G)(CTG)(GA)(A)(CT)(G)(G)	HACNCARGTWTTCCGBRAYGG	CCRTYVCGGAAWACYTGNGTD
415_435	576	(A)(C)(CGTA)(C)(A)(GA)(G)(T)(TA)(T)(T)(C)(C)(G)(TGC)(GA)(A)(CT)(G)(G)(ATC)	ACNCARGTWTTCCGBRAYGGH	DCCRTYVCGGAAWACYTGNGT
416_436	576	(C)(GTAC)(C)(A)(AG)(G)(T)(TA)(T)(T)(C)(C)(G)(CTG)(GA)(A)(TC)(G)(G)(ATC)(A)	CNCARGTWTTCCGBRAYGGHA	TDCCRTYVCGGAAWACYTGNG
417_437	576	(CTAG)(C)(A)(GA)(G)(T)(AT)(T)(T)(C)(C)(G)(CGT)(AG)(A)(CT)(G)(G)(TAC)(A)(A)	NCARGTWTTCCGBRAYGGHAA	TTDCCRTYVCGGAAWACYTGN
418_438	144	(C)(A)(GA)(G)(T)(AT)(T)(T)(C)(C)(G)(CTG)(AG)(A)(TC)(G)(G)(CTA)(A)(A)(A)	CARGTWTTCCGBRAYGGHAAA	TTTDCCRTYVCGGAAWACYTG
419_439	144	(A)(AG)(G)(T)(AT)(T)(T)(C)(C)(G)(CTG)(GA)(A)(CT)(G)(G)(ATC)(A)(A)(A)(A)	ARGTWTTCCGBRAYGGHAAAA	TTTTDCCRTYVCGGAAWACYT
420_440	144	(AG)(G)(T)(TA)(T)(T)(C)(C)(G)(CGT)(GA)(A)(TC)(G)(G)(TAC)(A)(A)(A)(A)(T)	RGTWTTCCGBRAYGGHAAAAT	ATTTTDCCRTYVCGGAAWACY
421_441	72	(G)(T)(TA)(T)(T)(C)(C)(G)(CGT)(GA)(A)(CT)(G)(G)(TAC)(A)(A)(A)(A)(T)(C)	GTWTTCCGBRAYGGHAAAATC	GATTTTDCCRTYVCGGAAWAC
422_442	72	(T)(AT)(T)(T)(C)(C)(G)(CTG)(AG)(A)(CT)(G)(G)(CTA)(A)(A)(A)(A)(T)(C)(T)	TWTTCCGBRAYGGHAAAATCT	AGATTTTDCCRTYVCGGAAWA
423_443	72	(TA)(T)(T)(C)(C)(G)(CGT)(AG)(A)(CT)(G)(G)(CTA)(A)(A)(A)(A)(T)(C)(T)(A)	WTTCCGBRAYGGHAAAATCTA	TAGATTTTDCCRTYVCGGAAW
424_444	72	(T)(T)(C)(C)(G)(CGT)(AG)(A)(CT)(G)(G)(CTA)(A)(A)(A)(A)(T)(C)(T)(A)(TC)	TTCCGBRAYGGHAAAATCTAY	RTAGATTTTDCCRTYVCGGAA
425_445	72	(T)(C)(C)(G)(GTC)(GA)(A)(CT)(G)(G)(TAC)(A)(A)(A)(A)(T)(C)(T)(A)(CT)(C)	TCCGBRAYGGHAAAATCTAYC	GRTAGATTTTDCCRTYVCGGA
426_446	72	(C)(C)(G)(CGT)(AG)(A)(TC)(G)(G)(CAT)(A)(A)(A)(A)(T)(C)(T)(A)(CT)(C)(A)	CCGBRAYGGHAAAATCTAYCA	TGRTAGATTTTDCCRTYVCGG
427_447	72	(C)(G)(GTC)(GA)(A)(CT)(G)(G)(TAC)(A)(A)(A)(A)(T)(C)(T)(A)(TC)(C)(A)(G)	CGBRAYGGHAAAATCTAYCAG	CTGRTAGATTTTDCCRTYVCG
428_448	72	(G)(GTC)(AG)(A)(CT)(G)(G)(CTA)(A)(A)(A)(A)(T)(C)(T)(A)(CT)(C)(A)(G)(C)	GBRAYGGHAAAATCTAYCAGC	GCTGRTAGATTTTDCCRTYVC
429_449	72	(GTC)(GA)(A)(CT)(G)(G)(CTA)(A)(A)(A)(A)(T)(C)(T)(A)(CT)(C)(A)(G)(C)(A)	BRAYGGHAAAATCTAYCAGCA	TGCTGRTAGATTTTDCCRTYV
430_450	24	(AG)(A)(CT)(G)(G)(CTA)(A)(A)(A)(A)(T)(C)(T)(A)(CT)(C)(A)(G)(C)(A)(G)	RAYGGHAAAATCTAYCAGCAG	CTGCTGRTAGATTTTDCCRTY
431_451	12	(A)(TC)(G)(G)(CAT)(A)(A)(A)(A)(T)(C)(T)(A)(TC)(C)(A)(G)(C)(A)(G)(G)	AYGGHAAAATCTAYCAGCAGG	CCTGCTGRTAGATTTTDCCRT
432_452	12	(TC)(G)(G)(CAT)(A)(A)(A)(A)(T)(C)(T)(A)(CT)(C)(A)(G)(C)(A)(G)(G)(A)	YGGHAAAATCTAYCAGCAGGA	TCCTGCTGRTAGATTTTDCCR
433_453	12	(G)(G)(CTA)(A)(A)(A)(A)(T)(C)(T)(A)(CT)(C)(A)(G)(C)(A)(G)(G)(A)(AG)	GGHAAAATCTAYCAGCAGGAR	YTCCTGCTGRTAGATTTTDCC
434_454	12	(G)(TAC)(A)(A)(A)(A)(T)(C)(T)(A)(TC)(C)(A)(G)(C)(A)(G)(G)(A)(AG)(T)	GHAAAATCTAYCAGCAGGART	AYTCCTGCTGRTAGATTTTDC
435_455	12	(ATC)(A)(A)(A)(A)(T)(C)(T)(A)(TC)(C)(A)(G)(C)(A)(G)(G)(A)(AG)(T)(A)	HAAAATCTAYCAGCAGGARTA	TAYTCCTGCTGRTAGATTTTD
436_456	8	(A)(A)(A)(A)(T)(C)(T)(A)(CT)(C)(A)(G)(C)(A)(G)(G)(A)(AG)(T)(A)(CT)	AAAATCTAYCAGCAGGARTAY	RTAYTCCTGCTGRTAGATTTT
437_457	8	(A)(A)(A)(T)(C)(T)(A)(TC)(C)(A)(G)(C)(A)(G)(G)(A)(AG)(T)(A)(CT)(G)	AAATCTAYCAGCAGGARTAYG	CRTAYTCCTGCTGRTAGATTT
438_458	8	(A)(A)(T)(C)(T)(A)(CT)(C)(A)(G)(C)(A)(G)(G)(A)(AG)(T)(A)(CT)(G)(A)	AATCTAYCAGCAGGARTAYGA	TCRTAYTCCTGCTGRTAGATT
439_459	24	(A)(T)(C)(T)(A)(TC)(C)(A)(G)(C)(A)(G)(G)(A)(AG)(T)(A)(TC)(G)(A)(AGC)	ATCTAYCAGCAGGARTAYGAV	BTCRTAYTCCTGCTGRTAGAT
440_460	48	(T)(C)(T)(A)(CT)(C)(A)(G)(C)(A)(G)(G)(A)(AG)(T)(A)(TC)(G)(A)(GAC)(TA)	TCTAYCAGCAGGARTAYGAVW	WBTCRTAYTCCTGCTGRTAGA
441_461	96	(C)(T)(A)(CT)(C)(A)(G)(C)(A)(G)(G)(A)(AG)(T)(A)(CT)(G)(A)(AGC)(TA)(GT)	CTAYCAGCAGGARTAYGAVWK	MWBTCRTAYTCCTGCTGRTAG
442_462	288	(T)(A)(TC)(C)(A)(G)(C)(A)(G)(G)(A)(AG)(T)(A)(TC)(G)(A)(GAC)(AT)(TG)(TAC)	TAYCAGCAGGARTAYGAVWKH	DMWBTCRTAYTCCTGCTGRTA
443_463	288	(A)(CT)(C)(A)(G)(C)(A)(G)(G)(A)(AG)(T)(A)(TC)(G)(A)(CGA)(TA)(GT)(CTA)(G)	AYCAGCAGGARTAYGAVWKHG	CDMWBTCRTAYTCCTGCTGRT
444_464	288	(TC)(C)(A)(G)(C)(A)(G)(G)(A)(AG)(T)(A)(TC)(G)(A)(AGC)(AT)(TG)(TAC)(G)(G)	YCAGCAGGARTAYGAVWKHGG	CCDMWBTCRTAYTCCTGCTGR
445_465	432	(C)(A)(G)(C)(A)(G)(G)(A)(AG)(T)(A)(TC)(G)(A)(CGA)(TA)(TG)(TAC)(G)(G)(CTA)	CAGCAGGARTAYGAVWKHGGH	DCCDMWBTCRTAYTCCTGCTG
446_466	864	(A)(G)(C)(A)(G)(G)(A)(GA)(T)(A)(CT)(G)(A)(CAG)(AT)(TG)(ATC)(G)(G)(TAC)(AC)	AGCAGGARTAYGAVWKHGGHM	KDCCDMWBTCRTAYTCCTGCT
447_467	864	(G)(C)(A)(G)(G)(A)(AG)(T)(A)(TC)(G)(A)(CGA)(AT)(TG)(ATC)(G)(G)(TAC)(CA)(A)	GCAGGARTAYGAVWKHGGHMA	TKDCCDMWBTCRTAYTCCTGC
448_468	2592	(C)(A)(G)(G)(A)(GA)(T)(A)(TC)(G)(A)(CAG)(TA)(GT)(TAC)(G)(G)(ATC)(CA)(A)(ATG)	CAGGARTAYGAVWKHGGHMAD	HTKDCCDMWBTCRTAYTCCTG
449_469	2592	(A)(G)(G)(A)(GA)(T)(A)(TC)(G)(A)(CGA)(TA)(TG)(CTA)(G)(G)(CAT)(AC)(A)(GTA)(C)	AGGARTAYGAVWKHGGHMADC	GHTKDCCDMWBTCRTAYTCCT
450_470	2592	(G)(G)(A)(AG)(T)(A)(CT)(G)(A)(GAC)(TA)(TG)(TAC)(G)(G)(CAT)(AC)(A)(ATG)(C)(C)	GGARTAYGAVWKHGGHMADCC	GGHTKDCCDMWBTCRTAYTCC
451_471	7776	(G)(A)(GA)(T)(A)(CT)(G)(A)(CGA)(TA)(GT)(CAT)(G)(G)(TAC)(CA)(A)(GTA)(C)(C)(CGA)	GARTAYGAVWKHGGHMADCCV	BGGHTKDCCDMWBTCRTAYTC
452_472	7776	(A)(AG)(T)(A)(CT)(G)(A)(GAC)(AT)(TG)(CTA)(G)(G)(CAT)(AC)(A)(GAT)(C)(C)(AGC)(C)	ARTAYGAVWKHGGHMADCCVC	GBGGHTKDCCDMWBTCRTAYT
453_473	7776	(AG)(T)(A)(CT)(G)(A)(AGC)(TA)(TG)(CTA)(G)(G)(CAT)(AC)(A)(TAG)(C)(C)(AGC)(C)(T)	RTAYGAVWKHGGHMADCCVCT	AGBGGHTKDCCDMWBTCRTAY
454_474	15552	(T)(A)(CT)(G)(A)(CGA)(TA)(GT)(CTA)(G)(G)(TAC)(CA)(A)(GAT)(C)(C)(CGA)(C)(T)(ATGC)	TAYGAVWKHGGHMADCCVCTN	NAGBGGHTKDCCDMWBTCRTA
455_475	15552	(A)(TC)(G)(A)(AGC)(AT)(TG)(ATC)(G)(G)(TAC)(CA)(A)(GTA)(C)(C)(CGA)(C)(T)(CGTA)(T)	AYGAVWKHGGHMADCCVCTNT	ANAGBGGHTKDCCDMWBTCRT
456_476	15552	(CT)(G)(A)(CGA)(AT)(GT)(CTA)(G)(G)(CTA)(CA)(A)(TAG)(C)(C)(GAC)(C)(T)(GTAC)(T)(A)	YGAVWKHGGHMADCCVCTNTA	TANAGBGGHTKDCCDMWBTCR
457_477	15552	(G)(A)(CAG)(AT)(TG)(CTA)(G)(G)(TAC)(AC)(A)(TAG)(C)(C)(CAG)(C)(T)(ATGC)(T)(A)(TC)	GAVWKHGGHMADCCVCTNTAY	RTANAGBGGHTKDCCDMWBTC
458_478	46656	(A)(CGA)(AT)(GT)(CTA)(G)(G)(ATC)(AC)(A)(ATG)(C)(C)(AGC)(C)(T)(CGTA)(T)(A)(TC)(GTC)	AVWKHGGHMADCCVCTNTAYB	VRTANAGBGGHTKDCCDMWBT
459_479	46656	(AGC)(TA)(GT)(ATC)(G)(G)(ATC)(AC)(A)(TAG)(C)(C)(CGA)(C)(T)(CGTA)(T)(A)(CT)(CTG)(C)	VWKHGGHMADCCVCTNTAYBC	GVRTANAGBGGHTKDCCDMWB
460_480	62208	(AT)(TG)(TAC)(G)(G)(CAT)(AC)(A)(ATG)(C)(C)(CAG)(C)(T)(ATGC)(T)(A)(CT)(CGT)(C)(TAGC)	WKHGGHMADCCVCTNTAYBCN	NGVRTANAGBGGHTKDCCDMW
461_481	31104	(TG)(TAC)(G)(G)(CTA)(CA)(A)(ATG)(C)(C)(CAG)(C)(T)(CTAG)(T)(A)(TC)(CTG)(C)(ATGC)(G)	KHGGHMADCCVCTNTAYBCNG	CNGVRTANAGBGGHTKDCCDM
462_482	15552	(CTA)(G)(G)(TAC)(CA)(A)(GTA)(C)(C)(AGC)(C)(T)(TAGC)(T)(A)(TC)(TGC)(C)(CATG)(G)(T)	HGGHMADCCVCTNTAYBCNGT	ACNGVRTANAGBGGHTKDCCD
463_483	20736	(G)(G)(TAC)(CA)(A)(GTA)(C)(C)(AGC)(C)(T)(ATGC)(T)(A)(TC)(CGT)(C)(TAGC)(G)(T)(CGAT)	GGHMADCCVCTNTAYBCNGTN	NACNGVRTANAGBGGHTKDCC
464_484	20736	(G)(ATC)(CA)(A)(ATG)(C)(C)(GAC)(C)(T)(CATG)(T)(A)(TC)(GTC)(C)(CTAG)(G)(T)(GTAC)(A)	GHMADCCVCTNTAYBCNGTNA	TNACNGVRTANAGBGGHTKDC
465_485	20736	(ATC)(CA)(A)(TAG)(C)(C)(CGA)(C)(T)(GTAC)(T)(A)(CT)(CGT)(C)(CGAT)(G)(T)(GATC)(A)(A)	HMADCCVCTNTAYBCNGTNAA	TTNACNGVRTANAGBGGHTKD
466_486	13824	(CA)(A)(ATG)(C)(C)(AGC)(C)(T)(TAGC)(T)(A)(CT)(CGT)(C)(CGAT)(G)(T)(CTAG)(A)(A)(AG)	MADCCVCTNTAYBCNGTNAAR	YTTNACNGVRTANAGBGGHTK
467_487	6912	(A)(GAT)(C)(C)(CAG)(C)(T)(CATG)(T)(A)(CT)(CTG)(C)(CATG)(G)(T)(ATGC)(A)(A)(GA)(G)	ADCCVCTNTAYBCNGTNAARG	CYTTNACNGVRTANAGBGGHT
468_488	6912	(GAT)(C)(C)(GAC)(C)(T)(CGTA)(T)(A)(TC)(CTG)(C)(CGAT)(G)(T)(GTAC)(A)(A)(AG)(G)(A)	DCCVCTNTAYBCNGTNAARGA	TCYTTNACNGVRTANAGBGGH
469_489	2304	(C)(C)(CAG)(C)(T)(CATG)(T)(A)(CT)(CGT)(C)(TAGC)(G)(T)(GATC)(A)(A)(AG)(G)(A)(A)	CCVCTNTAYBCNGTNAARGAA	TTCYTTNACNGVRTANAGBGG
470_490	2304	(C)(GAC)(C)(T)(ATGC)(T)(A)(CT)(CGT)(C)(CGAT)(G)(T)(CATG)(A)(A)(AG)(G)(A)(A)(G)	CVCTNTAYBCNGTNAARGAAG	CTTCYTTNACNGVRTANAGBG
471_491	2304	(AGC)(C)(T)(CGAT)(T)(A)(TC)(CTG)(C)(CATG)(G)(T)(CTAG)(A)(A)(AG)(G)(A)(A)(G)(T)	VCTNTAYBCNGTNAARGAAGT	ACTTCYTTNACNGVRTANAGB
472_492	3072	(C)(T)(ATGC)(T)(A)(CT)(TGC)(C)(TAGC)(G)(T)(GATC)(A)(A)(AG)(G)(A)(A)(G)(T)(CTAG)	CTNTAYBCNGTNAARGAAGTN	NACTTCYTTNACNGVRTANAG
473_493	3072	(T)(ATGC)(T)(A)(CT)(TGC)(C)(ATGC)(G)(T)(CATG)(A)(A)(AG)(G)(A)(A)(G)(T)(GATC)(G)	TNTAYBCNGTNAARGAAGTNG	CNACTTCYTTNACNGVRTANA
474_494	3072	(CATG)(T)(A)(CT)(TGC)(C)(CTAG)(G)(T)(ATGC)(A)(A)(GA)(G)(A)(A)(G)(T)(CGAT)(G)(G)	NTAYBCNGTNAARGAAGTNGG	CCNACTTCYTTNACNGVRTAN
475_495	2304	(T)(A)(TC)(CGT)(C)(GATC)(G)(T)(CGTA)(A)(A)(GA)(G)(A)(A)(G)(T)(CTAG)(G)(G)(CTA)	TAYBCNGTNAARGAAGTNGGH	DCCNACTTCYTTNACNGVRTA
476_496	2304	(A)(CT)(CGT)(C)(CATG)(G)(T)(CATG)(A)(A)(AG)(G)(A)(A)(G)(T)(CATG)(G)(G)(CTA)(A)	AYBCNGTNAARGAAGTNGGHA	TDCCNACTTCYTTNACNGVRT
477_497	4608	(CT)(GTC)(C)(CTAG)(G)(T)(CATG)(A)(A)(GA)(G)(A)(A)(G)(T)(CTAG)(G)(G)(CAT)(A)(TC)	YBCNGTNAARGAAGTNGGHAY	RTDCCNACTTCYTTNACNGVR
478_498	2304	(GTC)(C)(GTAC)(G)(T)(CATG)(A)(A)(AG)(G)(A)(A)(G)(T)(CGAT)(G)(G)(TAC)(A)(TC)(A)	BCNGTNAARGAAGTNGGHAYA	TRTDCCNACTTCYTTNACNGV
479_499	2304	(C)(CTAG)(G)(T)(CTAG)(A)(A)(GA)(G)(A)(A)(G)(T)(ATGC)(G)(G)(CTA)(A)(TC)(A)(GAT)	CNGTNAARGAAGTNGGHAYAD	HTRTDCCNACTTCYTTNACNG
480_500	2304	(GATC)(G)(T)(CATG)(A)(A)(GA)(G)(A)(A)(G)(T)(CGAT)(G)(G)(CTA)(A)(TC)(A)(GTA)(C)	NGTNAARGAAGTNGGHAYADC	GHTRTDCCNACTTCYTTNACN
481_501	2304	(G)(T)(TAGC)(A)(A)(GA)(G)(A)(A)(G)(T)(GATC)(G)(G)(TAC)(A)(TC)(A)(TAG)(C)(TAGC)	GTNAARGAAGTNGGHAYADCN	NGHTRTDCCNACTTCYTTNAC
482_502	2304	(T)(GATC)(A)(A)(GA)(G)(A)(A)(G)(T)(CATG)(G)(G)(ATC)(A)(CT)(A)(GTA)(C)(CGTA)(G)	TNAARGAAGTNGGHAYADCNG	CNGHTRTDCCNACTTCYTTNA
483_503	2304	(GTAC)(A)(A)(GA)(G)(A)(A)(G)(T)(CATG)(G)(G)(CAT)(A)(TC)(A)(TAG)(C)(GATC)(G)(A)	NAARGAAGTNGGHAYADCNGA	TCNGHTRTDCCNACTTCYTTN
484_504	1728	(A)(A)(GA)(G)(A)(A)(G)(T)(CGTA)(G)(G)(CAT)(A)(CT)(A)(GAT)(C)(CTAG)(G)(A)(CTA)	AARGAAGTNGGHAYADCNGAH	DTCNGHTRTDCCNACTTCYTT
485_505	3456	(A)(GA)(G)(A)(A)(G)(T)(GTAC)(G)(G)(ATC)(A)(TC)(A)(GTA)(C)(CATG)(G)(A)(CTA)(AC)	ARGAAGTNGGHAYADCNGAHM	KDTCNGHTRTDCCNACTTCYT
486_506	6912	(AG)(G)(A)(A)(G)(T)(CGAT)(G)(G)(CTA)(A)(CT)(A)(TAG)(C)(GTAC)(G)(A)(TAC)(AC)(TA)	RGAAGTNGGHAYADCNGAHMW	WKDTCNGHTRTDCCNACTTCY
487_507	6912	(G)(A)(A)(G)(T)(ATGC)(G)(G)(TAC)(A)(TC)(A)(GAT)(C)(GATC)(G)(A)(TAC)(AC)(TA)(TC)	GAAGTNGGHAYADCNGAHMWY	RWKDTCNGHTRTDCCNACTTC
488_508	6912	(A)(A)(G)(T)(CGAT)(G)(G)(ATC)(A)(CT)(A)(TAG)(C)(CTAG)(G)(A)(CTA)(AC)(AT)(TC)(A)	AAGTNGGHAYADCNGAHMWYA	TRWKDTCNGHTRTDCCNACTT
489_509	6912	(A)(G)(T)(GATC)(G)(G)(TAC)(A)(CT)(A)(TAG)(C)(CGAT)(G)(A)(TAC)(AC)(TA)(TC)(A)(C)	AGTNGGHAYADCNGAHMWYAC	GTRWKDTCNGHTRTDCCNACT
490_510	27648	(G)(T)(GATC)(G)(G)(ATC)(A)(CT)(A)(GTA)(C)(CTAG)(G)(A)(ATC)(CA)(AT)(CT)(A)(C)(CATG)	GTNGGHAYADCNGAHMWYACN	NGTRWKDTCNGHTRTDCCNAC
491_511	27648	(T)(CTAG)(G)(G)(CTA)(A)(TC)(A)(TAG)(C)(TAGC)(G)(A)(TAC)(AC)(AT)(TC)(A)(C)(CGAT)(G)	TNGGHAYADCNGAHMWYACNG	CNGTRWKDTCNGHTRTDCCNA
492_512	27648	(ATGC)(G)(G)(TAC)(A)(CT)(A)(TAG)(C)(GTAC)(G)(A)(CAT)(CA)(AT)(TC)(A)(C)(CGTA)(G)(G)	NGGHAYADCNGAHMWYACNGG	CCNGTRWKDTCNGHTRTDCCN
493_513	13824	(G)(G)(CAT)(A)(CT)(A)(GAT)(C)(TAGC)(G)(A)(TAC)(CA)(AT)(TC)(A)(C)(CTAG)(G)(G)(AT)	GGHAYADCNGAHMWYACNGGW	WCCNGTRWKDTCNGHTRTDCC
494_514	13824	(G)(ATC)(A)(TC)(A)(GTA)(C)(CTAG)(G)(A)(CTA)(CA)(TA)(CT)(A)(C)(CTAG)(G)(G)(TA)(A)	GHAYADCNGAHMWYACNGGWA	TWCCNGTRWKDTCNGHTRTDC
495_515	13824	(CTA)(A)(TC)(A)(TAG)(C)(TAGC)(G)(A)(CTA)(CA)(TA)(CT)(A)(C)(CGAT)(G)(G)(AT)(A)(C)	HAYADCNGAHMWYACNGGWAC	GTWCCNGTRWKDTCNGHTRTD
496_516	13824	(A)(CT)(A)(GTA)(C)(GATC)(G)(A)(CAT)(CA)(TA)(TC)(A)(C)(CGTA)(G)(G)(TA)(A)(C)(CAG)	AYADCNGAHMWYACNGGWACV	BGTWCCNGTRWKDTCNGHTRT
497_517	27648	(TC)(A)(ATG)(C)(GTAC)(G)(A)(CTA)(AC)(AT)(TC)(A)(C)(CTAG)(G)(G)(AT)(A)(C)(GAC)(AC)	YADCNGAHMWYACNGGWACVM	KBGTWCCNGTRWKDTCNGHTR
498_518	27648	(A)(TAG)(C)(GATC)(G)(A)(CTA)(AC)(TA)(TC)(A)(C)(TAGC)(G)(G)(AT)(A)(C)(AGC)(AC)(AG)	ADCNGAHMWYACNGGWACVMR	YKBGTWCCNGTRWKDTCNGHT
499_519	82944	(TAG)(C)(GTAC)(G)(A)(ATC)(AC)(TA)(TC)(A)(C)(ATGC)(G)(G)(AT)(A)(C)(CGA)(AC)(AG)(ATC)	DCNGAHMWYACNGGWACVMRH	DYKBGTWCCNGTRWKDTCNGH
500_520	27648	(C)(CATG)(G)(A)(TAC)(CA)(AT)(TC)(A)(C)(CATG)(G)(G)(AT)(A)(C)(GAC)(CA)(AG)(ATC)(C)	CNGAHMWYACNGGWACVMRHC	GDYKBGTWCCNGTRWKDTCNG
501_521	27648	(GATC)(G)(A)(CAT)(CA)(AT)(TC)(A)(C)(TAGC)(G)(G)(TA)(A)(C)(AGC)(CA)(AG)(ATC)(C)(A)	NGAHMWYACNGGWACVMRHCA	TGDYKBGTWCCNGTRWKDTCN
502_522	13824	(G)(A)(ATC)(AC)(AT)(CT)(A)(C)(CTAG)(G)(G)(AT)(A)(C)(AGC)(AC)(GA)(ATC)(C)(A)(AG)	GAHMWYACNGGWACVMRHCAR	YTGDYKBGTWCCNGTRWKDTC
503_523	13824	(A)(CTA)(CA)(AT)(CT)(A)(C)(CATG)(G)(G)(AT)(A)(C)(CAG)(CA)(GA)(CAT)(C)(A)(AG)(C)	AHMWYACNGGWACVMRHCARC	GYTGDYKBGTWCCNGTRWKDT
504_524	13824	(CTA)(CA)(TA)(CT)(A)(C)(CGTA)(G)(G)(AT)(A)(C)(AGC)(AC)(GA)(CTA)(C)(A)(GA)(C)(A)	HMWYACNGGWACVMRHCARCA	TGYTGDYKBGTWCCNGTRWKD
505_525	9216	(CA)(TA)(TC)(A)(C)(GTAC)(G)(G)(AT)(A)(C)(CAG)(CA)(GA)(TAC)(C)(A)(AG)(C)(A)(GA)	MWYACNGGWACVMRHCARCAR	YTGYTGDYKBGTWCCNGTRWK
506_526	4608	(AT)(CT)(A)(C)(ATGC)(G)(G)(TA)(A)(C)(GAC)(AC)(AG)(TAC)(C)(A)(AG)(C)(A)(AG)(T)	WYACNGGWACVMRHCARCART	AYTGYTGDYKBGTWCCNGTRW
507_527	2304	(TC)(A)(C)(GATC)(G)(G)(AT)(A)(C)(CAG)(AC)(AG)(ATC)(C)(A)(AG)(C)(A)(GA)(T)(T)	YACNGGWACVMRHCARCARTT	AAYTGYTGDYKBGTWCCNGTR
508_528	1152	(A)(C)(CTAG)(G)(G)(AT)(A)(C)(AGC)(AC)(AG)(CTA)(C)(A)(GA)(C)(A)(AG)(T)(T)(C)	ACNGGWACVMRHCARCARTTC	GAAYTGYTGDYKBGTWCCNGT
509_529	1152	(C)(ATGC)(G)(G)(TA)(A)(C)(GAC)(AC)(AG)(CTA)(C)(A)(AG)(C)(A)(GA)(T)(T)(C)(T)	CNGGWACVMRHCARCARTTCT	AGAAYTGYTGDYKBGTWCCNG
510_530	1152	(GATC)(G)(G)(AT)(A)(C)(GAC)(CA)(AG)(ATC)(C)(A)(AG)(C)(A)(AG)(T)(T)(C)(T)(G)	NGGWACVMRHCARCARTTCTG	CAGAAYTGYTGDYKBGTWCCN
511_531	288	(G)(G)(AT)(A)(C)(GAC)(CA)(AG)(CAT)(C)(A)(GA)(C)(A)(AG)(T)(T)(C)(T)(G)(G)	GGWACVMRHCARCARTTCTGG	CCAGAAYTGYTGDYKBGTWCC
512_532	288	(G)(AT)(A)(C)(GAC)(AC)(AG)(ATC)(C)(A)(AG)(C)(A)(AG)(T)(T)(C)(T)(G)(G)(C)	GWACVMRHCARCARTTCTGGC	GCCAGAAYTGYTGDYKBGTWC
513_533	288	(TA)(A)(C)(AGC)(CA)(GA)(TAC)(C)(A)(GA)(C)(A)(AG)(T)(T)(C)(T)(G)(G)(C)(C)	WACVMRHCARCARTTCTGGCC	GGCCAGAAYTGYTGDYKBGTW
514_534	432	(A)(C)(CAG)(CA)(AG)(ATC)(C)(A)(AG)(C)(A)(AG)(T)(T)(C)(T)(G)(G)(C)(C)(TGC)	ACVMRHCARCARTTCTGGCCB	VGGCCAGAAYTGYTGDYKBGT
515_535	432	(C)(CGA)(CA)(GA)(CAT)(C)(A)(GA)(C)(A)(AG)(T)(T)(C)(T)(G)(G)(C)(C)(GTC)(G)	CVMRHCARCARTTCTGGCCBG	CVGGCCAGAAYTGYTGDYKBG
516_536	432	(GAC)(AC)(AG)(CTA)(C)(A)(AG)(C)(A)(GA)(T)(T)(C)(T)(G)(G)(C)(C)(CGT)(G)(A)	VMRHCARCARTTCTGGCCBGA	TCVGGCCAGAAYTGYTGDYKB
517_537	288	(CA)(GA)(TAC)(C)(A)(GA)(C)(A)(GA)(T)(T)(C)(T)(G)(G)(C)(C)(CGT)(G)(A)(TC)	MRHCARCARTTCTGGCCBGAY	RTCVGGCCAGAAYTGYTGDYK
518_538	288	(GA)(ATC)(C)(A)(GA)(C)(A)(AG)(T)(T)(C)(T)(G)(G)(C)(C)(TGC)(G)(A)(TC)(GA)	RHCARCARTTCTGGCCBGAYR	YRTCVGGCCAGAAYTGYTGDY
519_539	288	(TAC)(C)(A)(GA)(C)(A)(GA)(T)(T)(C)(T)(G)(G)(C)(C)(GTC)(G)(A)(TC)(AG)(GA)	HCARCARTTCTGGCCBGAYRR	YYRTCVGGCCAGAAYTGYTGD
520_540	192	(C)(A)(AG)(C)(A)(AG)(T)(T)(C)(T)(G)(G)(C)(C)(CTG)(G)(A)(CT)(AG)(AG)(TC)	CARCARTTCTGGCCBGAYRRY	RYYRTCVGGCCAGAAYTGYTG
521_541	192	(A)(AG)(C)(A)(AG)(T)(T)(C)(T)(G)(G)(C)(C)(CTG)(G)(A)(TC)(GA)(AG)(TC)(A)	ARCARTTCTGGCCBGAYRRYA	TRYYRTCVGGCCAGAAYTGYT
522_542	384	(GA)(C)(A)(AG)(T)(T)(C)(T)(G)(G)(C)(C)(CTG)(G)(A)(TC)(GA)(GA)(TC)(A)(GC)	RCARTTCTGGCCBGAYRRYAS	STRYYRTCVGGCCAGAAYTGY
523_543	768	(C)(A)(GA)(T)(T)(C)(T)(G)(G)(C)(C)(CTG)(G)(A)(CT)(AG)(GA)(CT)(A)(GC)(CATG)	CARTTCTGGCCBGAYRRYASN	NSTRYYRTCVGGCCAGAAYTG
524_544	768	(A)(AG)(T)(T)(C)(T)(G)(G)(C)(C)(CTG)(G)(A)(CT)(GA)(GA)(TC)(A)(GC)(ATGC)(A)	ARTTCTGGCCBGAYRRYASNA	TNSTRYYRTCVGGCCAGAAYT
525_545	768	(GA)(T)(T)(C)(T)(G)(G)(C)(C)(TGC)(G)(A)(TC)(AG)(GA)(TC)(A)(CG)(ATGC)(A)(T)	RTTCTGGCCBGAYRRYASNAT	ATNSTRYYRTCVGGCCAGAAY
526_546	384	(T)(T)(C)(T)(G)(G)(C)(C)(CTG)(G)(A)(TC)(AG)(GA)(CT)(A)(GC)(CGTA)(A)(T)(C)	TTCTGGCCBGAYRRYASNATC	GATNSTRYYRTCVGGCCAGAA
527_547	384	(T)(C)(T)(G)(G)(C)(C)(TGC)(G)(A)(CT)(AG)(AG)(TC)(A)(CG)(CGTA)(A)(T)(C)(T)	TCTGGCCBGAYRRYASNATCT	AGATNSTRYYRTCVGGCCAGA
528_548	384	(C)(T)(G)(G)(C)(C)(GTC)(G)(A)(CT)(GA)(GA)(CT)(A)(CG)(CGAT)(A)(T)(C)(T)(T)	CTGGCCBGAYRRYASNATCTT	AAGATNSTRYYRTCVGGCCAG
529_549	384	(T)(G)(G)(C)(C)(GTC)(G)(A)(TC)(AG)(AG)(CT)(A)(GC)(GTAC)(A)(T)(C)(T)(T)(T)	TGGCCBGAYRRYASNATCTTT	AAAGATNSTRYYRTCVGGCCA
530_550	384	(G)(G)(C)(C)(CGT)(G)(A)(CT)(AG)(AG)(TC)(A)(CG)(GATC)(A)(T)(C)(T)(T)(T)(A)	GGCCBGAYRRYASNATCTTTA	TAAAGATNSTRYYRTCVGGCC
531_551	384	(G)(C)(C)(GTC)(G)(A)(CT)(GA)(GA)(TC)(A)(GC)(GTAC)(A)(T)(C)(T)(T)(T)(A)(C)	GCCBGAYRRYASNATCTTTAC	GTAAAGATNSTRYYRTCVGGC
532_552	1536	(C)(C)(TGC)(G)(A)(TC)(GA)(AG)(CT)(A)(CG)(CGTA)(A)(T)(C)(T)(T)(T)(A)(C)(ATGC)	CCBGAYRRYASNATCTTTACN	NGTAAAGATNSTRYYRTCVGG
533_553	1536	(C)(GTC)(G)(A)(TC)(GA)(AG)(TC)(A)(GC)(ATGC)(A)(T)(C)(T)(T)(T)(A)(C)(CGTA)(G)	CBGAYRRYASNATCTTTACNG	CNGTAAAGATNSTRYYRTCVG
534_554	1536	(TGC)(G)(A)(CT)(AG)(GA)(CT)(A)(CG)(CTAG)(A)(T)(C)(T)(T)(T)(A)(C)(GTAC)(G)(A)	BGAYRRYASNATCTTTACNGA	TCNGTAAAGATNSTRYYRTCV
535_555	512	(G)(A)(TC)(AG)(GA)(CT)(A)(GC)(CTAG)(A)(T)(C)(T)(T)(T)(A)(C)(ATGC)(G)(A)(A)	GAYRRYASNATCTTTACNGAA	TTCNGTAAAGATNSTRYYRTC
536_556	512	(A)(TC)(GA)(GA)(CT)(A)(CG)(CATG)(A)(T)(C)(T)(T)(T)(A)(C)(CATG)(G)(A)(A)(A)	AYRRYASNATCTTTACNGAAA	TTTCNGTAAAGATNSTRYYRT
537_557	512	(CT)(AG)(AG)(TC)(A)(GC)(ATGC)(A)(T)(C)(T)(T)(T)(A)(C)(CGAT)(G)(A)(A)(A)(C)	YRRYASNATCTTTACNGAAAC	GTTTCNGTAAAGATNSTRYYR
538_558	1024	(GA)(AG)(TC)(A)(GC)(TAGC)(A)(T)(C)(T)(T)(T)(A)(C)(GTAC)(G)(A)(A)(A)(C)(TAGC)	RRYASNATCTTTACNGAAACN	NGTTTCNGTAAAGATNSTRYY
539_559	1024	(GA)(CT)(A)(GC)(GTAC)(A)(T)(C)(T)(T)(T)(A)(C)(CGTA)(G)(A)(A)(A)(C)(CTAG)(GA)	RYASNATCTTTACNGAAACNR	YNGTTTCNGTAAAGATNSTRY
540_560	512	(CT)(A)(CG)(CATG)(A)(T)(C)(T)(T)(T)(A)(C)(CTAG)(G)(A)(A)(A)(C)(CTAG)(AG)(T)	YASNATCTTTACNGAAACNRT	AYNGTTTCNGTAAAGATNSTR
541_561	1024	(A)(CG)(TAGC)(A)(T)(C)(T)(T)(T)(A)(C)(GATC)(G)(A)(A)(A)(C)(CGTA)(GA)(T)(CTAG)	ASNATCTTTACNGAAACNRTN	NAYNGTTTCNGTAAAGATNST
542_562	1024	(GC)(GTAC)(A)(T)(C)(T)(T)(T)(A)(C)(ATGC)(G)(A)(A)(A)(C)(CGAT)(GA)(T)(ATGC)(T)	SNATCTTTACNGAAACNRTNT	ANAYNGTTTCNGTAAAGATNS
543_563	512	(CATG)(A)(T)(C)(T)(T)(T)(A)(C)(GATC)(G)(A)(A)(A)(C)(CGAT)(GA)(T)(CATG)(T)(A)	NATCTTTACNGAAACNRTNTA	TANAYNGTTTCNGTAAAGATN
544_564	256	(A)(T)(C)(T)(T)(T)(A)(C)(GTAC)(G)(A)(A)(A)(C)(CGTA)(AG)(T)(CGAT)(T)(A)(TC)	ATCTTTACNGAAACNRTNTAY	RTANAYNGTTTCNGTAAAGAT
545_565	512	(T)(C)(T)(T)(T)(A)(C)(CATG)(G)(A)(A)(A)(C)(ATGC)(AG)(T)(TAGC)(T)(A)(CT)(GA)	TCTTTACNGAAACNRTNTAYR	YRTANAYNGTTTCNGTAAAGA
546_566	512	(C)(T)(T)(T)(A)(C)(GTAC)(G)(A)(A)(A)(C)(ATGC)(AG)(T)(ATGC)(T)(A)(TC)(GA)(A)	CTTTACNGAAACNRTNTAYRA	TYRTANAYNGTTTCNGTAAAG
547_567	1024	(T)(T)(T)(A)(C)(TAGC)(G)(A)(A)(A)(C)(CTAG)(GA)(T)(CGTA)(T)(A)(CT)(AG)(A)(CT)	TTTACNGAAACNRTNTAYRAY	RTYRTANAYNGTTTCNGTAAA
548_568	1024	(T)(T)(A)(C)(CATG)(G)(A)(A)(A)(C)(CATG)(AG)(T)(GTAC)(T)(A)(TC)(AG)(A)(CT)(T)	TTACNGAAACNRTNTAYRAYT	ARTYRTANAYNGTTTCNGTAA
549_569	1024	(T)(A)(C)(CTAG)(G)(A)(A)(A)(C)(GATC)(GA)(T)(GATC)(T)(A)(CT)(GA)(A)(TC)(T)(A)	TACNGAAACNRTNTAYRAYTA	TARTYRTANAYNGTTTCNGTA
550_570	2048	(A)(C)(CGAT)(G)(A)(A)(A)(C)(CGAT)(GA)(T)(GTAC)(T)(A)(TC)(AG)(A)(CT)(T)(A)(TC)	ACNGAAACNRTNTAYRAYTAY	RTARTYRTANAYNGTTTCNGT
551_571	4096	(C)(CGAT)(G)(A)(A)(A)(C)(GTAC)(AG)(T)(CATG)(T)(A)(CT)(AG)(A)(TC)(T)(A)(TC)(AG)	CNGAAACNRTNTAYRAYTAYR	YRTARTYRTANAYNGTTTCNG
552_572	4096	(TAGC)(G)(A)(A)(A)(C)(GATC)(AG)(T)(ATGC)(T)(A)(CT)(GA)(A)(CT)(T)(A)(TC)(GA)(A)	NGAAACNRTNTAYRAYTAYRA	TYRTARTYRTANAYNGTTTCN
553_573	3072	(G)(A)(A)(A)(C)(CGTA)(GA)(T)(ATGC)(T)(A)(CT)(AG)(A)(CT)(T)(A)(TC)(GA)(A)(ATG)	GAAACNRTNTAYRAYTAYRAD	HTYRTARTYRTANAYNGTTTC
554_574	3072	(A)(A)(A)(C)(ATGC)(AG)(T)(GATC)(T)(A)(TC)(AG)(A)(TC)(T)(A)(CT)(AG)(A)(TAG)(A)	AAACNRTNTAYRAYTAYRADA	THTYRTARTYRTANAYNGTTT
555_575	3072	(A)(A)(C)(GTAC)(GA)(T)(TAGC)(T)(A)(CT)(GA)(A)(TC)(T)(A)(CT)(GA)(A)(TAG)(A)(T)	AACNRTNTAYRAYTAYRADAT	ATHTYRTARTYRTANAYNGTT
556_576	9216	(A)(C)(GTAC)(AG)(T)(CATG)(T)(A)(TC)(GA)(A)(CT)(T)(A)(TC)(AG)(A)(GAT)(A)(T)(TAC)	ACNRTNTAYRAYTAYRADATH	DATHTYRTARTYRTANAYNGT
557_577	9216	(C)(GTAC)(GA)(T)(TAGC)(T)(A)(TC)(GA)(A)(CT)(T)(A)(TC)(AG)(A)(ATG)(A)(T)(CAT)(C)	CNRTNTAYRAYTAYRADATHC	GDATHTYRTARTYRTANAYNG
558_578	9216	(TAGC)(AG)(T)(CGTA)(T)(A)(TC)(GA)(A)(CT)(T)(A)(TC)(AG)(A)(ATG)(A)(T)(TAC)(C)(T)	NRTNTAYRAYTAYRADATHCT	AGDATHTYRTARTYRTANAYN
559_579	6912	(GA)(T)(GATC)(T)(A)(CT)(AG)(A)(TC)(T)(A)(TC)(AG)(A)(TAG)(A)(T)(ATC)(C)(T)(GAT)	RTNTAYRAYTAYRADATHCTD	HAGDATHTYRTARTYRTANAY
560_580	3456	(T)(CGAT)(T)(A)(CT)(AG)(A)(CT)(T)(A)(TC)(GA)(A)(TAG)(A)(T)(CTA)(C)(T)(TAG)(G)	TNTAYRAYTAYRADATHCTDG	CHAGDATHTYRTARTYRTANA
561_581	3456	(GTAC)(T)(A)(CT)(GA)(A)(TC)(T)(A)(CT)(GA)(A)(GTA)(A)(T)(TAC)(C)(T)(GTA)(G)(C)	NTAYRAYTAYRADATHCTDGC	GCHAGDATHTYRTARTYRTAN
562_582	1728	(T)(A)(TC)(AG)(A)(TC)(T)(A)(CT)(GA)(A)(TAG)(A)(T)(TAC)(C)(T)(GAT)(G)(C)(TC)	TAYRAYTAYRADATHCTDGCY	RGCHAGDATHTYRTARTYRTA
563_583	3456	(A)(CT)(GA)(A)(CT)(T)(A)(TC)(AG)(A)(GAT)(A)(T)(ATC)(C)(T)(ATG)(G)(C)(CT)(TA)	AYRAYTAYRADATHCTDGCYW	WRGCHAGDATHTYRTARTYRT
564_584	3456	(CT)(AG)(A)(CT)(T)(A)(CT)(AG)(A)(GTA)(A)(T)(TAC)(C)(T)(GTA)(G)(C)(CT)(AT)(C)	YRAYTAYRADATHCTDGCYWC	GWRGCHAGDATHTYRTARTYR
565_585	3456	(GA)(A)(CT)(T)(A)(CT)(GA)(A)(GTA)(A)(T)(TAC)(C)(T)(TAG)(G)(C)(CT)(TA)(C)(AC)	RAYTAYRADATHCTDGCYWCM	KGWRGCHAGDATHTYRTARTY
566_586	1728	(A)(TC)(T)(A)(CT)(AG)(A)(GTA)(A)(T)(TAC)(C)(T)(GTA)(G)(C)(TC)(AT)(C)(AC)(C)	AYTAYRADATHCTDGCYWCMC	GKGWRGCHAGDATHTYRTART
567_587	1728	(TC)(T)(A)(TC)(GA)(A)(ATG)(A)(T)(CTA)(C)(T)(GTA)(G)(C)(CT)(TA)(C)(CA)(C)(G)	YTAYRADATHCTDGCYWCMCG	CGKGWRGCHAGDATHTYRTAR
568_588	2592	(T)(A)(TC)(GA)(A)(GTA)(A)(T)(CAT)(C)(T)(TAG)(G)(C)(CT)(AT)(C)(CA)(C)(G)(CTA)	TAYRADATHCTDGCYWCMCGH	DCGKGWRGCHAGDATHTYRTA
569_589	7776	(A)(TC)(AG)(A)(GAT)(A)(T)(ATC)(C)(T)(ATG)(G)(C)(CT)(TA)(C)(AC)(C)(G)(ATC)(TAC)	AYRADATHCTDGCYWCMCGHH	DDCGKGWRGCHAGDATHTYRT
570_590	7776	(CT)(GA)(A)(TAG)(A)(T)(TAC)(C)(T)(GAT)(G)(C)(CT)(AT)(C)(CA)(C)(G)(TAC)(CTA)(T)	YRADATHCTDGCYWCMCGHHT	ADDCGKGWRGCHAGDATHTYR
571_591	7776	(GA)(A)(TAG)(A)(T)(ATC)(C)(T)(GAT)(G)(C)(TC)(AT)(C)(AC)(C)(G)(CAT)(ATC)(T)(GA)	RADATHCTDGCYWCMCGHHTR	YADDCGKGWRGCHAGDATHTY
572_592	3888	(A)(GTA)(A)(T)(CAT)(C)(T)(GTA)(G)(C)(TC)(AT)(C)(AC)(C)(G)(ATC)(ATC)(T)(GA)(C)	ADATHCTDGCYWCMCGHHTRC	GYADDCGKGWRGCHAGDATHT
573_593	3888	(GTA)(A)(T)(ATC)(C)(T)(ATG)(G)(C)(CT)(AT)(C)(AC)(C)(G)(CAT)(TAC)(T)(GA)(C)(G)	DATHCTDGCYWCMCGHHTRCG	CGYADDCGKGWRGCHAGDATH
574_594	2592	(A)(T)(ATC)(C)(T)(TAG)(G)(C)(CT)(AT)(C)(CA)(C)(G)(TAC)(CAT)(T)(AG)(C)(G)(CT)	ATHCTDGCYWCMCGHHTRCGY	RCGYADDCGKGWRGCHAGDAT
575_595	2592	(T)(ATC)(C)(T)(GTA)(G)(C)(TC)(TA)(C)(AC)(C)(G)(ATC)(CTA)(T)(AG)(C)(G)(CT)(G)	THCTDGCYWCMCGHHTRCGYG	CRCGYADDCGKGWRGCHAGDA
576_596	2592	(CAT)(C)(T)(TAG)(G)(C)(TC)(TA)(C)(AC)(C)(G)(TAC)(CAT)(T)(AG)(C)(G)(TC)(G)(A)	HCTDGCYWCMCGHHTRCGYGA	TCRCGYADDCGKGWRGCHAGD
577_597	1728	(C)(T)(GAT)(G)(C)(CT)(TA)(C)(CA)(C)(G)(CAT)(CTA)(T)(AG)(C)(G)(TC)(G)(A)(AG)	CTDGCYWCMCGHHTRCGYGAR	YTCRCGYADDCGKGWRGCHAG
578_598	3456	(T)(GAT)(G)(C)(TC)(TA)(C)(CA)(C)(G)(TAC)(CAT)(T)(AG)(C)(G)(CT)(G)(A)(GA)(CT)	TDGCYWCMCGHHTRCGYGARY	RYTCRCGYADDCGKGWRGCHA
579_599	3456	(ATG)(G)(C)(TC)(TA)(C)(CA)(C)(G)(CTA)(CTA)(T)(GA)(C)(G)(CT)(G)(A)(GA)(CT)(T)	DGCYWCMCGHHTRCGYGARYT	ARYTCRCGYADDCGKGWRGCH
580_600	1152	(G)(C)(TC)(TA)(C)(AC)(C)(G)(ATC)(TAC)(T)(AG)(C)(G)(CT)(G)(A)(GA)(TC)(T)(G)	GCYWCMCGHHTRCGYGARYTG	CARYTCRCGYADDCGKGWRGC
581_601	1152	(C)(TC)(TA)(C)(CA)(C)(G)(ATC)(CTA)(T)(AG)(C)(G)(CT)(G)(A)(AG)(TC)(T)(G)(G)	CYWCMCGHHTRCGYGARYTGG	CCARYTCRCGYADDCGKGWRG
582_602	1152	(CT)(TA)(C)(AC)(C)(G)(CAT)(ATC)(T)(AG)(C)(G)(CT)(G)(A)(GA)(CT)(T)(G)(G)(C)	YWCMCGHHTRCGYGARYTGGC	GCCARYTCRCGYADDCGKGWR
583_603	2304	(TA)(C)(CA)(C)(G)(CTA)(TAC)(T)(GA)(C)(G)(TC)(G)(A)(AG)(CT)(T)(G)(G)(C)(CGTA)	WCMCGHHTRCGYGARYTGGCN	NGCCARYTCRCGYADDCGKGW
584_604	1152	(C)(CA)(C)(G)(CTA)(ATC)(T)(AG)(C)(G)(TC)(G)(A)(GA)(CT)(T)(G)(G)(C)(CTAG)(T)	CMCGHHTRCGYGARYTGGCNT	ANGCCARYTCRCGYADDCGKG
585_605	1152	(CA)(C)(G)(ATC)(CTA)(T)(AG)(C)(G)(CT)(G)(A)(AG)(CT)(T)(G)(G)(C)(CATG)(T)(A)	MCGHHTRCGYGARYTGGCNTA	TANGCCARYTCRCGYADDCGK
586_606	1152	(C)(G)(CTA)(TAC)(T)(GA)(C)(G)(TC)(G)(A)(GA)(CT)(T)(G)(G)(C)(ATGC)(T)(A)(TC)	CGHHTRCGYGARYTGGCNTAY	RTANGCCARYTCRCGYADDCG
587_607	2304	(G)(CTA)(CTA)(T)(AG)(C)(G)(TC)(G)(A)(GA)(CT)(T)(G)(G)(C)(CATG)(T)(A)(CT)(CT)	GHHTRCGYGARYTGGCNTAYY	RRTANGCCARYTCRCGYADDC
588_608	2304	(CAT)(CAT)(T)(AG)(C)(G)(CT)(G)(A)(AG)(TC)(T)(G)(G)(C)(CATG)(T)(A)(CT)(CT)(T)	HHTRCGYGARYTGGCNTAYYT	ARRTANGCCARYTCRCGYADD
589_609	768	(TAC)(T)(GA)(C)(G)(TC)(G)(A)(AG)(TC)(T)(G)(G)(C)(CGTA)(T)(A)(CT)(TC)(T)(G)	HTRCGYGARYTGGCNTAYYTG	CARRTANGCCARYTCRCGYAD
590_610	256	(T)(GA)(C)(G)(CT)(G)(A)(AG)(CT)(T)(G)(G)(C)(CTAG)(T)(A)(CT)(TC)(T)(G)(A)	TRCGYGARYTGGCNTAYYTGA	TCARRTANGCCARYTCRCGYA
591_611	256	(GA)(C)(G)(TC)(G)(A)(GA)(CT)(T)(G)(G)(C)(GATC)(T)(A)(CT)(CT)(T)(G)(A)(A)	RCGYGARYTGGCNTAYYTGAA	TTCARRTANGCCARYTCRCGY
592_612	256	(C)(G)(CT)(G)(A)(GA)(TC)(T)(G)(G)(C)(CGAT)(T)(A)(TC)(CT)(T)(G)(A)(A)(TC)	CGYGARYTGGCNTAYYTGAAY	RTTCARRTANGCCARYTCRCG
593_613	256	(G)(CT)(G)(A)(GA)(CT)(T)(G)(G)(C)(CTAG)(T)(A)(TC)(TC)(T)(G)(A)(A)(CT)(G)	GYGARYTGGCNTAYYTGAAYG	CRTTCARRTANGCCARYTCRC
594_614	256	(TC)(G)(A)(GA)(CT)(T)(G)(G)(C)(GTAC)(T)(A)(TC)(CT)(T)(G)(A)(A)(CT)(G)(C)	YGARYTGGCNTAYYTGAAYGC	GCRTTCARRTANGCCARYTCR
595_615	512	(G)(A)(GA)(TC)(T)(G)(G)(C)(CTAG)(T)(A)(TC)(TC)(T)(G)(A)(A)(TC)(G)(C)(GTAC)	GARYTGGCNTAYYTGAAYGCN	NGCRTTCARRTANGCCARYTC
596_616	512	(A)(GA)(TC)(T)(G)(G)(C)(ATGC)(T)(A)(TC)(CT)(T)(G)(A)(A)(CT)(G)(C)(CGAT)(G)	ARYTGGCNTAYYTGAAYGCNG	CNGCRTTCARRTANGCCARYT
597_617	512	(AG)(CT)(T)(G)(G)(C)(GATC)(T)(A)(TC)(CT)(T)(G)(A)(A)(TC)(G)(C)(CGAT)(G)(G)	RYTGGCNTAYYTGAAYGCNGG	CCNGCRTTCARRTANGCCARY
598_618	768	(CT)(T)(G)(G)(C)(GATC)(T)(A)(TC)(CT)(T)(G)(A)(A)(TC)(G)(C)(GTAC)(G)(G)(CAT)	YTGGCNTAYYTGAAYGCNGGH	DCCNGCRTTCARRTANGCCAR
599_619	1152	(T)(G)(G)(C)(CGTA)(T)(A)(TC)(TC)(T)(G)(A)(A)(TC)(G)(C)(CGAT)(G)(G)(CTA)(CAT)	TGGCNTAYYTGAAYGCNGGHH	DDCCNGCRTTCARRTANGCCA
600_620	1152	(G)(G)(C)(GTAC)(T)(A)(TC)(CT)(T)(G)(A)(A)(TC)(G)(C)(ATGC)(G)(G)(CAT)(ATC)(T)	GGCNTAYYTGAAYGCNGGHHT	ADDCCNGCRTTCARRTANGCC
601_621	4608	(G)(C)(CGAT)(T)(A)(CT)(CT)(T)(G)(A)(A)(CT)(G)(C)(CATG)(G)(G)(CAT)(CTA)(T)(CGTA)	GCNTAYYTGAAYGCNGGHHTN	NADDCCNGCRTTCARRTANGC
602_622	13824	(C)(CATG)(T)(A)(CT)(CT)(T)(G)(A)(A)(CT)(G)(C)(CATG)(G)(G)(TAC)(CTA)(T)(ATGC)(AGC)	CNTAYYTGAAYGCNGGHHTNV	BNADDCCNGCRTTCARRTANG
603_623	41472	(ATGC)(T)(A)(CT)(CT)(T)(G)(A)(A)(CT)(G)(C)(GTAC)(G)(G)(ATC)(CTA)(T)(GATC)(CGA)(AGC)	NTAYYTGAAYGCNGGHHTNVV	BBNADDCCNGCRTTCARRTAN
604_624	31104	(T)(A)(CT)(CT)(T)(G)(A)(A)(TC)(G)(C)(CATG)(G)(G)(CAT)(CAT)(T)(GTAC)(GAC)(CGA)(CGT)	TAYYTGAAYGCNGGHHTNVVB	VBBNADDCCNGCRTTCARRTA
605_625	31104	(A)(TC)(CT)(T)(G)(A)(A)(CT)(G)(C)(CTAG)(G)(G)(CTA)(CAT)(T)(CGTA)(CGA)(CGA)(CTG)(A)	AYYTGAAYGCNGGHHTNVVBA	TVBBNADDCCNGCRTTCARRT
606_626	31104	(TC)(TC)(T)(G)(A)(A)(TC)(G)(C)(CGTA)(G)(G)(ATC)(CTA)(T)(CGAT)(CGA)(CGA)(CGT)(A)(T)	YYTGAAYGCNGGHHTNVVBAT	ATVBBNADDCCNGCRTTCARR
607_627	31104	(CT)(T)(G)(A)(A)(TC)(G)(C)(CATG)(G)(G)(CAT)(CTA)(T)(CATG)(AGC)(CAG)(GTC)(A)(T)(CT)	YTGAAYGCNGGHHTNVVBATY	RATVBBNADDCCNGCRTTCAR
608_628	31104	(T)(G)(A)(A)(TC)(G)(C)(GTAC)(G)(G)(CAT)(ATC)(T)(CGAT)(AGC)(CGA)(GTC)(A)(T)(TC)(AT)	TGAAYGCNGGHHTNVVBATYW	WRATVBBNADDCCNGCRTTCA
609_629	31104	(G)(A)(A)(CT)(G)(C)(CGTA)(G)(G)(CAT)(CAT)(T)(CTAG)(GAC)(AGC)(CGT)(A)(T)(CT)(AT)(C)	GAAYGCNGGHHTNVVBATYWC	GWRATVBBNADDCCNGCRTTC
610_630	124416	(A)(A)(TC)(G)(C)(GTAC)(G)(G)(TAC)(CAT)(T)(CTAG)(GAC)(CGA)(CGT)(A)(T)(TC)(AT)(C)(CGAT)	AAYGCNGGHHTNVVBATYWCN	NGWRATVBBNADDCCNGCRTT
611_631	124416	(A)(TC)(G)(C)(CGAT)(G)(G)(CAT)(ATC)(T)(GTAC)(GAC)(CGA)(CGT)(A)(T)(CT)(TA)(C)(CGAT)(C)	AYGCNGGHHTNVVBATYWCNC	GNGWRATVBBNADDCCNGCRT
612_632	124416	(CT)(G)(C)(CTAG)(G)(G)(TAC)(CTA)(T)(ATGC)(GAC)(GAC)(CTG)(A)(T)(TC)(AT)(C)(CTAG)(C)(T)	YGCNGGHHTNVVBATYWCNCT	AGNGWRATVBBNADDCCNGCR
613_633	62208	(G)(C)(TAGC)(G)(G)(ATC)(CTA)(T)(GATC)(AGC)(CAG)(CTG)(A)(T)(CT)(AT)(C)(CTAG)(C)(T)(G)	GCNGGHHTNVVBATYWCNCTG	CAGNGWRATVBBNADDCCNGC
614_634	62208	(C)(ATGC)(G)(G)(CTA)(CAT)(T)(GTAC)(CAG)(AGC)(CTG)(A)(T)(CT)(AT)(C)(TAGC)(C)(T)(G)(A)	CNGGHHTNVVBATYWCNCTGA	TCAGNGWRATVBBNADDCCNG
615_635	62208	(ATGC)(G)(G)(CTA)(ATC)(T)(CGAT)(CGA)(CAG)(CGT)(A)(T)(TC)(AT)(C)(CTAG)(C)(T)(G)(A)(C)	NGGHHTNVVBATYWCNCTGAC	GTCAGNGWRATVBBNADDCCN
616_636	62208	(G)(G)(TAC)(CAT)(T)(GTAC)(CGA)(AGC)(CTG)(A)(T)(CT)(TA)(C)(GTAC)(C)(T)(G)(A)(C)(TAGC)	GGHHTNVVBATYWCNCTGACN	NGTCAGNGWRATVBBNADDCC
617_637	62208	(G)(CAT)(CTA)(T)(GTAC)(CAG)(CAG)(GTC)(A)(T)(TC)(AT)(C)(CGAT)(C)(T)(G)(A)(C)(TAGC)(G)	GHHTNVVBATYWCNCTGACNG	CNGTCAGNGWRATVBBNADDC
618_638	62208	(ATC)(ATC)(T)(ATGC)(CGA)(CAG)(GTC)(A)(T)(TC)(AT)(C)(GTAC)(C)(T)(G)(A)(C)(CGTA)(G)(A)	HHTNVVBATYWCNCTGACNGA	TCNGTCAGNGWRATVBBNADD
619_639	41472	(ATC)(T)(CGAT)(CGA)(CGA)(TGC)(A)(T)(TC)(TA)(C)(GATC)(C)(T)(G)(A)(C)(CGAT)(G)(A)(CT)	HTNVVBATYWCNCTGACNGAY	RTCNGTCAGNGWRATVBBNAD
620_640	13824	(T)(TAGC)(CGA)(AGC)(GTC)(A)(T)(CT)(AT)(C)(CTAG)(C)(T)(G)(A)(C)(CGTA)(G)(A)(TC)(C)	TNVVBATYWCNCTGACNGAYC	GRTCNGTCAGNGWRATVBBNA
621_641	27648	(CTAG)(CAG)(GAC)(TGC)(A)(T)(CT)(TA)(C)(GATC)(C)(T)(G)(A)(C)(CTAG)(G)(A)(TC)(C)(GT)	NVVBATYWCNCTGACNGAYCK	MGRTCNGTCAGNGWRATVBBN
622_642	20736	(GAC)(GAC)(CGT)(A)(T)(CT)(AT)(C)(ATGC)(C)(T)(G)(A)(C)(ATGC)(G)(A)(TC)(C)(TG)(TAC)	VVBATYWCNCTGACNGAYCKH	DMGRTCNGTCAGNGWRATVBB
623_643	6912	(GAC)(GTC)(A)(T)(TC)(AT)(C)(TAGC)(C)(T)(G)(A)(C)(CATG)(G)(A)(CT)(C)(GT)(CAT)(C)	VBATYWCNCTGACNGAYCKHC	GDMGRTCNGTCAGNGWRATVB
624_644	2304	(GTC)(A)(T)(CT)(TA)(C)(CTAG)(C)(T)(G)(A)(C)(CTAG)(G)(A)(TC)(C)(TG)(CAT)(C)(G)	BATYWCNCTGACNGAYCKHCG	CGDMGRTCNGTCAGNGWRATV
625_645	2304	(A)(T)(CT)(TA)(C)(ATGC)(C)(T)(G)(A)(C)(ATGC)(G)(A)(TC)(C)(TG)(ATC)(C)(G)(CTG)	ATYWCNCTGACNGAYCKHCGB	VCGDMGRTCNGTCAGNGWRAT
626_646	2304	(T)(CT)(AT)(C)(TAGC)(C)(T)(G)(A)(C)(GATC)(G)(A)(CT)(C)(TG)(TAC)(C)(G)(CGT)(G)	TYWCNCTGACNGAYCKHCGBG	CVCGDMGRTCNGTCAGNGWRA
627_647	2304	(CT)(TA)(C)(CGAT)(C)(T)(G)(A)(C)(CTAG)(G)(A)(CT)(C)(GT)(TAC)(C)(G)(CTG)(G)(T)	YWCNCTGACNGAYCKHCGBGT	ACVCGDMGRTCNGTCAGNGWR
628_648	3456	(TA)(C)(CGTA)(C)(T)(G)(A)(C)(CGAT)(G)(A)(CT)(C)(TG)(CAT)(C)(G)(GTC)(G)(T)(GTA)	WCNCTGACNGAYCKHCGBGTD	HACVCGDMGRTCNGTCAGNGW
629_649	3456	(C)(ATGC)(C)(T)(G)(A)(C)(CGTA)(G)(A)(CT)(C)(TG)(CAT)(C)(G)(TGC)(G)(T)(ATG)(AG)	CNCTGACNGAYCKHCGBGTDR	YHACVCGDMGRTCNGTCAGNG
630_650	6912	(ATGC)(C)(T)(G)(A)(C)(CGTA)(G)(A)(TC)(C)(GT)(CAT)(C)(G)(TGC)(G)(T)(TAG)(GA)(TA)	NCTGACNGAYCKHCGBGTDRW	WYHACVCGDMGRTCNGTCAGN
631_651	3456	(C)(T)(G)(A)(C)(CTAG)(G)(A)(CT)(C)(TG)(CAT)(C)(G)(TGC)(G)(T)(TAG)(GA)(TA)(GA)	CTGACNGAYCKHCGBGTDRWR	YWYHACVCGDMGRTCNGTCAG
632_652	6912	(T)(G)(A)(C)(CGTA)(G)(A)(CT)(C)(GT)(CAT)(C)(G)(TGC)(G)(T)(GTA)(GA)(TA)(GA)(AG)	TGACNGAYCKHCGBGTDRWRR	YYWYHACVCGDMGRTCNGTCA
633_653	6912	(G)(A)(C)(TAGC)(G)(A)(TC)(C)(GT)(CAT)(C)(G)(GTC)(G)(T)(GAT)(AG)(TA)(GA)(GA)(A)	GACNGAYCKHCGBGTDRWRRA	TYYWYHACVCGDMGRTCNGTC
634_654	13824	(A)(C)(CGTA)(G)(A)(TC)(C)(TG)(CTA)(C)(G)(GTC)(G)(T)(ATG)(GA)(TA)(AG)(GA)(A)(TC)	ACNGAYCKHCGBGTDRWRRAY	RTYYWYHACVCGDMGRTCNGT
635_655	13824	(C)(CATG)(G)(A)(TC)(C)(GT)(CAT)(C)(G)(CGT)(G)(T)(GTA)(AG)(AT)(AG)(AG)(A)(CT)(G)	CNGAYCKHCGBGTDRWRRAYG	CRTYYWYHACVCGDMGRTCNG
636_656	13824	(GATC)(G)(A)(TC)(C)(TG)(TAC)(C)(G)(CGT)(G)(T)(GAT)(AG)(TA)(AG)(GA)(A)(CT)(G)(A)	NGAYCKHCGBGTDRWRRAYGA	TCRTYYWYHACVCGDMGRTCN
637_657	6912	(G)(A)(TC)(C)(TG)(ATC)(C)(G)(CGT)(G)(T)(TAG)(AG)(AT)(GA)(AG)(A)(CT)(G)(A)(GA)	GAYCKHCGBGTDRWRRAYGAR	YTCRTYYWYHACVCGDMGRTC
638_658	0	(A)(CT)(C)(TG)(CAT)(C)(G)(CGT)(G)(T)(ATG)(AG)(TA)(AG)(AG)(A)(TC)(G)(A)(GA)(-)	AYCKHCGBGTDRWRRAYGAR-	-YTCRTYYWYHACVCGDMGRT
639_659	0	(CT)(C)(TG)(CTA)(C)(G)(GTC)(G)(T)(TAG)(AG)(TA)(AG)(AG)(A)(TC)(G)(A)(AG)(-)(-)	YCKHCGBGTDRWRRAYGAR--	--YTCRTYYWYHACVCGDMGR
640_660	0	(C)(TG)(CAT)(C)(G)(CTG)(G)(T)(ATG)(AG)(AT)(GA)(AG)(A)(TC)(G)(A)(AG)(-)(-)(-)	CKHCGBGTDRWRRAYGAR---	---YTCRTYYWYHACVCGDMG
641_661	0	(TG)(ATC)(C)(G)(CGT)(G)(T)(TAG)(AG)(AT)(AG)(AG)(A)(CT)(G)(A)(GA)(-)(-)(-)(G)	KHCGBGTDRWRRAYGAR---G	C---YTCRTYYWYHACVCGDM
642_662	0	(ATC)(C)(G)(GTC)(G)(T)(TAG)(GA)(AT)(GA)(AG)(A)(CT)(G)(A)(AG)(-)(-)(-)(G)(A)	HCGBGTDRWRRAYGAR---GA	TC---YTCRTYYWYHACVCGD
643_663	0	(C)(G)(TGC)(G)(T)(TAG)(AG)(TA)(GA)(GA)(A)(CT)(G)(A)(AG)(-)(-)(-)(G)(A)(ATGC)	CGBGTDRWRRAYGAR---GAN	NTC---YTCRTYYWYHACVCG
644_664	0	(G)(CTG)(G)(T)(TAG)(GA)(AT)(GA)(AG)(A)(CT)(G)(A)(GA)(-)(-)(-)(G)(A)(CGAT)(G)	GBGTDRWRRAYGAR---GANG	CNTC---YTCRTYYWYHACVC
645_665	0	(CGT)(G)(T)(ATG)(GA)(AT)(GA)(GA)(A)(TC)(G)(A)(AG)(-)(-)(-)(G)(A)(TAGC)(G)(G)	BGTDRWRRAYGAR---GANGG	CCNTC---YTCRTYYWYHACV
646_666	0	(G)(T)(GTA)(GA)(TA)(AG)(GA)(A)(CT)(G)(A)(AG)(-)(-)(-)(G)(A)(GTAC)(G)(G)(CTA)	GTDRWRRAYGAR---GANGGH	DCCNTC---YTCRTYYWYHAC
647_667	0	(T)(ATG)(GA)(TA)(AG)(GA)(A)(TC)(G)(A)(AG)(-)(-)(-)(G)(A)(GATC)(G)(G)(ATC)(A)	TDRWRRAYGAR---GANGGHA	TDCCNTC---YTCRTYYWYHA
648_668	0	(GTA)(AG)(TA)(AG)(GA)(A)(TC)(G)(A)(GA)(-)(-)(-)(G)(A)(GATC)(G)(G)(ATC)(A)(AG)	DRWRRAYGAR---GANGGHAR	YTDCCNTC---YTCRTYYWYH
649_669	0	(GA)(TA)(GA)(GA)(A)(TC)(G)(A)(AG)(-)(-)(-)(G)(A)(CGAT)(G)(G)(CTA)(A)(GA)(TC)	RWRRAYGAR---GANGGHARY	RYTDCCNTC---YTCRTYYWY
650_670	0	(TA)(GA)(GA)(A)(CT)(G)(A)(GA)(-)(-)(-)(G)(A)(GTAC)(G)(G)(CAT)(A)(GA)(TC)(TG)	WRRAYGAR---GANGGHARYK	MRYTDCCNTC---YTCRTYYW
651_671	0	(GA)(GA)(A)(CT)(G)(A)(AG)(-)(-)(-)(G)(A)(CGAT)(G)(G)(TAC)(A)(GA)(TC)(GT)(TC)	RRAYGAR---GANGGHARYKY	RMRYTDCCNTC---YTCRTYY
652_672	0	(AG)(A)(TC)(G)(A)(GA)(-)(-)(-)(G)(A)(CGAT)(G)(G)(CAT)(A)(GA)(TC)(GT)(TC)(C)	RAYGAR---GANGGHARYKYC	GRMRYTDCCNTC---YTCRTY
653_673	0	(A)(CT)(G)(A)(GA)(-)(-)(-)(G)(A)(GATC)(G)(G)(CTA)(A)(AG)(TC)(TG)(CT)(C)(A)	AYGAR---GANGGHARYKYCA	TGRMRYTDCCNTC---YTCRT
654_674	0	(CT)(G)(A)(GA)(-)(-)(-)(G)(A)(GTAC)(G)(G)(CTA)(A)(GA)(TC)(GT)(TC)(C)(A)(A)	YGAR---GANGGHARYKYCAA	TTGRMRYTDCCNTC---YTCR
655_675	0	(G)(A)(AG)(-)(-)(-)(G)(A)(ATGC)(G)(G)(CTA)(A)(AG)(TC)(TG)(TC)(C)(A)(A)(AG)	GAR---GANGGHARYKYCAAR	YTTGRMRYTDCCNTC---YTC
656_676	0	(A)(AG)(-)(-)(-)(G)(A)(GTAC)(G)(G)(CAT)(A)(GA)(CT)(TG)(TC)(C)(A)(A)(AG)(GAC)	AR---GANGGHARYKYCAARV	BYTTGRMRYTDCCNTC---YT
657_677	0	(AG)(-)(-)(-)(G)(A)(GATC)(G)(G)(CAT)(A)(AG)(CT)(GT)(TC)(C)(A)(A)(GA)(CAG)(GAT)	R---GANGGHARYKYCAARVD	HBYTTGRMRYTDCCNTC---Y
658_678	0	(-)(-)(-)(G)(A)(CTAG)(G)(G)(CTA)(A)(GA)(TC)(TG)(CT)(C)(A)(A)(AG)(GAC)(TAG)(GTC)	---GANGGHARYKYCAARVDB	VHBYTTGRMRYTDCCNTC---
659_679	0	(-)(-)(G)(A)(CGTA)(G)(G)(CTA)(A)(GA)(CT)(GT)(TC)(C)(A)(A)(GA)(GAC)(GAT)(CGT)(G)	--GANGGHARYKYCAARVDBG	CVHBYTTGRMRYTDCCNTC--
660_680	0	(-)(G)(A)(CATG)(G)(G)(ATC)(A)(AG)(CT)(GT)(CT)(C)(A)(A)(GA)(GAC)(TAG)(TGC)(G)(A)	-GANGGHARYKYCAARVDBGA	TCVHBYTTGRMRYTDCCNTC-
661_681	20736	(G)(A)(TAGC)(G)(G)(TAC)(A)(GA)(TC)(TG)(CT)(C)(A)(A)(GA)(CAG)(TAG)(GTC)(G)(A)(AG)	GANGGHARYKYCAARVDBGAR	YTCVHBYTTGRMRYTDCCNTC
662_682	62208	(A)(TAGC)(G)(G)(ATC)(A)(AG)(TC)(GT)(TC)(C)(A)(A)(GA)(GAC)(TAG)(GTC)(G)(A)(AG)(CGA)	ANGGHARYKYCAARVDBGARV	BYTCVHBYTTGRMRYTDCCNT
663_683	186624	(TAGC)(G)(G)(CAT)(A)(AG)(TC)(GT)(TC)(C)(A)(A)(GA)(AGC)(ATG)(CTG)(G)(A)(GA)(CGA)(CAT)	NGGHARYKYCAARVDBGARVH	DBYTCVHBYTTGRMRYTDCCN
664_684	186624	(G)(G)(ATC)(A)(AG)(CT)(TG)(CT)(C)(A)(A)(GA)(CGA)(GAT)(CGT)(G)(A)(GA)(CGA)(ATC)(CGTA)	GGHARYKYCAARVDBGARVHN	NDBYTCVHBYTTGRMRYTDCC
665_685	186624	(G)(CTA)(A)(AG)(TC)(TG)(TC)(C)(A)(A)(GA)(CGA)(GTA)(GTC)(G)(A)(GA)(CAG)(CAT)(CATG)(T)	GHARYKYCAARVDBGARVHNT	ANDBYTCVHBYTTGRMRYTDC
666_686	186624	(TAC)(A)(AG)(TC)(GT)(TC)(C)(A)(A)(AG)(GAC)(TAG)(CTG)(G)(A)(AG)(GAC)(TAC)(CGTA)(T)(T)	HARYKYCAARVDBGARVHNTT	AANDBYTCVHBYTTGRMRYTD
667_687	124416	(A)(GA)(CT)(TG)(CT)(C)(A)(A)(GA)(GAC)(GTA)(CGT)(G)(A)(AG)(AGC)(TAC)(CGTA)(T)(T)(TC)	ARYKYCAARVDBGARVHNTTY	RAANDBYTCVHBYTTGRMRYT
668_688	124416	(AG)(TC)(TG)(TC)(C)(A)(A)(GA)(CAG)(GTA)(CGT)(G)(A)(AG)(GAC)(CAT)(TAGC)(T)(T)(TC)(T)	RYKYCAARVDBGARVHNTTYT	ARAANDBYTCVHBYTTGRMRY
669_689	62208	(TC)(TG)(CT)(C)(A)(A)(AG)(CAG)(GTA)(CGT)(G)(A)(AG)(GAC)(TAC)(ATGC)(T)(T)(CT)(T)(A)	YKYCAARVDBGARVHNTTYTA	TARAANDBYTCVHBYTTGRMR
670_690	62208	(GT)(TC)(C)(A)(A)(GA)(CGA)(GTA)(CGT)(G)(A)(AG)(AGC)(ATC)(CGTA)(T)(T)(CT)(T)(A)(TC)	KYCAARVDBGARVHNTTYTAY	RTARAANDBYTCVHBYTTGRM
671_691	31104	(CT)(C)(A)(A)(AG)(GAC)(TAG)(TGC)(G)(A)(AG)(GAC)(CAT)(GTAC)(T)(T)(CT)(T)(A)(TC)(T)	YCAARVDBGARVHNTTYTAYT	ARTARAANDBYTCVHBYTTGR
672_692	15552	(C)(A)(A)(GA)(CAG)(ATG)(CGT)(G)(A)(AG)(AGC)(CTA)(CTAG)(T)(T)(CT)(T)(A)(CT)(T)(C)	CAARVDBGARVHNTTYTAYTC	GARTARAANDBYTCVHBYTTG
673_693	46656	(A)(A)(AG)(AGC)(GAT)(TGC)(G)(A)(GA)(AGC)(CAT)(GTAC)(T)(T)(CT)(T)(A)(CT)(T)(C)(CAG)	AARVDBGARVHNTTYTAYTCV	BGARTARAANDBYTCVHBYTT
674_694	46656	(A)(AG)(CAG)(ATG)(GTC)(G)(A)(AG)(CAG)(CTA)(TAGC)(T)(T)(TC)(T)(A)(CT)(T)(C)(CGA)(G)	ARVDBGARVHNTTYTAYTCVG	CBGARTARAANDBYTCVHBYT
675_695	46656	(GA)(CAG)(TAG)(CGT)(G)(A)(GA)(CGA)(TAC)(CGTA)(T)(T)(CT)(T)(A)(TC)(T)(C)(CAG)(G)(A)	RVDBGARVHNTTYTAYTCVGA	TCBGARTARAANDBYTCVHBY
676_696	23328	(GAC)(ATG)(CTG)(G)(A)(AG)(CGA)(CAT)(CGTA)(T)(T)(TC)(T)(A)(TC)(T)(C)(CAG)(G)(A)(A)	VDBGARVHNTTYTAYTCVGAA	TTCBGARTARAANDBYTCVHB
677_697	7776	(ATG)(GTC)(G)(A)(GA)(CGA)(TAC)(CGAT)(T)(T)(CT)(T)(A)(CT)(T)(C)(GAC)(G)(A)(A)(G)	DBGARVHNTTYTAYTCVGAAG	CTTCBGARTARAANDBYTCVH
678_698	2592	(CTG)(G)(A)(GA)(CGA)(CAT)(CATG)(T)(T)(TC)(T)(A)(TC)(T)(C)(CAG)(G)(A)(A)(G)(A)	BGARVHNTTYTAYTCVGAAGA	TCTTCBGARTARAANDBYTCV
679_699	2592	(G)(A)(AG)(GAC)(TAC)(CATG)(T)(T)(TC)(T)(A)(CT)(T)(C)(AGC)(G)(A)(A)(G)(A)(GTA)	GARVHNTTYTAYTCVGAAGAD	HTCTTCBGARTARAANDBYTC
680_700	2592	(A)(AG)(AGC)(CTA)(CGTA)(T)(T)(TC)(T)(A)(TC)(T)(C)(CAG)(G)(A)(A)(G)(A)(ATG)(G)	ARVHNTTYTAYTCVGAAGADG	CHTCTTCBGARTARAANDBYT
681_701	2592	(GA)(AGC)(TAC)(CGAT)(T)(T)(TC)(T)(A)(TC)(T)(C)(GAC)(G)(A)(A)(G)(A)(GTA)(G)(G)	RVHNTTYTAYTCVGAAGADGG	CCHTCTTCBGARTARAANDBY
682_702	5184	(CGA)(TAC)(GTAC)(T)(T)(TC)(T)(A)(CT)(T)(C)(CAG)(G)(A)(A)(G)(A)(GAT)(G)(G)(GATC)	VHNTTYTAYTCVGAAGADGGN	NCCHTCTTCBGARTARAANDB
683_703	3456	(TAC)(TAGC)(T)(T)(CT)(T)(A)(TC)(T)(C)(CGA)(G)(A)(A)(G)(A)(GTA)(G)(G)(CTAG)(CT)	HNTTYTAYTCVGAAGADGGNY	RNCCHTCTTCBGARTARAAND
684_704	1152	(ATGC)(T)(T)(TC)(T)(A)(CT)(T)(C)(CGA)(G)(A)(A)(G)(A)(TAG)(G)(G)(CATG)(TC)(T)	NTTYTAYTCVGAAGADGGNYT	ARNCCHTCTTCBGARTARAAN
685_705	576	(T)(T)(TC)(T)(A)(CT)(T)(C)(CAG)(G)(A)(A)(G)(A)(GAT)(G)(G)(CGTA)(CT)(T)(GA)	TTYTAYTCVGAAGADGGNYTR	YARNCCHTCTTCBGARTARAA
686_706	576	(T)(CT)(T)(A)(CT)(T)(C)(CGA)(G)(A)(A)(G)(A)(GAT)(G)(G)(CTAG)(CT)(T)(GA)(A)	TYTAYTCVGAAGADGGNYTRA	TYARNCCHTCTTCBGARTARA
687_707	1152	(CT)(T)(A)(CT)(T)(C)(CGA)(G)(A)(A)(G)(A)(TAG)(G)(G)(CATG)(TC)(T)(GA)(A)(GA)	YTAYTCVGAAGADGGNYTRAR	YTYARNCCHTCTTCBGARTAR
688_708	1152	(T)(A)(TC)(T)(C)(CGA)(G)(A)(A)(G)(A)(GTA)(G)(G)(ATGC)(CT)(T)(GA)(A)(AG)(AG)	TAYTCVGAAGADGGNYTRARR	YYTYARNCCHTCTTCBGARTA
689_709	1152	(A)(TC)(T)(C)(CGA)(G)(A)(A)(G)(A)(TAG)(G)(G)(CTAG)(TC)(T)(GA)(A)(GA)(GA)(G)	AYTCVGAAGADGGNYTRARRG	CYYTYARNCCHTCTTCBGART
690_710	1152	(CT)(T)(C)(CGA)(G)(A)(A)(G)(A)(GAT)(G)(G)(ATGC)(TC)(T)(GA)(A)(AG)(GA)(G)(A)	YTCVGAAGADGGNYTRARRGA	TCYYTYARNCCHTCTTCBGAR
691_711	1152	(T)(C)(CGA)(G)(A)(A)(G)(A)(TAG)(G)(G)(CGTA)(TC)(T)(GA)(A)(AG)(AG)(G)(A)(GA)	TCVGAAGADGGNYTRARRGAR	YTCYYTYARNCCHTCTTCBGA
692_712	1152	(C)(AGC)(G)(A)(A)(G)(A)(GAT)(G)(G)(GATC)(CT)(T)(GA)(A)(GA)(AG)(G)(A)(GA)(T)	CVGAAGADGGNYTRARRGART	AYTCYYTYARNCCHTCTTCBG
693_713	1152	(GAC)(G)(A)(A)(G)(A)(TAG)(G)(G)(GATC)(CT)(T)(GA)(A)(GA)(GA)(G)(A)(GA)(T)(T)	VGAAGADGGNYTRARRGARTT	AAYTCYYTYARNCCHTCTTCB
694_714	768	(G)(A)(A)(G)(A)(GTA)(G)(G)(GATC)(CT)(T)(AG)(A)(GA)(AG)(G)(A)(AG)(T)(T)(CT)	GAAGADGGNYTRARRGARTTY	RAAYTCYYTYARNCCHTCTTC
695_715	768	(A)(A)(G)(A)(TAG)(G)(G)(GTAC)(CT)(T)(GA)(A)(GA)(GA)(G)(A)(AG)(T)(T)(TC)(G)	AAGADGGNYTRARRGARTTYG	CRAAYTCYYTYARNCCHTCTT
696_716	768	(A)(G)(A)(ATG)(G)(G)(CATG)(TC)(T)(AG)(A)(GA)(AG)(G)(A)(GA)(T)(T)(CT)(G)(T)	AGADGGNYTRARRGARTTYGT	ACRAAYTCYYTYARNCCHTCT
697_717	3072	(G)(A)(TAG)(G)(G)(CATG)(CT)(T)(AG)(A)(AG)(GA)(G)(A)(AG)(T)(T)(TC)(G)(T)(CATG)	GADGGNYTRARRGARTTYGTN	NACRAAYTCYYTYARNCCHTC
698_718	3072	(A)(TAG)(G)(G)(TAGC)(TC)(T)(GA)(A)(AG)(AG)(G)(A)(GA)(T)(T)(CT)(G)(T)(TAGC)(C)	ADGGNYTRARRGARTTYGTNC	GNACRAAYTCYYTYARNCCHT
699_719	3072	(TAG)(G)(G)(ATGC)(TC)(T)(AG)(A)(GA)(GA)(G)(A)(AG)(T)(T)(TC)(G)(T)(CTAG)(C)(G)	DGGNYTRARRGARTTYGTNCG	CGNACRAAYTCYYTYARNCCH
700_720	2048	(G)(G)(GTAC)(TC)(T)(GA)(A)(GA)(AG)(G)(A)(GA)(T)(T)(CT)(G)(T)(CGTA)(C)(G)(CT)	GGNYTRARRGARTTYGTNCGY	RCGNACRAAYTCYYTYARNCC
701_721	2048	(G)(CTAG)(CT)(T)(GA)(A)(AG)(GA)(G)(A)(GA)(T)(T)(TC)(G)(T)(TAGC)(C)(G)(TC)(T)	GNYTRARRGARTTYGTNCGYT	ARCGNACRAAYTCYYTYARNC
702_722	4096	(GATC)(TC)(T)(GA)(A)(GA)(GA)(G)(A)(AG)(T)(T)(TC)(G)(T)(CGTA)(C)(G)(CT)(T)(AT)	NYTRARRGARTTYGTNCGYTW	WARCGNACRAAYTCYYTYARN
703_723	2048	(CT)(T)(GA)(A)(AG)(AG)(G)(A)(AG)(T)(T)(CT)(G)(T)(CATG)(C)(G)(TC)(T)(AT)(TC)	YTRARRGARTTYGTNCGYTWY	RWARCGNACRAAYTCYYTYAR
704_724	1024	(T)(AG)(A)(GA)(AG)(G)(A)(AG)(T)(T)(TC)(G)(T)(CATG)(C)(G)(TC)(T)(AT)(TC)(A)	TRARRGARTTYGTNCGYTWYA	TRWARCGNACRAAYTCYYTYA
705_725	1024	(AG)(A)(AG)(AG)(G)(A)(AG)(T)(T)(CT)(G)(T)(TAGC)(C)(G)(TC)(T)(TA)(CT)(A)(T)	RARRGARTTYGTNCGYTWYAT	ATRWARCGNACRAAYTCYYTY
706_726	2048	(A)(GA)(GA)(G)(A)(AG)(T)(T)(TC)(G)(T)(GATC)(C)(G)(CT)(T)(AT)(CT)(A)(T)(ATGC)	ARRGARTTYGTNCGYTWYATN	NATRWARCGNACRAAYTCYYT
707_727	2048	(AG)(GA)(G)(A)(AG)(T)(T)(TC)(G)(T)(CTAG)(C)(G)(TC)(T)(TA)(TC)(A)(T)(CGAT)(G)	RRGARTTYGTNCGYTWYATNG	CNATRWARCGNACRAAYTCYY
708_728	1024	(AG)(G)(A)(AG)(T)(T)(CT)(G)(T)(TAGC)(C)(G)(CT)(T)(TA)(CT)(A)(T)(CTAG)(G)(A)	RGARTTYGTNCGYTWYATNGA	TCNATRWARCGNACRAAYTCY
709_729	1536	(G)(A)(AG)(T)(T)(CT)(G)(T)(CGAT)(C)(G)(CT)(T)(TA)(TC)(A)(T)(GATC)(G)(A)(CAG)	GARTTYGTNCGYTWYATNGAV	BTCNATRWARCGNACRAAYTC
710_730	1536	(A)(AG)(T)(T)(CT)(G)(T)(ATGC)(C)(G)(TC)(T)(AT)(CT)(A)(T)(GTAC)(G)(A)(CAG)(T)	ARTTYGTNCGYTWYATNGAVT	ABTCNATRWARCGNACRAAYT
711_731	1536	(AG)(T)(T)(TC)(G)(T)(GATC)(C)(G)(TC)(T)(AT)(TC)(A)(T)(CTAG)(G)(A)(CGA)(T)(C)	RTTYGTNCGYTWYATNGAVTC	GABTCNATRWARCGNACRAAY
712_732	3072	(T)(T)(TC)(G)(T)(CGAT)(C)(G)(TC)(T)(AT)(CT)(A)(T)(TAGC)(G)(A)(GAC)(T)(C)(CGTA)	TTYGTNCGYTWYATNGAVTCN	NGABTCNATRWARCGNACRAA
713_733	3072	(T)(CT)(G)(T)(CGAT)(C)(G)(TC)(T)(AT)(CT)(A)(T)(CGAT)(G)(A)(AGC)(T)(C)(ATGC)(T)	TYGTNCGYTWYATNGAVTCNT	ANGABTCNATRWARCGNACRA
714_734	3072	(CT)(G)(T)(GATC)(C)(G)(CT)(T)(TA)(CT)(A)(T)(GTAC)(G)(A)(CAG)(T)(C)(CGAT)(T)(C)	YGTNCGYTWYATNGAVTCNTC	GANGABTCNATRWARCGNACR
715_735	1536	(G)(T)(TAGC)(C)(G)(TC)(T)(AT)(TC)(A)(T)(CTAG)(G)(A)(AGC)(T)(C)(ATGC)(T)(C)(A)	GTNCGYTWYATNGAVTCNTCA	TGANGABTCNATRWARCGNAC
716_736	1536	(T)(GTAC)(C)(G)(TC)(T)(TA)(CT)(A)(T)(ATGC)(G)(A)(GAC)(T)(C)(TAGC)(T)(C)(A)(C)	TNCGYTWYATNGAVTCNTCAC	GTGANGABTCNATRWARCGNA
717_737	1536	(CGTA)(C)(G)(CT)(T)(TA)(TC)(A)(T)(TAGC)(G)(A)(AGC)(T)(C)(CATG)(T)(C)(A)(C)(G)	NCGYTWYATNGAVTCNTCACG	CGTGANGABTCNATRWARCGN
718_738	768	(C)(G)(TC)(T)(AT)(CT)(A)(T)(CGTA)(G)(A)(AGC)(T)(C)(TAGC)(T)(C)(A)(C)(G)(CT)	CGYTWYATNGAVTCNTCACGY	RCGTGANGABTCNATRWARCG
719_739	768	(G)(CT)(T)(AT)(CT)(A)(T)(CTAG)(G)(A)(CAG)(T)(C)(ATGC)(T)(C)(A)(C)(G)(TC)(G)	GYTWYATNGAVTCNTCACGYG	CRCGTGANGABTCNATRWARC
720_740	768	(TC)(T)(AT)(CT)(A)(T)(CTAG)(G)(A)(AGC)(T)(C)(ATGC)(T)(C)(A)(C)(G)(CT)(G)(A)	YTWYATNGAVTCNTCACGYGA	TCRCGTGANGABTCNATRWAR
721_741	768	(T)(TA)(CT)(A)(T)(CATG)(G)(A)(CAG)(T)(C)(CGTA)(T)(C)(A)(C)(G)(CT)(G)(A)(AG)	TWYATNGAVTCNTCACGYGAR	YTCRCGTGANGABTCNATRWA
722_742	768	(AT)(CT)(A)(T)(TAGC)(G)(A)(CAG)(T)(C)(CGTA)(T)(C)(A)(C)(G)(CT)(G)(A)(GA)(C)	WYATNGAVTCNTCACGYGARC	GYTCRCGTGANGABTCNATRW
723_743	384	(TC)(A)(T)(ATGC)(G)(A)(CAG)(T)(C)(CGAT)(T)(C)(A)(C)(G)(CT)(G)(A)(AG)(C)(A)	YATNGAVTCNTCACGYGARCA	TGYTCRCGTGANGABTCNATR
724_744	192	(A)(T)(GTAC)(G)(A)(GAC)(T)(C)(CATG)(T)(C)(A)(C)(G)(TC)(G)(A)(AG)(C)(A)(C)	ATNGAVTCNTCACGYGARCAC	GTGYTCRCGTGANGABTCNAT
725_745	192	(T)(GTAC)(G)(A)(CAG)(T)(C)(TAGC)(T)(C)(A)(C)(G)(TC)(G)(A)(AG)(C)(A)(C)(T)	TNGAVTCNTCACGYGARCACT	AGTGYTCRCGTGANGABTCNA
726_746	192	(GATC)(G)(A)(AGC)(T)(C)(CATG)(T)(C)(A)(C)(G)(CT)(G)(A)(GA)(C)(A)(C)(T)(T)	NGAVTCNTCACGYGARCACTT	AAGTGYTCRCGTGANGABTCN
727_747	48	(G)(A)(GAC)(T)(C)(CTAG)(T)(C)(A)(C)(G)(TC)(G)(A)(GA)(C)(A)(C)(T)(T)(G)	GAVTCNTCACGYGARCACTTG	CAAGTGYTCRCGTGANGABTC
728_748	48	(A)(GAC)(T)(C)(GTAC)(T)(C)(A)(C)(G)(CT)(G)(A)(GA)(C)(A)(C)(T)(T)(G)(A)	AVTCNTCACGYGARCACTTGA	TCAAGTGYTCRCGTGANGABT
729_749	48	(CGA)(T)(C)(CGTA)(T)(C)(A)(C)(G)(TC)(G)(A)(GA)(C)(A)(C)(T)(T)(G)(A)(T)	VTCNTCACGYGARCACTTGAT	ATCAAGTGYTCRCGTGANGAB
730_750	64	(T)(C)(CATG)(T)(C)(A)(C)(G)(TC)(G)(A)(GA)(C)(A)(C)(T)(T)(G)(A)(T)(CATG)	TCNTCACGYGARCACTTGATN	NATCAAGTGYTCRCGTGANGA
731_751	64	(C)(ATGC)(T)(C)(A)(C)(G)(CT)(G)(A)(GA)(C)(A)(C)(T)(T)(G)(A)(T)(TAGC)(A)	CNTCACGYGARCACTTGATNA	TNATCAAGTGYTCRCGTGANG
732_752	64	(ATGC)(T)(C)(A)(C)(G)(CT)(G)(A)(GA)(C)(A)(C)(T)(T)(G)(A)(T)(ATGC)(A)(A)	NTCACGYGARCACTTGATNAA	TTNATCAAGTGYTCRCGTGAN
733_753	32	(T)(C)(A)(C)(G)(CT)(G)(A)(GA)(C)(A)(C)(T)(T)(G)(A)(T)(CGAT)(A)(A)(TC)	TCACGYGARCACTTGATNAAY	RTTNATCAAGTGYTCRCGTGA
734_754	32	(C)(A)(C)(G)(CT)(G)(A)(GA)(C)(A)(C)(T)(T)(G)(A)(T)(CTAG)(A)(A)(CT)(G)	CACGYGARCACTTGATNAAYG	CRTTNATCAAGTGYTCRCGTG
735_755	32	(A)(C)(G)(TC)(G)(A)(AG)(C)(A)(C)(T)(T)(G)(A)(T)(TAGC)(A)(A)(CT)(G)(A)	ACGYGARCACTTGATNAAYGA	TCRTTNATCAAGTGYTCRCGT
736_756	64	(C)(G)(CT)(G)(A)(GA)(C)(A)(C)(T)(T)(G)(A)(T)(ATGC)(A)(A)(TC)(G)(A)(TC)	CGYGARCACTTGATNAAYGAY	RTCRTTNATCAAGTGYTCRCG
737_757	64	(G)(CT)(G)(A)(AG)(C)(A)(C)(T)(T)(G)(A)(T)(CATG)(A)(A)(CT)(G)(A)(CT)(G)	GYGARCACTTGATNAAYGAYG	CRTCRTTNATCAAGTGYTCRC
738_758	64	(CT)(G)(A)(AG)(C)(A)(C)(T)(T)(G)(A)(T)(ATGC)(A)(A)(TC)(G)(A)(CT)(G)(T)	YGARCACTTGATNAAYGAYGT	ACRTCRTTNATCAAGTGYTCR
739_759	96	(G)(A)(GA)(C)(A)(C)(T)(T)(G)(A)(T)(CATG)(A)(A)(CT)(G)(A)(CT)(G)(T)(TAG)	GARCACTTGATNAAYGAYGTD	HACRTCRTTNATCAAGTGYTC
740_760	96	(A)(AG)(C)(A)(C)(T)(T)(G)(A)(T)(CATG)(A)(A)(CT)(G)(A)(TC)(G)(T)(GAT)(A)	ARCACTTGATNAAYGAYGTDA	THACRTCRTTNATCAAGTGYT
741_761	96	(AG)(C)(A)(C)(T)(T)(G)(A)(T)(CGTA)(A)(A)(CT)(G)(A)(CT)(G)(T)(GTA)(A)(T)	RCACTTGATNAAYGAYGTDAT	ATHACRTCRTTNATCAAGTGY
742_762	96	(C)(A)(C)(T)(T)(G)(A)(T)(CTAG)(A)(A)(TC)(G)(A)(TC)(G)(T)(GAT)(A)(T)(CT)	CACTTGATNAAYGAYGTDATY	RATHACRTCRTTNATCAAGTG
743_763	96	(A)(C)(T)(T)(G)(A)(T)(CTAG)(A)(A)(CT)(G)(A)(CT)(G)(T)(GTA)(A)(T)(TC)(T)	ACTTGATNAAYGAYGTDATYT	ARATHACRTCRTTNATCAAGT
744_764	96	(C)(T)(T)(G)(A)(T)(GATC)(A)(A)(TC)(G)(A)(CT)(G)(T)(TAG)(A)(T)(TC)(T)(A)	CTTGATNAAYGAYGTDATYTA	TARATHACRTCRTTNATCAAG
745_765	192	(T)(T)(G)(A)(T)(CATG)(A)(A)(TC)(G)(A)(CT)(G)(T)(GTA)(A)(T)(CT)(T)(A)(CT)	TTGATNAAYGAYGTDATYTAY	RTARATHACRTCRTTNATCAA
746_766	576	(T)(G)(A)(T)(GATC)(A)(A)(TC)(G)(A)(TC)(G)(T)(GAT)(A)(T)(TC)(T)(A)(TC)(TAC)	TGATNAAYGAYGTDATYTAYH	DRTARATHACRTCRTTNATCA
747_767	576	(G)(A)(T)(CATG)(A)(A)(CT)(G)(A)(TC)(G)(T)(ATG)(A)(T)(CT)(T)(A)(TC)(ATC)(T)	GATNAAYGAYGTDATYTAYHT	ADRTARATHACRTCRTTNATC
748_768	1728	(A)(T)(CTAG)(A)(A)(TC)(G)(A)(CT)(G)(T)(GTA)(A)(T)(CT)(T)(A)(TC)(CTA)(T)(CAG)	ATNAAYGAYGTDATYTAYHTV	BADRTARATHACRTCRTTNAT
749_769	1728	(T)(CGAT)(A)(A)(CT)(G)(A)(CT)(G)(T)(GAT)(A)(T)(CT)(T)(A)(CT)(TAC)(T)(CGA)(A)	TNAAYGAYGTDATYTAYHTVA	TBADRTARATHACRTCRTTNA
750_770	1728	(ATGC)(A)(A)(CT)(G)(A)(TC)(G)(T)(ATG)(A)(T)(TC)(T)(A)(CT)(CTA)(T)(GAC)(A)(A)	NAAYGAYGTDATYTAYHTVAA	TTBADRTARATHACRTCRTTN
751_771	432	(A)(A)(CT)(G)(A)(CT)(G)(T)(ATG)(A)(T)(CT)(T)(A)(CT)(CTA)(T)(AGC)(A)(A)(C)	AAYGAYGTDATYTAYHTVAAC	GTTBADRTARATHACRTCRTT
752_772	864	(A)(CT)(G)(A)(TC)(G)(T)(GAT)(A)(T)(TC)(T)(A)(TC)(CTA)(T)(CAG)(A)(A)(C)(TA)	AYGAYGTDATYTAYHTVAACW	WGTTBADRTARATHACRTCRT
753_773	864	(TC)(G)(A)(CT)(G)(T)(GTA)(A)(T)(TC)(T)(A)(CT)(CTA)(T)(CAG)(A)(A)(C)(TA)(C)	YGAYGTDATYTAYHTVAACWC	GWGTTBADRTARATHACRTCR
754_774	1728	(G)(A)(CT)(G)(T)(GTA)(A)(T)(TC)(T)(A)(TC)(CAT)(T)(CGA)(A)(A)(C)(TA)(C)(GTAC)	GAYGTDATYTAYHTVAACWCN	NGWGTTBADRTARATHACRTC
755_775	1728	(A)(TC)(G)(T)(GAT)(A)(T)(TC)(T)(A)(CT)(CTA)(T)(GAC)(A)(A)(C)(TA)(C)(GTAC)(G)	AYGTDATYTAYHTVAACWCNG	CNGWGTTBADRTARATHACRT
756_776	1728	(TC)(G)(T)(ATG)(A)(T)(CT)(T)(A)(CT)(ATC)(T)(CAG)(A)(A)(C)(AT)(C)(GTAC)(G)(A)	YGTDATYTAYHTVAACWCNGA	TCNGWGTTBADRTARATHACR
757_777	1728	(G)(T)(GTA)(A)(T)(TC)(T)(A)(CT)(CTA)(T)(GAC)(A)(A)(C)(TA)(C)(GATC)(G)(A)(GA)	GTDATYTAYHTVAACWCNGAR	YTCNGWGTTBADRTARATHAC
758_778	1728	(T)(TAG)(A)(T)(CT)(T)(A)(CT)(TAC)(T)(GAC)(A)(A)(C)(TA)(C)(CGTA)(G)(A)(GA)(A)	TDATYTAYHTVAACWCNGARA	TYTCNGWGTTBADRTARATHA
759_779	1728	(GAT)(A)(T)(CT)(T)(A)(TC)(CAT)(T)(CGA)(A)(A)(C)(AT)(C)(CTAG)(G)(A)(AG)(A)(A)	DATYTAYHTVAACWCNGARAA	TTYTCNGWGTTBADRTARATH
760_780	1152	(A)(T)(CT)(T)(A)(CT)(ATC)(T)(CGA)(A)(A)(C)(TA)(C)(CATG)(G)(A)(GA)(A)(A)(GA)	ATYTAYHTVAACWCNGARAAR	YTTYTCNGWGTTBADRTARAT
761_781	1152	(T)(TC)(T)(A)(CT)(ATC)(T)(GAC)(A)(A)(C)(AT)(C)(CGAT)(G)(A)(AG)(A)(A)(GA)(C)	TYTAYHTVAACWCNGARAARC	GYTTYTCNGWGTTBADRTARA
762_782	1152	(TC)(T)(A)(CT)(ATC)(T)(CAG)(A)(A)(C)(AT)(C)(CGAT)(G)(A)(GA)(A)(A)(GA)(C)(A)	YTAYHTVAACWCNGARAARCA	TGYTTYTCNGWGTTBADRTAR
763_783	1152	(T)(A)(CT)(CTA)(T)(CGA)(A)(A)(C)(TA)(C)(CATG)(G)(A)(AG)(A)(A)(AG)(C)(A)(AG)	TAYHTVAACWCNGARAARCAR	YTGYTTYTCNGWGTTBADRTA
764_784	2304	(A)(TC)(ATC)(T)(CAG)(A)(A)(C)(TA)(C)(TAGC)(G)(A)(GA)(A)(A)(AG)(C)(A)(AG)(AG)	AYHTVAACWCNGARAARCARR	YYTGYTTYTCNGWGTTBADRT
765_785	4608	(CT)(ATC)(T)(CGA)(A)(A)(C)(AT)(C)(CATG)(G)(A)(GA)(A)(A)(GA)(C)(A)(AG)(GA)(AG)	YHTVAACWCNGARAARCARRR	YYYTGYTTYTCNGWGTTBADR
766_786	4608	(ATC)(T)(GAC)(A)(A)(C)(AT)(C)(CATG)(G)(A)(GA)(A)(A)(GA)(C)(A)(AG)(AG)(GA)(AC)	HTVAACWCNGARAARCARRRM	KYYYTGYTTYTCNGWGTTBAD
767_787	1536	(T)(CAG)(A)(A)(C)(AT)(C)(CATG)(G)(A)(AG)(A)(A)(GA)(C)(A)(AG)(GA)(AG)(CA)(A)	TVAACWCNGARAARCARRRMA	TKYYYTGYTTYTCNGWGTTBA
768_788	3072	(GAC)(A)(A)(C)(AT)(C)(CGAT)(G)(A)(AG)(A)(A)(AG)(C)(A)(AG)(AG)(GA)(AC)(A)(CT)	VAACWCNGARAARCARRRMAY	RTKYYYTGYTTYTCNGWGTTB
769_789	3072	(A)(A)(C)(TA)(C)(GATC)(G)(A)(GA)(A)(A)(AG)(C)(A)(AG)(AG)(GA)(CA)(A)(CT)(CTA)	AACWCNGARAARCARRRMAYH	DRTKYYYTGYTTYTCNGWGTT
770_790	3072	(A)(C)(TA)(C)(CTAG)(G)(A)(GA)(A)(A)(AG)(C)(A)(AG)(GA)(AG)(AC)(A)(TC)(TAC)(C)	ACWCNGARAARCARRRMAYHC	GDRTKYYYTGYTTYTCNGWGT
771_791	3072	(C)(AT)(C)(GATC)(G)(A)(GA)(A)(A)(GA)(C)(A)(GA)(GA)(GA)(AC)(A)(TC)(CTA)(C)(C)	CWCNGARAARCARRRMAYHCC	GGDRTKYYYTGYTTYTCNGWG
772_792	9216	(AT)(C)(CGTA)(G)(A)(GA)(A)(A)(GA)(C)(A)(AG)(GA)(GA)(AC)(A)(CT)(ATC)(C)(C)(GTC)	WCNGARAARCARRRMAYHCCB	VGGDRTKYYYTGYTTYTCNGW
773_793	9216	(C)(GTAC)(G)(A)(AG)(A)(A)(GA)(C)(A)(AG)(AG)(AG)(AC)(A)(CT)(CAT)(C)(C)(CTG)(AG)	CNGARAARCARRRMAYHCCBR	YVGGDRTKYYYTGYTTYTCNG
774_794	9216	(TAGC)(G)(A)(AG)(A)(A)(AG)(C)(A)(AG)(AG)(AG)(CA)(A)(CT)(ATC)(C)(C)(CTG)(AG)(T)	NGARAARCARRRMAYHCCBRT	AYVGGDRTKYYYTGYTTYTCN
775_795	6912	(G)(A)(AG)(A)(A)(AG)(C)(A)(AG)(AG)(GA)(AC)(A)(TC)(CTA)(C)(C)(TGC)(AG)(T)(GTC)	GARAARCARRRMAYHCCBRTB	VAYVGGDRTKYYYTGYTTYTC
776_796	6912	(A)(AG)(A)(A)(GA)(C)(A)(AG)(GA)(AG)(AC)(A)(TC)(TAC)(C)(C)(CTG)(GA)(T)(GTC)(G)	ARAARCARRRMAYHCCBRTBG	CVAYVGGDRTKYYYTGYTTYT
777_797	6912	(GA)(A)(A)(AG)(C)(A)(GA)(AG)(GA)(AC)(A)(TC)(CTA)(C)(C)(GTC)(GA)(T)(GTC)(G)(A)	RAARCARRRMAYHCCBRTBGA	TCVAYVGGDRTKYYYTGYTTY
778_798	6912	(A)(A)(GA)(C)(A)(GA)(GA)(GA)(CA)(A)(TC)(CAT)(C)(C)(TGC)(AG)(T)(GTC)(G)(A)(GA)	AARCARRRMAYHCCBRTBGAR	YTCVAYVGGDRTKYYYTGYTT
779_799	6912	(A)(AG)(C)(A)(GA)(AG)(GA)(CA)(A)(TC)(ATC)(C)(C)(CTG)(AG)(T)(TGC)(G)(A)(GA)(G)	ARCARRRMAYHCCBRTBGARG	CYTCVAYVGGDRTKYYYTGYT
780_800	6912	(AG)(C)(A)(GA)(AG)(GA)(AC)(A)(CT)(CAT)(C)(C)(CTG)(GA)(T)(TGC)(G)(A)(GA)(G)(T)	RCARRRMAYHCCBRTBGARGT	ACYTCVAYVGGDRTKYYYTGY
781_801	6912	(C)(A)(AG)(AG)(GA)(AC)(A)(CT)(TAC)(C)(C)(TGC)(GA)(T)(CGT)(G)(A)(GA)(G)(T)(AG)	CARRRMAYHCCBRTBGARGTR	YACYTCVAYVGGDRTKYYYTG
782_802	6912	(A)(AG)(GA)(AG)(AC)(A)(CT)(CAT)(C)(C)(GTC)(AG)(T)(GTC)(G)(A)(AG)(G)(T)(AG)(G)	ARRRMAYHCCBRTBGARGTRG	CYACYTCVAYVGGDRTKYYYT
783_803	6912	(GA)(GA)(GA)(AC)(A)(CT)(CTA)(C)(C)(CGT)(GA)(T)(CGT)(G)(A)(AG)(G)(T)(AG)(G)(C)	RRRMAYHCCBRTBGARGTRGC	GCYACYTCVAYVGGDRTKYYY
784_804	10368	(GA)(GA)(AC)(A)(CT)(ATC)(C)(C)(GTC)(AG)(T)(GTC)(G)(A)(GA)(G)(T)(GA)(G)(C)(CTA)	RRMAYHCCBRTBGARGTRGCH	DGCYACYTCVAYVGGDRTKYY
785_805	5184	(GA)(CA)(A)(TC)(TAC)(C)(C)(GTC)(GA)(T)(CTG)(G)(A)(GA)(G)(T)(GA)(G)(C)(CAT)(A)	RMAYHCCBRTBGARGTRGCHA	TDGCYACYTCVAYVGGDRTKY
786_806	2592	(AC)(A)(CT)(ATC)(C)(C)(CGT)(GA)(T)(CGT)(G)(A)(GA)(G)(T)(GA)(G)(C)(CAT)(A)(T)	MAYHCCBRTBGARGTRGCHAT	ATDGCYACYTCVAYVGGDRTK
787_807	2592	(A)(CT)(CAT)(C)(C)(CTG)(AG)(T)(CTG)(G)(A)(GA)(G)(T)(GA)(G)(C)(CAT)(A)(T)(CT)	AYHCCBRTBGARGTRGCHATY	RATDGCYACYTCVAYVGGDRT
788_808	2592	(CT)(TAC)(C)(C)(TGC)(AG)(T)(CGT)(G)(A)(AG)(G)(T)(AG)(G)(C)(ATC)(A)(T)(CT)(A)	YHCCBRTBGARGTRGCHATYA	TRATDGCYACYTCVAYVGGDR
789_809	1296	(CAT)(C)(C)(CGT)(GA)(T)(GTC)(G)(A)(AG)(G)(T)(AG)(G)(C)(CTA)(A)(T)(CT)(A)(T)	HCCBRTBGARGTRGCHATYAT	ATRATDGCYACYTCVAYVGGD
790_810	432	(C)(C)(GTC)(AG)(T)(CTG)(G)(A)(AG)(G)(T)(GA)(G)(C)(TAC)(A)(T)(CT)(A)(T)(G)	CCBRTBGARGTRGCHATYATG	CATRATDGCYACYTCVAYVGG
791_811	432	(C)(GTC)(GA)(T)(CTG)(G)(A)(AG)(G)(T)(GA)(G)(C)(CTA)(A)(T)(CT)(A)(T)(G)(T)	CBRTBGARGTRGCHATYATGT	ACATRATDGCYACYTCVAYVG
792_812	432	(CGT)(AG)(T)(TGC)(G)(A)(GA)(G)(T)(AG)(G)(C)(CTA)(A)(T)(TC)(A)(T)(G)(T)(A)	BRTBGARGTRGCHATYATGTA	TACATRATDGCYACYTCVAYV
793_813	288	(AG)(T)(CTG)(G)(A)(AG)(G)(T)(AG)(G)(C)(CTA)(A)(T)(CT)(A)(T)(G)(T)(A)(CT)	RTBGARGTRGCHATYATGTAY	RTACATRATDGCYACYTCVAY
794_814	144	(T)(CGT)(G)(A)(GA)(G)(T)(GA)(G)(C)(TAC)(A)(T)(CT)(A)(T)(G)(T)(A)(TC)(A)	TBGARGTRGCHATYATGTAYA	TRTACATRATDGCYACYTCVA
795_815	144	(CTG)(G)(A)(AG)(G)(T)(AG)(G)(C)(ATC)(A)(T)(CT)(A)(T)(G)(T)(A)(TC)(A)(A)	BGARGTRGCHATYATGTAYAA	TTRTACATRATDGCYACYTCV
796_816	48	(G)(A)(GA)(G)(T)(AG)(G)(C)(TAC)(A)(T)(TC)(A)(T)(G)(T)(A)(CT)(A)(A)(T)	GARGTRGCHATYATGTAYAAT	ATTRTACATRATDGCYACYTC
797_817	48	(A)(GA)(G)(T)(AG)(G)(C)(CTA)(A)(T)(TC)(A)(T)(G)(T)(A)(CT)(A)(A)(T)(A)	ARGTRGCHATYATGTAYAATA	TATTRTACATRATDGCYACYT
798_818	48	(GA)(G)(T)(AG)(G)(C)(CTA)(A)(T)(TC)(A)(T)(G)(T)(A)(CT)(A)(A)(T)(A)(C)	RGTRGCHATYATGTAYAATAC	GTATTRTACATRATDGCYACY
799_819	96	(G)(T)(AG)(G)(C)(CAT)(A)(T)(CT)(A)(T)(G)(T)(A)(TC)(A)(A)(T)(A)(C)(TAGC)	GTRGCHATYATGTAYAATACN	NGTATTRTACATRATDGCYAC
800_820	192	(T)(GA)(G)(C)(TAC)(A)(T)(CT)(A)(T)(G)(T)(A)(TC)(A)(A)(T)(A)(C)(CTAG)(GT)	TRGCHATYATGTAYAATACNK	MNGTATTRTACATRATDGCYA
801_821	384	(AG)(G)(C)(CTA)(A)(T)(CT)(A)(T)(G)(T)(A)(TC)(A)(A)(T)(A)(C)(TAGC)(TG)(CG)	RGCHATYATGTAYAATACNKS	SMNGTATTRTACATRATDGCY
802_822	576	(G)(C)(ATC)(A)(T)(CT)(A)(T)(G)(T)(A)(TC)(A)(A)(T)(A)(C)(GTAC)(TG)(CG)(TAG)	GCHATYATGTAYAATACNKSD	HSMNGTATTRTACATRATDGC
803_823	576	(C)(CAT)(A)(T)(TC)(A)(T)(G)(T)(A)(TC)(A)(A)(T)(A)(C)(CGTA)(GT)(GC)(GTA)(T)	CHATYATGTAYAATACNKSDT	AHSMNGTATTRTACATRATDG
804_824	1152	(TAC)(A)(T)(TC)(A)(T)(G)(T)(A)(CT)(A)(A)(T)(A)(C)(ATGC)(TG)(CG)(ATG)(T)(AT)	HATYATGTAYAATACNKSDTW	WAHSMNGTATTRTACATRATD
805_825	768	(A)(T)(CT)(A)(T)(G)(T)(A)(CT)(A)(A)(T)(A)(C)(GTAC)(GT)(GC)(ATG)(T)(AT)(CT)	ATYATGTAYAATACNKSDTWY	RWAHSMNGTATTRTACATRAT
806_826	1536	(T)(TC)(A)(T)(G)(T)(A)(TC)(A)(A)(T)(A)(C)(TAGC)(GT)(CG)(GAT)(T)(AT)(TC)(AT)	TYATGTAYAATACNKSDTWYW	WRWAHSMNGTATTRTACATRA
807_827	3072	(TC)(A)(T)(G)(T)(A)(CT)(A)(A)(T)(A)(C)(TAGC)(TG)(GC)(ATG)(T)(TA)(CT)(TA)(CA)	YATGTAYAATACNKSDTWYWM	KWRWAHSMNGTATTRTACATR
808_828	6144	(A)(T)(G)(T)(A)(CT)(A)(A)(T)(A)(C)(TAGC)(GT)(CG)(GAT)(T)(TA)(TC)(TA)(AC)(CATG)	ATGTAYAATACNKSDTWYWMN	NKWRWAHSMNGTATTRTACAT
809_829	6144	(T)(G)(T)(A)(CT)(A)(A)(T)(A)(C)(TAGC)(GT)(CG)(GAT)(T)(TA)(CT)(TA)(CA)(GTAC)(G)	TGTAYAATACNKSDTWYWMNG	CNKWRWAHSMNGTATTRTACA
810_830	6144	(G)(T)(A)(TC)(A)(A)(T)(A)(C)(ATGC)(GT)(CG)(GAT)(T)(TA)(CT)(TA)(CA)(CGAT)(G)(A)	GTAYAATACNKSDTWYWMNGA	TCNKWRWAHSMNGTATTRTAC
811_831	12288	(T)(A)(TC)(A)(A)(T)(A)(C)(TAGC)(TG)(CG)(TAG)(T)(AT)(CT)(AT)(CA)(GTAC)(G)(A)(AG)	TAYAATACNKSDTWYWMNGAR	YTCNKWRWAHSMNGTATTRTA
812_832	12288	(A)(CT)(A)(A)(T)(A)(C)(TAGC)(GT)(GC)(GTA)(T)(AT)(TC)(AT)(CA)(ATGC)(G)(A)(AG)(A)	AYAATACNKSDTWYWMNGARA	TYTCNKWRWAHSMNGTATTRT
813_833	12288	(TC)(A)(A)(T)(A)(C)(ATGC)(TG)(CG)(TAG)(T)(AT)(TC)(AT)(AC)(TAGC)(G)(A)(GA)(A)(A)	YAATACNKSDTWYWMNGARAA	TTYTCNKWRWAHSMNGTATTR
814_834	12288	(A)(A)(T)(A)(C)(CATG)(GT)(CG)(TAG)(T)(AT)(TC)(TA)(AC)(ATGC)(G)(A)(AG)(A)(A)(CT)	AATACNKSDTWYWMNGARAAY	RTTYTCNKWRWAHSMNGTATT
815_835	24576	(A)(T)(A)(C)(CGAT)(GT)(GC)(TAG)(T)(TA)(TC)(TA)(AC)(CGTA)(G)(A)(AG)(A)(A)(CT)(AG)	ATACNKSDTWYWMNGARAAYR	YRTTYTCNKWRWAHSMNGTAT
816_836	24576	(T)(A)(C)(ATGC)(GT)(CG)(GTA)(T)(TA)(TC)(AT)(AC)(CTAG)(G)(A)(AG)(A)(A)(CT)(GA)(T)	TACNKSDTWYWMNGARAAYRT	AYRTTYTCNKWRWAHSMNGTA
817_837	98304	(A)(C)(CGAT)(GT)(CG)(TAG)(T)(TA)(TC)(TA)(AC)(CGAT)(G)(A)(GA)(A)(A)(CT)(GA)(T)(TAGC)	ACNKSDTWYWMNGARAAYRTN	NAYRTTYTCNKWRWAHSMNGT
818_838	98304	(C)(CGTA)(TG)(CG)(TAG)(T)(TA)(TC)(TA)(AC)(CGTA)(G)(A)(AG)(A)(A)(CT)(GA)(T)(CGAT)(C)	CNKSDTWYWMNGARAAYRTNC	GNAYRTTYTCNKWRWAHSMNG
819_839	98304	(ATGC)(GT)(GC)(TAG)(T)(TA)(TC)(TA)(CA)(GTAC)(G)(A)(GA)(A)(A)(TC)(AG)(T)(CGTA)(C)(A)	NKSDTWYWMNGARAAYRTNCA	TGNAYRTTYTCNKWRWAHSMN
820_840	49152	(GT)(GC)(GTA)(T)(TA)(CT)(TA)(CA)(CATG)(G)(A)(AG)(A)(A)(CT)(AG)(T)(CGTA)(C)(A)(TC)	KSDTWYWMNGARAAYRTNCAY	RTGNAYRTTYTCNKWRWAHSM
821_841	24576	(GC)(GAT)(T)(AT)(CT)(TA)(CA)(CTAG)(G)(A)(AG)(A)(A)(TC)(AG)(T)(GATC)(C)(A)(TC)(T)	SDTWYWMNGARAAYRTNCAYT	ARTGNAYRTTYTCNKWRWAHS
822_842	12288	(GTA)(T)(TA)(CT)(TA)(AC)(GATC)(G)(A)(GA)(A)(A)(TC)(AG)(T)(CGAT)(C)(A)(CT)(T)(C)	DTWYWMNGARAAYRTNCAYTC	GARTGNAYRTTYTCNKWRWAH
823_843	16384	(T)(AT)(CT)(TA)(CA)(TAGC)(G)(A)(GA)(A)(A)(TC)(GA)(T)(TAGC)(C)(A)(CT)(T)(C)(CATG)	TWYWMNGARAAYRTNCAYTCN	NGARTGNAYRTTYTCNKWRWA
824_844	16384	(TA)(TC)(AT)(AC)(TAGC)(G)(A)(GA)(A)(A)(TC)(GA)(T)(CATG)(C)(A)(CT)(T)(C)(GTAC)(T)	WYWMNGARAAYRTNCAYTCNT	ANGARTGNAYRTTYTCNKWRW
825_845	8192	(TC)(TA)(CA)(GATC)(G)(A)(GA)(A)(A)(TC)(GA)(T)(CGTA)(C)(A)(CT)(T)(C)(CTAG)(T)(A)	YWMNGARAAYRTNCAYTCNTA	TANGARTGNAYRTTYTCNKWR
826_846	8192	(AT)(CA)(GATC)(G)(A)(GA)(A)(A)(TC)(GA)(T)(CATG)(C)(A)(TC)(T)(C)(ATGC)(T)(A)(CT)	WMNGARAAYRTNCAYTCNTAY	RTANGARTGNAYRTTYTCNKW
827_847	4096	(CA)(GTAC)(G)(A)(GA)(A)(A)(TC)(AG)(T)(ATGC)(C)(A)(TC)(T)(C)(CGAT)(T)(A)(TC)(G)	MNGARAAYRTNCAYTCNTAYG	CRTANGARTGNAYRTTYTCNK
828_848	2048	(GTAC)(G)(A)(AG)(A)(A)(CT)(GA)(T)(CGAT)(C)(A)(TC)(T)(C)(CATG)(T)(A)(TC)(G)(T)	NGARAAYRTNCAYTCNTAYGT	ACRTANGARTGNAYRTTYTCN
829_849	1536	(G)(A)(GA)(A)(A)(CT)(AG)(T)(GATC)(C)(A)(TC)(T)(C)(CTAG)(T)(A)(TC)(G)(T)(CTA)	GARAAYRTNCAYTCNTAYGTH	DACRTANGARTGNAYRTTYTC
830_850	1536	(A)(AG)(A)(A)(TC)(AG)(T)(GTAC)(C)(A)(TC)(T)(C)(CGAT)(T)(A)(TC)(G)(T)(CAT)(A)	ARAAYRTNCAYTCNTAYGTHA	TDACRTANGARTGNAYRTTYT
831_851	1536	(AG)(A)(A)(TC)(AG)(T)(ATGC)(C)(A)(TC)(T)(C)(TAGC)(T)(A)(TC)(G)(T)(ATC)(A)(A)	RAAYRTNCAYTCNTAYGTHAA	TTDACRTANGARTGNAYRTTY
832_852	1536	(A)(A)(CT)(AG)(T)(CGTA)(C)(A)(CT)(T)(C)(GATC)(T)(A)(TC)(G)(T)(TAC)(A)(A)(TC)	AAYRTNCAYTCNTAYGTHAAY	RTTDACRTANGARTGNAYRTT
833_853	1536	(A)(CT)(AG)(T)(CGAT)(C)(A)(TC)(T)(C)(ATGC)(T)(A)(TC)(G)(T)(CAT)(A)(A)(TC)(A)	AYRTNCAYTCNTAYGTHAAYA	TRTTDACRTANGARTGNAYRT
834_854	1536	(TC)(GA)(T)(GTAC)(C)(A)(TC)(T)(C)(CTAG)(T)(A)(TC)(G)(T)(TAC)(A)(A)(TC)(A)(A)	YRTNCAYTCNTAYGTHAAYAA	TTRTTDACRTANGARTGNAYR
835_855	1536	(AG)(T)(GATC)(C)(A)(TC)(T)(C)(GTAC)(T)(A)(CT)(G)(T)(CTA)(A)(A)(TC)(A)(A)(TC)	RTNCAYTCNTAYGTHAAYAAY	RTTRTTDACRTANGARTGNAY
836_856	768	(T)(CGTA)(C)(A)(CT)(T)(C)(CGTA)(T)(A)(CT)(G)(T)(CAT)(A)(A)(TC)(A)(A)(TC)(A)	TNCAYTCNTAYGTHAAYAAYA	TRTTRTTDACRTANGARTGNA
837_857	768	(CGTA)(C)(A)(CT)(T)(C)(CGAT)(T)(A)(CT)(G)(T)(CTA)(A)(A)(CT)(A)(A)(CT)(A)(T)	NCAYTCNTAYGTHAAYAAYAT	ATRTTRTTDACRTANGARTGN
838_858	384	(C)(A)(CT)(T)(C)(ATGC)(T)(A)(TC)(G)(T)(TAC)(A)(A)(TC)(A)(A)(CT)(A)(T)(TC)	CAYTCNTAYGTHAAYAAYATY	RATRTTRTTDACRTANGARTG
839_859	384	(A)(TC)(T)(C)(GTAC)(T)(A)(CT)(G)(T)(TAC)(A)(A)(CT)(A)(A)(CT)(A)(T)(CT)(A)	AYTCNTAYGTHAAYAAYATYA	TRATRTTRTTDACRTANGART
840_860	384	(TC)(T)(C)(TAGC)(T)(A)(TC)(G)(T)(ATC)(A)(A)(CT)(A)(A)(CT)(A)(T)(TC)(A)(A)	YTCNTAYGTHAAYAAYATYAA	TTRATRTTRTTDACRTANGAR
841_861	384	(T)(C)(TAGC)(T)(A)(TC)(G)(T)(CTA)(A)(A)(CT)(A)(A)(TC)(A)(T)(CT)(A)(A)(TC)	TCNTAYGTHAAYAAYATYAAY	RTTRATRTTRTTDACRTANGA
842_862	384	(C)(ATGC)(T)(A)(CT)(G)(T)(CAT)(A)(A)(CT)(A)(A)(CT)(A)(T)(TC)(A)(A)(TC)(A)	CNTAYGTHAAYAAYATYAAYA	TRTTRATRTTRTTDACRTANG
843_863	384	(GTAC)(T)(A)(CT)(G)(T)(CAT)(A)(A)(TC)(A)(A)(CT)(A)(T)(CT)(A)(A)(TC)(A)(C)	NTAYGTHAAYAAYATYAAYAC	GTRTTRATRTTRTTDACRTAN
844_864	384	(T)(A)(TC)(G)(T)(CTA)(A)(A)(TC)(A)(A)(TC)(A)(T)(TC)(A)(A)(TC)(A)(C)(CGAT)	TAYGTHAAYAAYATYAAYACN	NGTRTTRATRTTRTTDACRTA
845_865	384	(A)(TC)(G)(T)(CTA)(A)(A)(CT)(A)(A)(CT)(A)(T)(TC)(A)(A)(TC)(A)(C)(GATC)(A)	AYGTHAAYAAYATYAAYACNA	TNGTRTTRATRTTRTTDACRT
846_866	384	(TC)(G)(T)(ATC)(A)(A)(TC)(A)(A)(CT)(A)(T)(TC)(A)(A)(CT)(A)(C)(CATG)(A)(T)	YGTHAAYAAYATYAAYACNAT	ATNGTRTTRATRTTRTTDACR
847_867	576	(G)(T)(ATC)(A)(A)(CT)(A)(A)(CT)(A)(T)(CT)(A)(A)(TC)(A)(C)(CTAG)(A)(T)(CTA)	GTHAAYAAYATYAAYACNATH	DATNGTRTTRATRTTRTTDAC
848_868	576	(T)(ATC)(A)(A)(TC)(A)(A)(TC)(A)(T)(TC)(A)(A)(CT)(A)(C)(CGAT)(A)(T)(CTA)(G)	THAAYAAYATYAAYACNATHG	CDATNGTRTTRATRTTRTTDA
849_869	576	(TAC)(A)(A)(CT)(A)(A)(CT)(A)(T)(TC)(A)(A)(TC)(A)(C)(GATC)(A)(T)(CAT)(G)(A)	HAAYAAYATYAAYACNATHGA	TCDATNGTRTTRATRTTRTTD
850_870	192	(A)(A)(CT)(A)(A)(TC)(A)(T)(CT)(A)(A)(CT)(A)(C)(CGTA)(A)(T)(TAC)(G)(A)(A)	AAYAAYATYAAYACNATHGAA	TTCDATNGTRTTRATRTTRTT
851_871	192	(A)(CT)(A)(A)(TC)(A)(T)(CT)(A)(A)(TC)(A)(C)(ATGC)(A)(T)(ATC)(G)(A)(A)(G)	AYAAYATYAAYACNATHGAAG	CTTCDATNGTRTTRATRTTRT
852_872	192	(TC)(A)(A)(TC)(A)(T)(TC)(A)(A)(TC)(A)(C)(CATG)(A)(T)(TAC)(G)(A)(A)(G)(G)	YAAYATYAAYACNATHGAAGG	CCTTCDATNGTRTTRATRTTR
853_873	384	(A)(A)(CT)(A)(T)(CT)(A)(A)(TC)(A)(C)(CGTA)(A)(T)(ATC)(G)(A)(A)(G)(G)(ATGC)	AAYATYAAYACNATHGAAGGN	NCCTTCDATNGTRTTRATRTT
854_874	384	(A)(TC)(A)(T)(TC)(A)(A)(CT)(A)(C)(CGAT)(A)(T)(ATC)(G)(A)(A)(G)(G)(CATG)(G)	AYATYAAYACNATHGAAGGNG	CNCCTTCDATNGTRTTRATRT
855_875	384	(TC)(A)(T)(TC)(A)(A)(CT)(A)(C)(ATGC)(A)(T)(TAC)(G)(A)(A)(G)(G)(ATGC)(G)(G)	YATYAAYACNATHGAAGGNGG	CCNCCTTCDATNGTRTTRATR
856_876	192	(A)(T)(CT)(A)(A)(CT)(A)(C)(ATGC)(A)(T)(CAT)(G)(A)(A)(G)(G)(CGTA)(G)(G)(T)	ATYAAYACNATHGAAGGNGGT	ACCNCCTTCDATNGTRTTRAT
857_877	192	(T)(TC)(A)(A)(TC)(A)(C)(GTAC)(A)(T)(ATC)(G)(A)(A)(G)(G)(CGAT)(G)(G)(T)(A)	TYAAYACNATHGAAGGNGGTA	TACCNCCTTCDATNGTRTTRA
858_878	192	(TC)(A)(A)(TC)(A)(C)(CGTA)(A)(T)(CTA)(G)(A)(A)(G)(G)(CGTA)(G)(G)(T)(A)(C)	YAAYACNATHGAAGGNGGTAC	GTACCNCCTTCDATNGTRTTR
859_879	288	(A)(A)(CT)(A)(C)(ATGC)(A)(T)(CAT)(G)(A)(A)(G)(G)(ATGC)(G)(G)(T)(A)(C)(CAG)	AAYACNATHGAAGGNGGTACV	BGTACCNCCTTCDATNGTRTT
860_880	288	(A)(TC)(A)(C)(GATC)(A)(T)(CAT)(G)(A)(A)(G)(G)(CTAG)(G)(G)(T)(A)(C)(CAG)(C)	AYACNATHGAAGGNGGTACVC	GBGTACCNCCTTCDATNGTRT
861_881	288	(TC)(A)(C)(TAGC)(A)(T)(CTA)(G)(A)(A)(G)(G)(ATGC)(G)(G)(T)(A)(C)(AGC)(C)(A)	YACNATHGAAGGNGGTACVCA	TGBGTACCNCCTTCDATNGTR
862_882	288	(A)(C)(CATG)(A)(T)(CTA)(G)(A)(A)(G)(G)(CATG)(G)(G)(T)(A)(C)(AGC)(C)(A)(TC)	ACNATHGAAGGNGGTACVCAY	RTGBGTACCNCCTTCDATNGT
863_883	576	(C)(CATG)(A)(T)(ATC)(G)(A)(A)(G)(G)(CGTA)(G)(G)(T)(A)(C)(GAC)(C)(A)(TC)(CT)	CNATHGAAGGNGGTACVCAYY	RRTGBGTACCNCCTTCDATNG
864_884	576	(CGTA)(A)(T)(ATC)(G)(A)(A)(G)(G)(GATC)(G)(G)(T)(A)(C)(CAG)(C)(A)(TC)(CT)(T)	NATHGAAGGNGGTACVCAYYT	ARRTGBGTACCNCCTTCDATN
865_885	432	(A)(T)(CAT)(G)(A)(A)(G)(G)(GTAC)(G)(G)(T)(A)(C)(AGC)(C)(A)(CT)(TC)(T)(CTG)	ATHGAAGGNGGTACVCAYYTB	VARRTGBGTACCNCCTTCDAT
866_886	432	(T)(CAT)(G)(A)(A)(G)(G)(TAGC)(G)(G)(T)(A)(C)(GAC)(C)(A)(CT)(TC)(T)(GTC)(G)	THGAAGGNGGTACVCAYYTBG	CVARRTGBGTACCNCCTTCDA
867_887	432	(ATC)(G)(A)(A)(G)(G)(CGTA)(G)(G)(T)(A)(C)(GAC)(C)(A)(CT)(TC)(T)(CTG)(G)(C)	HGAAGGNGGTACVCAYYTBGC	GCVARRTGBGTACCNCCTTCD
868_888	432	(G)(A)(A)(G)(G)(CATG)(G)(G)(T)(A)(C)(AGC)(C)(A)(CT)(CT)(T)(CGT)(G)(C)(TAC)	GAAGGNGGTACVCAYYTBGCH	DGCVARRTGBGTACCNCCTTC
869_889	432	(A)(A)(G)(G)(CGTA)(G)(G)(T)(A)(C)(GAC)(C)(A)(TC)(CT)(T)(CGT)(G)(C)(CTA)(G)	AAGGNGGTACVCAYYTBGCHG	CDGCVARRTGBGTACCNCCTT
870_890	432	(A)(G)(G)(CGAT)(G)(G)(T)(A)(C)(GAC)(C)(A)(TC)(TC)(T)(CTG)(G)(C)(ATC)(G)(G)	AGGNGGTACVCAYYTBGCHGG	CCDGCVARRTGBGTACCNCCT
871_891	432	(G)(G)(GATC)(G)(G)(T)(A)(C)(CAG)(C)(A)(TC)(TC)(T)(CTG)(G)(C)(CAT)(G)(G)(T)	GGNGGTACVCAYYTBGCHGGT	ACCDGCVARRTGBGTACCNCC
872_892	432	(G)(GATC)(G)(G)(T)(A)(C)(CAG)(C)(A)(CT)(CT)(T)(TGC)(G)(C)(CTA)(G)(G)(T)(T)	GNGGTACVCAYYTBGCHGGTT	AACCDGCVARRTGBGTACCNC
873_893	432	(CGTA)(G)(G)(T)(A)(C)(CAG)(C)(A)(TC)(TC)(T)(GTC)(G)(C)(CAT)(G)(G)(T)(T)(T)	NGGTACVCAYYTBGCHGGTTT	AAACCDGCVARRTGBGTACCN
874_894	108	(G)(G)(T)(A)(C)(GAC)(C)(A)(CT)(CT)(T)(CTG)(G)(C)(ATC)(G)(G)(T)(T)(T)(C)	GGTACVCAYYTBGCHGGTTTC	GAAACCDGCVARRTGBGTACC
875_895	108	(G)(T)(A)(C)(CGA)(C)(A)(CT)(CT)(T)(CTG)(G)(C)(ATC)(G)(G)(T)(T)(T)(C)(C)	GTACVCAYYTBGCHGGTTTCC	GGAAACCDGCVARRTGBGTAC
876_896	108	(T)(A)(C)(AGC)(C)(A)(TC)(TC)(T)(CTG)(G)(C)(CAT)(G)(G)(T)(T)(T)(C)(C)(G)	TACVCAYYTBGCHGGTTTCCG	CGGAAACCDGCVARRTGBGTA
877_897	108	(A)(C)(CAG)(C)(A)(TC)(TC)(T)(CGT)(G)(C)(ATC)(G)(G)(T)(T)(T)(C)(C)(G)(C)	ACVCAYYTBGCHGGTTTCCGC	GCGGAAACCDGCVARRTGBGT
878_898	108	(C)(CGA)(C)(A)(CT)(CT)(T)(CGT)(G)(C)(CAT)(G)(G)(T)(T)(T)(C)(C)(G)(C)(C)	CVCAYYTBGCHGGTTTCCGCC	GGCGGAAACCDGCVARRTGBG
879_899	108	(CGA)(C)(A)(CT)(CT)(T)(CGT)(G)(C)(TAC)(G)(G)(T)(T)(T)(C)(C)(G)(C)(C)(G)	VCAYYTBGCHGGTTTCCGCCG	CGGCGGAAACCDGCVARRTGB
880_900	72	(C)(A)(CT)(TC)(T)(CTG)(G)(C)(ATC)(G)(G)(T)(T)(T)(C)(C)(G)(C)(C)(G)(CT)	CAYYTBGCHGGTTTCCGCCGY	RCGGCGGAAACCDGCVARRTG
881_901	72	(A)(TC)(TC)(T)(GTC)(G)(C)(ATC)(G)(G)(T)(T)(T)(C)(C)(G)(C)(C)(G)(CT)(G)	AYYTBGCHGGTTTCCGCCGYG	CRCGGCGGAAACCDGCVARRT
882_902	72	(CT)(CT)(T)(GTC)(G)(C)(CAT)(G)(G)(T)(T)(T)(C)(C)(G)(C)(C)(G)(TC)(G)(C)	YYTBGCHGGTTTCCGCCGYGC	GCRCGGCGGAAACCDGCVARR
883_903	108	(CT)(T)(CGT)(G)(C)(ATC)(G)(G)(T)(T)(T)(C)(C)(G)(C)(C)(G)(CT)(G)(C)(CGA)	YTBGCHGGTTTCCGCCGYGCV	BGCRCGGCGGAAACCDGCVAR
884_904	108	(T)(TGC)(G)(C)(TAC)(G)(G)(T)(T)(T)(C)(C)(G)(C)(C)(G)(TC)(G)(C)(CAG)(CT)	TBGCHGGTTTCCGCCGYGCVY	RBGCRCGGCGGAAACCDGCVA
885_905	108	(GTC)(G)(C)(CAT)(G)(G)(T)(T)(T)(C)(C)(G)(C)(C)(G)(CT)(G)(C)(AGC)(TC)(T)	BGCHGGTTTCCGCCGYGCVYT	ARBGCRCGGCGGAAACCDGCV
886_906	36	(G)(C)(ATC)(G)(G)(T)(T)(T)(C)(C)(G)(C)(C)(G)(CT)(G)(C)(GAC)(TC)(T)(G)	GCHGGTTTCCGCCGYGCVYTG	CARBGCRCGGCGGAAACCDGC
887_907	36	(C)(TAC)(G)(G)(T)(T)(T)(C)(C)(G)(C)(C)(G)(CT)(G)(C)(CGA)(CT)(T)(G)(A)	CHGGTTTCCGCCGYGCVYTGA	TCARBGCRCGGCGGAAACCDG
888_908	36	(ATC)(G)(G)(T)(T)(T)(C)(C)(G)(C)(C)(G)(CT)(G)(C)(CGA)(CT)(T)(G)(A)(C)	HGGTTTCCGCCGYGCVYTGAC	GTCARBGCRCGGCGGAAACCD
889_909	12	(G)(G)(T)(T)(T)(C)(C)(G)(C)(C)(G)(TC)(G)(C)(CAG)(CT)(T)(G)(A)(C)(C)	GGTTTCCGCCGYGCVYTGACC	GGTCARBGCRCGGCGGAAACC
890_910	12	(G)(T)(T)(T)(C)(C)(G)(C)(C)(G)(CT)(G)(C)(CAG)(TC)(T)(G)(A)(C)(C)(C)	GTTTCCGCCGYGCVYTGACCC	GGGTCARBGCRCGGCGGAAAC
891_911	12	(T)(T)(T)(C)(C)(G)(C)(C)(G)(TC)(G)(C)(AGC)(CT)(T)(G)(A)(C)(C)(C)(G)	TTTCCGCCGYGCVYTGACCCG	CGGGTCARBGCRCGGCGGAAA
892_912	12	(T)(T)(C)(C)(G)(C)(C)(G)(TC)(G)(C)(CGA)(CT)(T)(G)(A)(C)(C)(C)(G)(T)	TTCCGCCGYGCVYTGACCCGT	ACGGGTCARBGCRCGGCGGAA
893_913	12	(T)(C)(C)(G)(C)(C)(G)(TC)(G)(C)(CGA)(TC)(T)(G)(A)(C)(C)(C)(G)(T)(A)	TCCGCCGYGCVYTGACCCGTA	TACGGGTCARBGCRCGGCGGA
894_914	12	(C)(C)(G)(C)(C)(G)(CT)(G)(C)(GAC)(TC)(T)(G)(A)(C)(C)(C)(G)(T)(A)(C)	CCGCCGYGCVYTGACCCGTAC	GTACGGGTCARBGCRCGGCGG
895_915	24	(C)(G)(C)(C)(G)(TC)(G)(C)(AGC)(TC)(T)(G)(A)(C)(C)(C)(G)(T)(A)(C)(GA)	CGCCGYGCVYTGACCCGTACR	YGTACGGGTCARBGCRCGGCG
896_916	48	(G)(C)(C)(G)(TC)(G)(C)(GAC)(CT)(T)(G)(A)(C)(C)(C)(G)(T)(A)(C)(GA)(CT)	GCCGYGCVYTGACCCGTACRY	RYGTACGGGTCARBGCRCGGC
897_917	48	(C)(C)(G)(TC)(G)(C)(CAG)(TC)(T)(G)(A)(C)(C)(C)(G)(T)(A)(C)(AG)(TC)(T)	CCGYGCVYTGACCCGTACRYT	ARYGTACGGGTCARBGCRCGG
898_918	48	(C)(G)(TC)(G)(C)(GAC)(CT)(T)(G)(A)(C)(C)(C)(G)(T)(A)(C)(AG)(CT)(T)(G)	CGYGCVYTGACCCGTACRYTG	CARYGTACGGGTCARBGCRCG
899_919	48	(G)(CT)(G)(C)(AGC)(TC)(T)(G)(A)(C)(C)(C)(G)(T)(A)(C)(GA)(CT)(T)(G)(A)	GYGCVYTGACCCGTACRYTGA	TCARYGTACGGGTCARBGCRC
900_920	48	(TC)(G)(C)(CGA)(TC)(T)(G)(A)(C)(C)(C)(G)(T)(A)(C)(AG)(TC)(T)(G)(A)(A)	YGCVYTGACCCGTACRYTGAA	TTCARYGTACGGGTCARBGCR
901_921	48	(G)(C)(CAG)(CT)(T)(G)(A)(C)(C)(C)(G)(T)(A)(C)(AG)(TC)(T)(G)(A)(A)(GA)	GCVYTGACCCGTACRYTGAAR	YTTCARYGTACGGGTCARBGC
902_922	48	(C)(GAC)(CT)(T)(G)(A)(C)(C)(C)(G)(T)(A)(C)(AG)(CT)(T)(G)(A)(A)(AG)(A)	CVYTGACCCGTACRYTGAARA	TYTTCARYGTACGGGTCARBG
903_923	48	(CGA)(CT)(T)(G)(A)(C)(C)(C)(G)(T)(A)(C)(GA)(CT)(T)(G)(A)(A)(GA)(A)(A)	VYTGACCCGTACRYTGAARAA	TTYTTCARYGTACGGGTCARB
904_924	32	(TC)(T)(G)(A)(C)(C)(C)(G)(T)(A)(C)(AG)(TC)(T)(G)(A)(A)(AG)(A)(A)(GA)	YTGACCCGTACRYTGAARAAR	YTTYTTCARYGTACGGGTCAR
905_925	16	(T)(G)(A)(C)(C)(C)(G)(T)(A)(C)(GA)(TC)(T)(G)(A)(A)(AG)(A)(A)(AG)(T)	TGACCCGTACRYTGAARAART	AYTTYTTCARYGTACGGGTCA
906_926	16	(G)(A)(C)(C)(C)(G)(T)(A)(C)(GA)(CT)(T)(G)(A)(A)(AG)(A)(A)(GA)(T)(A)	GACCCGTACRYTGAARAARTA	TAYTTYTTCARYGTACGGGTC
907_927	32	(A)(C)(C)(C)(G)(T)(A)(C)(GA)(TC)(T)(G)(A)(A)(AG)(A)(A)(GA)(T)(A)(TC)	ACCCGTACRYTGAARAARTAY	RTAYTTYTTCARYGTACGGGT
908_928	32	(C)(C)(C)(G)(T)(A)(C)(AG)(TC)(T)(G)(A)(A)(AG)(A)(A)(GA)(T)(A)(CT)(G)	CCCGTACRYTGAARAARTAYG	CRTAYTTYTTCARYGTACGGG
909_929	32	(C)(C)(G)(T)(A)(C)(GA)(CT)(T)(G)(A)(A)(GA)(A)(A)(GA)(T)(A)(CT)(G)(C)	CCGTACRYTGAARAARTAYGC	GCRTAYTTYTTCARYGTACGG
910_930	64	(C)(G)(T)(A)(C)(AG)(CT)(T)(G)(A)(A)(GA)(A)(A)(AG)(T)(A)(CT)(G)(C)(AC)	CGTACRYTGAARAARTAYGCM	KGCRTAYTTYTTCARYGTACG
911_931	64	(G)(T)(A)(C)(AG)(CT)(T)(G)(A)(A)(GA)(A)(A)(AG)(T)(A)(CT)(G)(C)(CA)(G)	GTACRYTGAARAARTAYGCMG	CKGCRTAYTTYTTCARYGTAC
912_932	64	(T)(A)(C)(GA)(TC)(T)(G)(A)(A)(GA)(A)(A)(AG)(T)(A)(CT)(G)(C)(CA)(G)(A)	TACRYTGAARAARTAYGCMGA	TCKGCRTAYTTYTTCARYGTA
913_933	64	(A)(C)(AG)(TC)(T)(G)(A)(A)(GA)(A)(A)(AG)(T)(A)(CT)(G)(C)(AC)(G)(A)(A)	ACRYTGAARAARTAYGCMGAA	TTCKGCRTAYTTYTTCARYGT
914_934	64	(C)(AG)(CT)(T)(G)(A)(A)(GA)(A)(A)(AG)(T)(A)(CT)(G)(C)(CA)(G)(A)(A)(G)	CRYTGAARAARTAYGCMGAAG	CTTCKGCRTAYTTYTTCARYG
915_935	64	(GA)(CT)(T)(G)(A)(A)(AG)(A)(A)(AG)(T)(A)(CT)(G)(C)(CA)(G)(A)(A)(G)(A)	RYTGAARAARTAYGCMGAAGA	TCTTCKGCRTAYTTYTTCARY
916_936	32	(TC)(T)(G)(A)(A)(GA)(A)(A)(AG)(T)(A)(CT)(G)(C)(AC)(G)(A)(A)(G)(A)(C)	YTGAARAARTAYGCMGAAGAC	GTCTTCKGCRTAYTTYTTCAR
917_937	16	(T)(G)(A)(A)(AG)(A)(A)(GA)(T)(A)(CT)(G)(C)(CA)(G)(A)(A)(G)(A)(C)(A)	TGAARAARTAYGCMGAAGACA	TGTCTTCKGCRTAYTTYTTCA
918_938	32	(G)(A)(A)(GA)(A)(A)(GA)(T)(A)(TC)(G)(C)(AC)(G)(A)(A)(G)(A)(C)(A)(GA)	GAARAARTAYGCMGAAGACAR	YTGTCTTCKGCRTAYTTYTTC
919_939	32	(A)(A)(AG)(A)(A)(GA)(T)(A)(CT)(G)(C)(CA)(G)(A)(A)(G)(A)(C)(A)(GA)(C)	AARAARTAYGCMGAAGACARC	GYTGTCTTCKGCRTAYTTYTT
920_940	32	(A)(GA)(A)(A)(GA)(T)(A)(CT)(G)(C)(AC)(G)(A)(A)(G)(A)(C)(A)(AG)(C)(A)	ARAARTAYGCMGAAGACARCA	TGYTGTCTTCKGCRTAYTTYT
921_941	32	(AG)(A)(A)(AG)(T)(A)(TC)(G)(C)(AC)(G)(A)(A)(G)(A)(C)(A)(GA)(C)(A)(A)	RAARTAYGCMGAAGACARCAA	TTGYTGTCTTCKGCRTAYTTY
922_942	32	(A)(A)(AG)(T)(A)(TC)(G)(C)(CA)(G)(A)(A)(G)(A)(C)(A)(AG)(C)(A)(A)(GA)	AARTAYGCMGAAGACARCAAR	YTTGYTGTCTTCKGCRTAYTT
923_943	32	(A)(AG)(T)(A)(CT)(G)(C)(CA)(G)(A)(A)(G)(A)(C)(A)(GA)(C)(A)(A)(GA)(A)	ARTAYGCMGAAGACARCAARA	TYTTGYTGTCTTCKGCRTAYT
924_944	32	(GA)(T)(A)(TC)(G)(C)(AC)(G)(A)(A)(G)(A)(C)(A)(AG)(C)(A)(A)(AG)(A)(T)	RTAYGCMGAAGACARCAARAT	ATYTTGYTGTCTTCKGCRTAY
925_945	16	(T)(A)(CT)(G)(C)(AC)(G)(A)(A)(G)(A)(C)(A)(GA)(C)(A)(A)(AG)(A)(T)(G)	TAYGCMGAAGACARCAARATG	CATYTTGYTGTCTTCKGCRTA
926_946	16	(A)(TC)(G)(C)(AC)(G)(A)(A)(G)(A)(C)(A)(AG)(C)(A)(A)(AG)(A)(T)(G)(C)	AYGCMGAAGACARCAARATGC	GCATYTTGYTGTCTTCKGCRT
927_947	16	(TC)(G)(C)(CA)(G)(A)(A)(G)(A)(C)(A)(AG)(C)(A)(A)(GA)(A)(T)(G)(C)(T)	YGCMGAAGACARCAARATGCT	AGCATYTTGYTGTCTTCKGCR
928_948	8	(G)(C)(CA)(G)(A)(A)(G)(A)(C)(A)(AG)(C)(A)(A)(GA)(A)(T)(G)(C)(T)(G)	GCMGAAGACARCAARATGCTG	CAGCATYTTGYTGTCTTCKGC
929_949	8	(C)(CA)(G)(A)(A)(G)(A)(C)(A)(GA)(C)(A)(A)(AG)(A)(T)(G)(C)(T)(G)(G)	CMGAAGACARCAARATGCTGG	CCAGCATYTTGYTGTCTTCKG
930_950	8	(AC)(G)(A)(A)(G)(A)(C)(A)(GA)(C)(A)(A)(AG)(A)(T)(G)(C)(T)(G)(G)(A)	MGAAGACARCAARATGCTGGA	TCCAGCATYTTGYTGTCTTCK
931_951	8	(G)(A)(A)(G)(A)(C)(A)(AG)(C)(A)(A)(AG)(A)(T)(G)(C)(T)(G)(G)(A)(GA)	GAAGACARCAARATGCTGGAR	YTCCAGCATYTTGYTGTCTTC
932_952	8	(A)(A)(G)(A)(C)(A)(GA)(C)(A)(A)(AG)(A)(T)(G)(C)(T)(G)(G)(A)(AG)(A)	AAGACARCAARATGCTGGARA	TYTCCAGCATYTTGYTGTCTT
933_953	8	(A)(G)(A)(C)(A)(GA)(C)(A)(A)(GA)(A)(T)(G)(C)(T)(G)(G)(A)(GA)(A)(A)	AGACARCAARATGCTGGARAA	TTYTCCAGCATYTTGYTGTCT
934_954	16	(G)(A)(C)(A)(GA)(C)(A)(A)(AG)(A)(T)(G)(C)(T)(G)(G)(A)(GA)(A)(A)(AG)	GACARCAARATGCTGGARAAR	YTTYTCCAGCATYTTGYTGTC
935_955	16	(A)(C)(A)(AG)(C)(A)(A)(AG)(A)(T)(G)(C)(T)(G)(G)(A)(GA)(A)(A)(AG)(G)	ACARCAARATGCTGGARAARG	CYTTYTCCAGCATYTTGYTGT
936_956	32	(C)(A)(GA)(C)(A)(A)(AG)(A)(T)(G)(C)(T)(G)(G)(A)(GA)(A)(A)(GA)(G)(CT)	CARCAARATGCTGGARAARGY	RCYTTYTCCAGCATYTTGYTG
937_957	128	(A)(GA)(C)(A)(A)(AG)(A)(T)(G)(C)(T)(G)(G)(A)(GA)(A)(A)(GA)(G)(CT)(ATGC)	ARCAARATGCTGGARAARGYN	NRCYTTYTCCAGCATYTTGYT
938_958	128	(GA)(C)(A)(A)(GA)(A)(T)(G)(C)(T)(G)(G)(A)(AG)(A)(A)(AG)(G)(CT)(ATGC)(A)	RCAARATGCTGGARAARGYNA	TNRCYTTYTCCAGCATYTTGY
939_959	64	(C)(A)(A)(AG)(A)(T)(G)(C)(T)(G)(G)(A)(AG)(A)(A)(GA)(G)(TC)(GTAC)(A)(A)	CAARATGCTGGARAARGYNAA	TTNRCYTTYTCCAGCATYTTG
940_960	128	(A)(A)(AG)(A)(T)(G)(C)(T)(G)(G)(A)(GA)(A)(A)(AG)(G)(TC)(GATC)(A)(A)(GA)	AARATGCTGGARAARGYNAAR	YTTNRCYTTYTCCAGCATYTT
941_961	256	(A)(AG)(A)(T)(G)(C)(T)(G)(G)(A)(AG)(A)(A)(GA)(G)(CT)(GTAC)(A)(A)(GA)(AG)	ARATGCTGGARAARGYNAARR	YYTTNRCYTTYTCCAGCATYT
942_962	256	(AG)(A)(T)(G)(C)(T)(G)(G)(A)(AG)(A)(A)(GA)(G)(CT)(CGTA)(A)(A)(GA)(GA)(T)	RATGCTGGARAARGYNAARRT	AYYTTNRCYTTYTCCAGCATY
943_963	384	(A)(T)(G)(C)(T)(G)(G)(A)(GA)(A)(A)(GA)(G)(CT)(CATG)(A)(A)(AG)(AG)(T)(GTA)	ATGCTGGARAARGYNAARRTD	HAYYTTNRCYTTYTCCAGCAT
944_964	384	(T)(G)(C)(T)(G)(G)(A)(GA)(A)(A)(GA)(G)(CT)(ATGC)(A)(A)(GA)(AG)(T)(GAT)(G)	TGCTGGARAARGYNAARRTDG	CHAYYTTNRCYTTYTCCAGCA
945_965	384	(G)(C)(T)(G)(G)(A)(GA)(A)(A)(GA)(G)(CT)(ATGC)(A)(A)(GA)(GA)(T)(GAT)(G)(A)	GCTGGARAARGYNAARRTDGA	TCHAYYTTNRCYTTYTCCAGC
946_966	384	(C)(T)(G)(G)(A)(AG)(A)(A)(AG)(G)(TC)(CATG)(A)(A)(AG)(GA)(T)(GAT)(G)(A)(A)	CTGGARAARGYNAARRTDGAA	TTCHAYYTTNRCYTTYTCCAG
947_967	384	(T)(G)(G)(A)(AG)(A)(A)(AG)(G)(TC)(CTAG)(A)(A)(GA)(AG)(T)(TAG)(G)(A)(A)(A)	TGGARAARGYNAARRTDGAAA	TTTCHAYYTTNRCYTTYTCCA
948_968	384	(G)(G)(A)(GA)(A)(A)(AG)(G)(TC)(TAGC)(A)(A)(AG)(GA)(T)(GTA)(G)(A)(A)(A)(T)	GGARAARGYNAARRTDGAAAT	ATTTCHAYYTTNRCYTTYTCC
949_969	1152	(G)(A)(AG)(A)(A)(AG)(G)(CT)(GATC)(A)(A)(AG)(GA)(T)(GAT)(G)(A)(A)(A)(T)(ATC)	GARAARGYNAARRTDGAAATH	DATTTCHAYYTTNRCYTTYTC
950_970	2304	(A)(AG)(A)(A)(GA)(G)(CT)(CATG)(A)(A)(AG)(AG)(T)(ATG)(G)(A)(A)(A)(T)(ATC)(TG)	ARAARGYNAARRTDGAAATHK	MDATTTCHAYYTTNRCYTTYT
951_971	2304	(AG)(A)(A)(AG)(G)(TC)(ATGC)(A)(A)(GA)(GA)(T)(TAG)(G)(A)(A)(A)(T)(TAC)(TG)(C)	RAARGYNAARRTDGAAATHKC	GMDATTTCHAYYTTNRCYTTY
952_972	3456	(A)(A)(GA)(G)(CT)(TAGC)(A)(A)(AG)(GA)(T)(GAT)(G)(A)(A)(A)(T)(TAC)(TG)(C)(AGC)	AARGYNAARRTDGAAATHKCV	BGMDATTTCHAYYTTNRCYTT
953_973	3456	(A)(AG)(G)(TC)(GTAC)(A)(A)(AG)(GA)(T)(ATG)(G)(A)(A)(A)(T)(TAC)(GT)(C)(AGC)(G)	ARGYNAARRTDGAAATHKCVG	CBGMDATTTCHAYYTTNRCYT
954_974	3456	(AG)(G)(CT)(GATC)(A)(A)(AG)(AG)(T)(ATG)(G)(A)(A)(A)(T)(TAC)(TG)(C)(CAG)(G)(G)	RGYNAARRTDGAAATHKCVGG	CCBGMDATTTCHAYYTTNRCY
955_975	5184	(G)(TC)(TAGC)(A)(A)(GA)(AG)(T)(GTA)(G)(A)(A)(A)(T)(TAC)(GT)(C)(CAG)(G)(G)(CAT)	GYNAARRTDGAAATHKCVGGH	DCCBGMDATTTCHAYYTTNRC
956_976	5184	(TC)(CGTA)(A)(A)(GA)(AG)(T)(GAT)(G)(A)(A)(A)(T)(CTA)(TG)(C)(GAC)(G)(G)(ATC)(G)	YNAARRTDGAAATHKCVGGHG	CDCCBGMDATTTCHAYYTTNR
957_977	2592	(GTAC)(A)(A)(AG)(GA)(T)(TAG)(G)(A)(A)(A)(T)(CAT)(GT)(C)(AGC)(G)(G)(TAC)(G)(A)	NAARRTDGAAATHKCVGGHGA	TCDCCBGMDATTTCHAYYTTN
958_978	1296	(A)(A)(AG)(AG)(T)(ATG)(G)(A)(A)(A)(T)(ATC)(TG)(C)(CAG)(G)(G)(ATC)(G)(A)(TC)	AARRTDGAAATHKCVGGHGAY	RTCDCCBGMDATTTCHAYYTT
959_979	1296	(A)(AG)(AG)(T)(ATG)(G)(A)(A)(A)(T)(CTA)(GT)(C)(CGA)(G)(G)(TAC)(G)(A)(CT)(G)	ARRTDGAAATHKCVGGHGAYG	CRTCDCCBGMDATTTCHAYYT
960_980	1296	(AG)(GA)(T)(TAG)(G)(A)(A)(A)(T)(TAC)(TG)(C)(CAG)(G)(G)(ATC)(G)(A)(CT)(G)(A)	RRTDGAAATHKCVGGHGAYGA	TCRTCDCCBGMDATTTCHAYY
961_981	648	(GA)(T)(GAT)(G)(A)(A)(A)(T)(CTA)(GT)(C)(GAC)(G)(G)(TAC)(G)(A)(TC)(G)(A)(C)	RTDGAAATHKCVGGHGAYGAC	GTCRTCDCCBGMDATTTCHAY
962_982	324	(T)(GAT)(G)(A)(A)(A)(T)(TAC)(TG)(C)(GAC)(G)(G)(CAT)(G)(A)(TC)(G)(A)(C)(T)	TDGAAATHKCVGGHGAYGACT	AGTCRTCDCCBGMDATTTCHA
963_983	324	(GAT)(G)(A)(A)(A)(T)(TAC)(GT)(C)(CAG)(G)(G)(CAT)(G)(A)(TC)(G)(A)(C)(T)(T)	DGAAATHKCVGGHGAYGACTT	AAGTCRTCDCCBGMDATTTCH
964_984	108	(G)(A)(A)(A)(T)(CAT)(GT)(C)(AGC)(G)(G)(CTA)(G)(A)(CT)(G)(A)(C)(T)(T)(C)	GAAATHKCVGGHGAYGACTTC	GAAGTCRTCDCCBGMDATTTC
965_985	108	(A)(A)(A)(T)(CAT)(GT)(C)(AGC)(G)(G)(CTA)(G)(A)(CT)(G)(A)(C)(T)(T)(C)(C)	AAATHKCVGGHGAYGACTTCC	GGAAGTCRTCDCCBGMDATTT
966_986	108	(A)(A)(T)(TAC)(TG)(C)(AGC)(G)(G)(CTA)(G)(A)(TC)(G)(A)(C)(T)(T)(C)(C)(G)	AATHKCVGGHGAYGACTTCCG	CGGAAGTCRTCDCCBGMDATT
967_987	216	(A)(T)(CAT)(GT)(C)(AGC)(G)(G)(ATC)(G)(A)(CT)(G)(A)(C)(T)(T)(C)(C)(G)(CT)	ATHKCVGGHGAYGACTTCCGY	RCGGAAGTCRTCDCCBGMDAT
968_988	216	(T)(ATC)(GT)(C)(CAG)(G)(G)(CTA)(G)(A)(TC)(G)(A)(C)(T)(T)(C)(C)(G)(CT)(G)	THKCVGGHGAYGACTTCCGYG	CRCGGAAGTCRTCDCCBGMDA
969_989	216	(CAT)(TG)(C)(CAG)(G)(G)(CTA)(G)(A)(TC)(G)(A)(C)(T)(T)(C)(C)(G)(TC)(G)(A)	HKCVGGHGAYGACTTCCGYGA	TCRCGGAAGTCRTCDCCBGMD
970_990	72	(TG)(C)(AGC)(G)(G)(CTA)(G)(A)(TC)(G)(A)(C)(T)(T)(C)(C)(G)(CT)(G)(A)(A)	KCVGGHGAYGACTTCCGYGAA	TTCRCGGAAGTCRTCDCCBGM
971_991	36	(C)(AGC)(G)(G)(CTA)(G)(A)(TC)(G)(A)(C)(T)(T)(C)(C)(G)(CT)(G)(A)(A)(G)	CVGGHGAYGACTTCCGYGAAG	CTTCRCGGAAGTCRTCDCCBG
972_992	36	(CGA)(G)(G)(CAT)(G)(A)(CT)(G)(A)(C)(T)(T)(C)(C)(G)(CT)(G)(A)(A)(G)(G)	VGGHGAYGACTTCCGYGAAGG	CCTTCRCGGAAGTCRTCDCCB
973_993	24	(G)(G)(CAT)(G)(A)(CT)(G)(A)(C)(T)(T)(C)(C)(G)(CT)(G)(A)(A)(G)(G)(AT)	GGHGAYGACTTCCGYGAAGGW	WCCTTCRCGGAAGTCRTCDCC
974_994	48	(G)(CTA)(G)(A)(CT)(G)(A)(C)(T)(T)(C)(C)(G)(CT)(G)(A)(A)(G)(G)(TA)(TC)	GHGAYGACTTCCGYGAAGGWY	RWCCTTCRCGGAAGTCRTCDC
975_995	48	(CTA)(G)(A)(TC)(G)(A)(C)(T)(T)(C)(C)(G)(TC)(G)(A)(A)(G)(G)(AT)(TC)(T)	HGAYGACTTCCGYGAAGGWYT	ARWCCTTCRCGGAAGTCRTCD
976_996	48	(G)(A)(TC)(G)(A)(C)(T)(T)(C)(C)(G)(TC)(G)(A)(A)(G)(G)(AT)(TC)(T)(TAG)	GAYGACTTCCGYGAAGGWYTD	HARWCCTTCRCGGAAGTCRTC
977_997	48	(A)(TC)(G)(A)(C)(T)(T)(C)(C)(G)(TC)(G)(A)(A)(G)(G)(AT)(CT)(T)(GTA)(A)	AYGACTTCCGYGAAGGWYTDA	THARWCCTTCRCGGAAGTCRT
978_998	48	(TC)(G)(A)(C)(T)(T)(C)(C)(G)(TC)(G)(A)(A)(G)(G)(TA)(CT)(T)(GTA)(A)(C)	YGACTTCCGYGAAGGWYTDAC	GTHARWCCTTCRCGGAAGTCR
979_999	72	(G)(A)(C)(T)(T)(C)(C)(G)(CT)(G)(A)(A)(G)(G)(TA)(TC)(T)(GTA)(A)(C)(ATG)	GACTTCCGYGAAGGWYTDACD	HGTHARWCCTTCRCGGAAGTC
980_1000	72	(A)(C)(T)(T)(C)(C)(G)(CT)(G)(A)(A)(G)(G)(AT)(TC)(T)(GTA)(A)(C)(GTA)(G)	ACTTCCGYGAAGGWYTDACDG	CHGTHARWCCTTCRCGGAAGT
981_1001	72	(C)(T)(T)(C)(C)(G)(CT)(G)(A)(A)(G)(G)(AT)(TC)(T)(ATG)(A)(C)(GAT)(G)(C)	CTTCCGYGAAGGWYTDACDGC	GCHGTHARWCCTTCRCGGAAG
982_1002	144	(T)(T)(C)(C)(G)(TC)(G)(A)(A)(G)(G)(TA)(CT)(T)(GTA)(A)(C)(ATG)(G)(C)(TC)	TTCCGYGAAGGWYTDACDGCY	RGCHGTHARWCCTTCRCGGAA
983_1003	144	(T)(C)(C)(G)(CT)(G)(A)(A)(G)(G)(AT)(TC)(T)(GAT)(A)(C)(ATG)(G)(C)(CT)(G)	TCCGYGAAGGWYTDACDGCYG	CRGCHGTHARWCCTTCRCGGA
984_1004	144	(C)(C)(G)(CT)(G)(A)(A)(G)(G)(TA)(CT)(T)(ATG)(A)(C)(TAG)(G)(C)(TC)(G)(T)	CCGYGAAGGWYTDACDGCYGT	ACRGCHGTHARWCCTTCRCGG
985_1005	432	(C)(G)(TC)(G)(A)(A)(G)(G)(TA)(TC)(T)(GTA)(A)(C)(TAG)(G)(C)(TC)(G)(T)(GAT)	CGYGAAGGWYTDACDGCYGTD	HACRGCHGTHARWCCTTCRCG
986_1006	432	(G)(CT)(G)(A)(A)(G)(G)(TA)(CT)(T)(ATG)(A)(C)(TAG)(G)(C)(CT)(G)(T)(GAT)(A)	GYGAAGGWYTDACDGCYGTDA	THACRGCHGTHARWCCTTCRC
987_1007	432	(TC)(G)(A)(A)(G)(G)(TA)(CT)(T)(TAG)(A)(C)(GAT)(G)(C)(CT)(G)(T)(ATG)(A)(T)	YGAAGGWYTDACDGCYGTDAT	ATHACRGCHGTHARWCCTTCR
988_1008	432	(G)(A)(A)(G)(G)(AT)(CT)(T)(GAT)(A)(C)(GAT)(G)(C)(CT)(G)(T)(GTA)(A)(T)(CT)	GAAGGWYTDACDGCYGTDATY	RATHACRGCHGTHARWCCTTC
989_1009	432	(A)(A)(G)(G)(TA)(TC)(T)(GAT)(A)(C)(TAG)(G)(C)(CT)(G)(T)(TAG)(A)(T)(TC)(T)	AAGGWYTDACDGCYGTDATYT	ARATHACRGCHGTHARWCCTT
990_1010	432	(A)(G)(G)(TA)(TC)(T)(GTA)(A)(C)(ATG)(G)(C)(CT)(G)(T)(TAG)(A)(T)(CT)(T)(C)	AGGWYTDACDGCYGTDATYTC	GARATHACRGCHGTHARWCCT
991_1011	864	(G)(G)(AT)(CT)(T)(ATG)(A)(C)(ATG)(G)(C)(TC)(G)(T)(TAG)(A)(T)(CT)(T)(C)(CT)	GGWYTDACDGCYGTDATYTCY	RGARATHACRGCHGTHARWCC
992_1012	1728	(G)(TA)(CT)(T)(ATG)(A)(C)(TAG)(G)(C)(CT)(G)(T)(ATG)(A)(T)(CT)(T)(C)(TC)(GA)	GWYTDACDGCYGTDATYTCYR	YRGARATHACRGCHGTHARWC
993_1013	1728	(TA)(CT)(T)(GTA)(A)(C)(GAT)(G)(C)(TC)(G)(T)(ATG)(A)(T)(CT)(T)(C)(CT)(GA)(T)	WYTDACDGCYGTDATYTCYRT	AYRGARATHACRGCHGTHARW
994_1014	2592	(TC)(T)(ATG)(A)(C)(ATG)(G)(C)(CT)(G)(T)(GTA)(A)(T)(CT)(T)(C)(CT)(GA)(T)(CTA)	YTDACDGCYGTDATYTCYRTH	DAYRGARATHACRGCHGTHAR
995_1015	1296	(T)(ATG)(A)(C)(ATG)(G)(C)(TC)(G)(T)(GTA)(A)(T)(CT)(T)(C)(TC)(GA)(T)(CAT)(A)	TDACDGCYGTDATYTCYRTHA	TDAYRGARATHACRGCHGTHA
996_1016	1296	(TAG)(A)(C)(ATG)(G)(C)(CT)(G)(T)(GAT)(A)(T)(TC)(T)(C)(CT)(GA)(T)(ATC)(A)(A)	DACDGCYGTDATYTCYRTHAA	TTDAYRGARATHACRGCHGTH
997_1017	864	(A)(C)(TAG)(G)(C)(CT)(G)(T)(GAT)(A)(T)(CT)(T)(C)(TC)(GA)(T)(CAT)(A)(A)(GA)	ACDGCYGTDATYTCYRTHAAR	YTTDAYRGARATHACRGCHGT
998_1018	864	(C)(GTA)(G)(C)(CT)(G)(T)(GAT)(A)(T)(CT)(T)(C)(CT)(GA)(T)(ATC)(A)(A)(AG)(G)	CDGCYGTDATYTCYRTHAARG	CYTTDAYRGARATHACRGCHG
999_1019	864	(GAT)(G)(C)(TC)(G)(T)(ATG)(A)(T)(CT)(T)(C)(CT)(GA)(T)(ATC)(A)(A)(AG)(G)(T)	DGCYGTDATYTCYRTHAARGT	ACYTTDAYRGARATHACRGCH
1000_1020	864	(G)(C)(TC)(G)(T)(TAG)(A)(T)(TC)(T)(C)(TC)(AG)(T)(CTA)(A)(A)(GA)(G)(T)(GAT)	GCYGTDATYTCYRTHAARGTD	HACYTTDAYRGARATHACRGC
1001_1021	864	(C)(CT)(G)(T)(GAT)(A)(T)(TC)(T)(C)(CT)(GA)(T)(TAC)(A)(A)(AG)(G)(T)(ATG)(G)	CYGTDATYTCYRTHAARGTDG	CHACYTTDAYRGARATHACRG
1002_1022	864	(TC)(G)(T)(GTA)(A)(T)(CT)(T)(C)(TC)(AG)(T)(ATC)(A)(A)(GA)(G)(T)(TAG)(G)(C)	YGTDATYTCYRTHAARGTDGC	GCHACYTTDAYRGARATHACR
1003_1023	1296	(G)(T)(ATG)(A)(T)(TC)(T)(C)(CT)(GA)(T)(TAC)(A)(A)(AG)(G)(T)(GAT)(G)(C)(ATC)	GTDATYTCYRTHAARGTDGCH	DGCHACYTTDAYRGARATHAC
1004_1024	1296	(T)(GAT)(A)(T)(TC)(T)(C)(CT)(GA)(T)(ATC)(A)(A)(GA)(G)(T)(TAG)(G)(C)(ATC)(G)	TDATYTCYRTHAARGTDGCHG	CDGCHACYTTDAYRGARATHA
1005_1025	1296	(GTA)(A)(T)(TC)(T)(C)(TC)(AG)(T)(CAT)(A)(A)(GA)(G)(T)(GAT)(G)(C)(CAT)(G)(A)	DATYTCYRTHAARGTDGCHGA	TCDGCHACYTTDAYRGARATH
1006_1026	432	(A)(T)(TC)(T)(C)(TC)(GA)(T)(TAC)(A)(A)(AG)(G)(T)(GTA)(G)(C)(ATC)(G)(A)(A)	ATYTCYRTHAARGTDGCHGAA	TTCDGCHACYTTDAYRGARAT
1007_1027	432	(T)(CT)(T)(C)(CT)(GA)(T)(TAC)(A)(A)(GA)(G)(T)(GTA)(G)(C)(TAC)(G)(A)(A)(C)	TYTCYRTHAARGTDGCHGAAC	GTTCDGCHACYTTDAYRGARA
1008_1028	432	(CT)(T)(C)(CT)(GA)(T)(TAC)(A)(A)(GA)(G)(T)(ATG)(G)(C)(CAT)(G)(A)(A)(C)(C)	YTCYRTHAARGTDGCHGAACC	GGTTCDGCHACYTTDAYRGAR
1009_1029	864	(T)(C)(TC)(AG)(T)(TAC)(A)(A)(AG)(G)(T)(TAG)(G)(C)(CTA)(G)(A)(A)(C)(C)(GATC)	TCYRTHAARGTDGCHGAACCN	NGGTTCDGCHACYTTDAYRGA
1010_1030	864	(C)(TC)(AG)(T)(CAT)(A)(A)(GA)(G)(T)(TAG)(G)(C)(TAC)(G)(A)(A)(C)(C)(CGTA)(C)	CYRTHAARGTDGCHGAACCNC	GNGGTTCDGCHACYTTDAYRG
1011_1031	864	(CT)(AG)(T)(CTA)(A)(A)(AG)(G)(T)(GAT)(G)(C)(CAT)(G)(A)(A)(C)(C)(TAGC)(C)(A)	YRTHAARGTDGCHGAACCNCA	TGNGGTTCDGCHACYTTDAYR
1012_1032	864	(AG)(T)(CTA)(A)(A)(GA)(G)(T)(TAG)(G)(C)(CAT)(G)(A)(A)(C)(C)(ATGC)(C)(A)(AG)	RTHAARGTDGCHGAACCNCAR	YTGNGGTTCDGCHACYTTDAY
1013_1033	432	(T)(ATC)(A)(A)(AG)(G)(T)(TAG)(G)(C)(CAT)(G)(A)(A)(C)(C)(CATG)(C)(A)(AG)(T)	THAARGTDGCHGAACCNCART	AYTGNGGTTCDGCHACYTTDA
1014_1034	432	(TAC)(A)(A)(GA)(G)(T)(TAG)(G)(C)(TAC)(G)(A)(A)(C)(C)(CATG)(C)(A)(AG)(T)(T)	HAARGTDGCHGAACCNCARTT	AAYTGNGGTTCDGCHACYTTD
1015_1035	288	(A)(A)(AG)(G)(T)(TAG)(G)(C)(CTA)(G)(A)(A)(C)(C)(CTAG)(C)(A)(GA)(T)(T)(CT)	AARGTDGCHGAACCNCARTTY	RAAYTGNGGTTCDGCHACYTT
1016_1036	288	(A)(GA)(G)(T)(GTA)(G)(C)(ATC)(G)(A)(A)(C)(C)(CATG)(C)(A)(GA)(T)(T)(TC)(G)	ARGTDGCHGAACCNCARTTYG	CRAAYTGNGGTTCDGCHACYT
1017_1037	288	(GA)(G)(T)(ATG)(G)(C)(TAC)(G)(A)(A)(C)(C)(TAGC)(C)(A)(GA)(T)(T)(TC)(G)(A)	RGTDGCHGAACCNCARTTYGA	TCRAAYTGNGGTTCDGCHACY
1018_1038	144	(G)(T)(ATG)(G)(C)(TAC)(G)(A)(A)(C)(C)(GTAC)(C)(A)(GA)(T)(T)(TC)(G)(A)(A)	GTDGCHGAACCNCARTTYGAA	TTCRAAYTGNGGTTCDGCHAC
1019_1039	144	(T)(GAT)(G)(C)(TAC)(G)(A)(A)(C)(C)(CGAT)(C)(A)(AG)(T)(T)(TC)(G)(A)(A)(G)	TDGCHGAACCNCARTTYGAAG	CTTCRAAYTGNGGTTCDGCHA
1020_1040	144	(GAT)(G)(C)(CTA)(G)(A)(A)(C)(C)(CGTA)(C)(A)(AG)(T)(T)(TC)(G)(A)(A)(G)(G)	DGCHGAACCNCARTTYGAAGG	CCTTCRAAYTGNGGTTCDGCH
1021_1041	48	(G)(C)(TAC)(G)(A)(A)(C)(C)(CTAG)(C)(A)(GA)(T)(T)(TC)(G)(A)(A)(G)(G)(A)	GCHGAACCNCARTTYGAAGGA	TCCTTCRAAYTGNGGTTCDGC
1022_1042	48	(C)(ATC)(G)(A)(A)(C)(C)(GATC)(C)(A)(GA)(T)(T)(TC)(G)(A)(A)(G)(G)(A)(C)	CHGAACCNCARTTYGAAGGAC	GTCCTTCRAAYTGNGGTTCDG
1023_1043	48	(CAT)(G)(A)(A)(C)(C)(CGTA)(C)(A)(GA)(T)(T)(TC)(G)(A)(A)(G)(G)(A)(C)(A)	HGAACCNCARTTYGAAGGACA	TGTCCTTCRAAYTGNGGTTCD
1024_1044	16	(G)(A)(A)(C)(C)(GATC)(C)(A)(GA)(T)(T)(TC)(G)(A)(A)(G)(G)(A)(C)(A)(G)	GAACCNCARTTYGAAGGACAG	CTGTCCTTCRAAYTGNGGTTC
1025_1045	16	(A)(A)(C)(C)(ATGC)(C)(A)(GA)(T)(T)(CT)(G)(A)(A)(G)(G)(A)(C)(A)(G)(A)	AACCNCARTTYGAAGGACAGA	TCTGTCCTTCRAAYTGNGGTT
1026_1046	16	(A)(C)(C)(ATGC)(C)(A)(AG)(T)(T)(TC)(G)(A)(A)(G)(G)(A)(C)(A)(G)(A)(C)	ACCNCARTTYGAAGGACAGAC	GTCTGTCCTTCRAAYTGNGGT
1027_1047	48	(C)(C)(CGAT)(C)(A)(GA)(T)(T)(CT)(G)(A)(A)(G)(G)(A)(C)(A)(G)(A)(C)(CTG)	CCNCARTTYGAAGGACAGACB	VGTCTGTCCTTCRAAYTGNGG
1028_1048	48	(C)(CGTA)(C)(A)(AG)(T)(T)(TC)(G)(A)(A)(G)(G)(A)(C)(A)(G)(A)(C)(CTG)(A)	CNCARTTYGAAGGACAGACBA	TVGTCTGTCCTTCRAAYTGNG
1029_1049	48	(ATGC)(C)(A)(GA)(T)(T)(CT)(G)(A)(A)(G)(G)(A)(C)(A)(G)(A)(C)(CGT)(A)(A)	NCARTTYGAAGGACAGACBAA	TTVGTCTGTCCTTCRAAYTGN
1030_1050	24	(C)(A)(GA)(T)(T)(CT)(G)(A)(A)(G)(G)(A)(C)(A)(G)(A)(C)(CTG)(A)(A)(AG)	CARTTYGAAGGACAGACBAAR	YTTVGTCTGTCCTTCRAAYTG
1031_1051	24	(A)(GA)(T)(T)(CT)(G)(A)(A)(G)(G)(A)(C)(A)(G)(A)(C)(CTG)(A)(A)(AG)(A)	ARTTYGAAGGACAGACBAARA	TYTTVGTCTGTCCTTCRAAYT
1032_1052	24	(GA)(T)(T)(TC)(G)(A)(A)(G)(G)(A)(C)(A)(G)(A)(C)(CGT)(A)(A)(AG)(A)(C)	RTTYGAAGGACAGACBAARAC	GTYTTVGTCTGTCCTTCRAAY
1033_1053	48	(T)(T)(TC)(G)(A)(A)(G)(G)(A)(C)(A)(G)(A)(C)(TGC)(A)(A)(AG)(A)(C)(GTAC)	TTYGAAGGACAGACBAARACN	NGTYTTVGTCTGTCCTTCRAA
1034_1054	48	(T)(CT)(G)(A)(A)(G)(G)(A)(C)(A)(G)(A)(C)(GTC)(A)(A)(AG)(A)(C)(TAGC)(A)	TYGAAGGACAGACBAARACNA	TNGTYTTVGTCTGTCCTTCRA
1035_1055	48	(CT)(G)(A)(A)(G)(G)(A)(C)(A)(G)(A)(C)(CGT)(A)(A)(AG)(A)(C)(CATG)(A)(A)	YGAAGGACAGACBAARACNAA	TTNGTYTTVGTCTGTCCTTCR
1036_1056	24	(G)(A)(A)(G)(G)(A)(C)(A)(G)(A)(C)(GTC)(A)(A)(AG)(A)(C)(GTAC)(A)(A)(G)	GAAGGACAGACBAARACNAAG	CTTNGTYTTVGTCTGTCCTTC
1037_1057	48	(A)(A)(G)(G)(A)(C)(A)(G)(A)(C)(CTG)(A)(A)(GA)(A)(C)(CGAT)(A)(A)(G)(TC)	AAGGACAGACBAARACNAAGY	RCTTNGTYTTVGTCTGTCCTT
1038_1058	48	(A)(G)(G)(A)(C)(A)(G)(A)(C)(CTG)(A)(A)(AG)(A)(C)(CGAT)(A)(A)(G)(TC)(T)	AGGACAGACBAARACNAAGYT	ARCTTNGTYTTVGTCTGTCCT
1039_1059	48	(G)(G)(A)(C)(A)(G)(A)(C)(CGT)(A)(A)(GA)(A)(C)(CGTA)(A)(A)(G)(TC)(T)(G)	GGACAGACBAARACNAAGYTG	CARCTTNGTYTTVGTCTGTCC
1040_1060	48	(G)(A)(C)(A)(G)(A)(C)(TGC)(A)(A)(AG)(A)(C)(ATGC)(A)(A)(G)(CT)(T)(G)(G)	GACAGACBAARACNAAGYTGG	CCARCTTNGTYTTVGTCTGTC
1041_1061	48	(A)(C)(A)(G)(A)(C)(GTC)(A)(A)(AG)(A)(C)(ATGC)(A)(A)(G)(CT)(T)(G)(G)(G)	ACAGACBAARACNAAGYTGGG	CCCARCTTNGTYTTVGTCTGT
1042_1062	96	(C)(A)(G)(A)(C)(GTC)(A)(A)(GA)(A)(C)(CATG)(A)(A)(G)(TC)(T)(G)(G)(G)(AT)	CAGACBAARACNAAGYTGGGW	WCCCARCTTNGTYTTVGTCTG
1043_1063	96	(A)(G)(A)(C)(CGT)(A)(A)(AG)(A)(C)(GTAC)(A)(A)(G)(CT)(T)(G)(G)(G)(AT)(A)	AGACBAARACNAAGYTGGGWA	TWCCCARCTTNGTYTTVGTCT
1044_1064	96	(G)(A)(C)(TGC)(A)(A)(GA)(A)(C)(CGTA)(A)(A)(G)(CT)(T)(G)(G)(G)(TA)(A)(A)	GACBAARACNAAGYTGGGWAA	TTWCCCARCTTNGTYTTVGTC
1045_1065	96	(A)(C)(TGC)(A)(A)(AG)(A)(C)(CGTA)(A)(A)(G)(CT)(T)(G)(G)(G)(TA)(A)(A)(C)	ACBAARACNAAGYTGGGWAAC	GTTWCCCARCTTNGTYTTVGT
1046_1066	96	(C)(TGC)(A)(A)(GA)(A)(C)(CGTA)(A)(A)(G)(CT)(T)(G)(G)(G)(TA)(A)(A)(C)(A)	CBAARACNAAGYTGGGWAACA	TGTTWCCCARCTTNGTYTTVG
1047_1067	96	(GTC)(A)(A)(AG)(A)(C)(CATG)(A)(A)(G)(TC)(T)(G)(G)(G)(AT)(A)(A)(C)(A)(A)	BAARACNAAGYTGGGWAACAA	TTGTTWCCCARCTTNGTYTTV
1048_1068	32	(A)(A)(GA)(A)(C)(CATG)(A)(A)(G)(TC)(T)(G)(G)(G)(AT)(A)(A)(C)(A)(A)(C)	AARACNAAGYTGGGWAACAAC	GTTGTTWCCCARCTTNGTYTT
1049_1069	32	(A)(AG)(A)(C)(GATC)(A)(A)(G)(CT)(T)(G)(G)(G)(AT)(A)(A)(C)(A)(A)(C)(G)	ARACNAAGYTGGGWAACAACG	CGTTGTTWCCCARCTTNGTYT
1050_1070	32	(AG)(A)(C)(ATGC)(A)(A)(G)(CT)(T)(G)(G)(G)(AT)(A)(A)(C)(A)(A)(C)(G)(A)	RACNAAGYTGGGWAACAACGA	TCGTTGTTWCCCARCTTNGTY
1051_1071	16	(A)(C)(ATGC)(A)(A)(G)(TC)(T)(G)(G)(G)(AT)(A)(A)(C)(A)(A)(C)(G)(A)(A)	ACNAAGYTGGGWAACAACGAA	TTCGTTGTTWCCCARCTTNGT
1052_1072	16	(C)(CGTA)(A)(A)(G)(TC)(T)(G)(G)(G)(AT)(A)(A)(C)(A)(A)(C)(G)(A)(A)(G)	CNAAGYTGGGWAACAACGAAG	CTTCGTTGTTWCCCARCTTNG
1053_1073	16	(CGAT)(A)(A)(G)(TC)(T)(G)(G)(G)(AT)(A)(A)(C)(A)(A)(C)(G)(A)(A)(G)(T)	NAAGYTGGGWAACAACGAAGT	ACTTCGTTGTTWCCCARCTTN
1054_1074	16	(A)(A)(G)(CT)(T)(G)(G)(G)(TA)(A)(A)(C)(A)(A)(C)(G)(A)(A)(G)(T)(GTAC)	AAGYTGGGWAACAACGAAGTN	NACTTCGTTGTTWCCCARCTT
1055_1075	16	(A)(G)(CT)(T)(G)(G)(G)(TA)(A)(A)(C)(A)(A)(C)(G)(A)(A)(G)(T)(TAGC)(A)	AGYTGGGWAACAACGAAGTNA	TNACTTCGTTGTTWCCCARCT
1056_1076	16	(G)(CT)(T)(G)(G)(G)(TA)(A)(A)(C)(A)(A)(C)(G)(A)(A)(G)(T)(CTAG)(A)(T)	GYTGGGWAACAACGAAGTNAT	ATNACTTCGTTGTTWCCCARC
1057_1077	16	(CT)(T)(G)(G)(G)(AT)(A)(A)(C)(A)(A)(C)(G)(A)(A)(G)(T)(CGTA)(A)(T)(G)	YTGGGWAACAACGAAGTNATG	CATNACTTCGTTGTTWCCCAR
1058_1078	8	(T)(G)(G)(G)(AT)(A)(A)(C)(A)(A)(C)(G)(A)(A)(G)(T)(TAGC)(A)(T)(G)(G)	TGGGWAACAACGAAGTNATGG	CCATNACTTCGTTGTTWCCCA
1059_1079	8	(G)(G)(G)(AT)(A)(A)(C)(A)(A)(C)(G)(A)(A)(G)(T)(CATG)(A)(T)(G)(G)(G)	GGGWAACAACGAAGTNATGGG	CCCATNACTTCGTTGTTWCCC
1060_1080	24	(G)(G)(AT)(A)(A)(C)(A)(A)(C)(G)(A)(A)(G)(T)(GATC)(A)(T)(G)(G)(G)(CAT)	GGWAACAACGAAGTNATGGGH	DCCCATNACTTCGTTGTTWCC
1061_1081	24	(G)(AT)(A)(A)(C)(A)(A)(C)(G)(A)(A)(G)(T)(GATC)(A)(T)(G)(G)(G)(ATC)(G)	GWAACAACGAAGTNATGGGHG	CDCCCATNACTTCGTTGTTWC
1062_1082	24	(TA)(A)(A)(C)(A)(A)(C)(G)(A)(A)(G)(T)(CTAG)(A)(T)(G)(G)(G)(ATC)(G)(C)	WAACAACGAAGTNATGGGHGC	GCDCCCATNACTTCGTTGTTW
1063_1083	24	(A)(A)(C)(A)(A)(C)(G)(A)(A)(G)(T)(CGTA)(A)(T)(G)(G)(G)(CAT)(G)(C)(TC)	AACAACGAAGTNATGGGHGCY	RGCDCCCATNACTTCGTTGTT
1064_1084	24	(A)(C)(A)(A)(C)(G)(A)(A)(G)(T)(GTAC)(A)(T)(G)(G)(G)(ATC)(G)(C)(CT)(G)	ACAACGAAGTNATGGGHGCYG	CRGCDCCCATNACTTCGTTGT
1065_1085	24	(C)(A)(A)(C)(G)(A)(A)(G)(T)(TAGC)(A)(T)(G)(G)(G)(CTA)(G)(C)(TC)(G)(T)	CAACGAAGTNATGGGHGCYGT	ACRGCDCCCATNACTTCGTTG
1066_1086	96	(A)(A)(C)(G)(A)(A)(G)(T)(CATG)(A)(T)(G)(G)(G)(ATC)(G)(C)(CT)(G)(T)(CGTA)	AACGAAGTNATGGGHGCYGTN	NACRGCDCCCATNACTTCGTT
1067_1087	96	(A)(C)(G)(A)(A)(G)(T)(GTAC)(A)(T)(G)(G)(G)(CTA)(G)(C)(TC)(G)(T)(CGTA)(G)	ACGAAGTNATGGGHGCYGTNG	CNACRGCDCCCATNACTTCGT
1068_1088	96	(C)(G)(A)(A)(G)(T)(CGAT)(A)(T)(G)(G)(G)(CAT)(G)(C)(TC)(G)(T)(GTAC)(G)(A)	CGAAGTNATGGGHGCYGTNGA	TCNACRGCDCCCATNACTTCG
1069_1089	192	(G)(A)(A)(G)(T)(GTAC)(A)(T)(G)(G)(G)(ATC)(G)(C)(TC)(G)(T)(ATGC)(G)(A)(TC)	GAAGTNATGGGHGCYGTNGAY	RTCNACRGCDCCCATNACTTC
1070_1090	192	(A)(A)(G)(T)(CATG)(A)(T)(G)(G)(G)(ATC)(G)(C)(CT)(G)(T)(GATC)(G)(A)(TC)(C)	AAGTNATGGGHGCYGTNGAYC	GRTCNACRGCDCCCATNACTT
1071_1091	192	(A)(G)(T)(ATGC)(A)(T)(G)(G)(G)(CTA)(G)(C)(CT)(G)(T)(TAGC)(G)(A)(TC)(C)(A)	AGTNATGGGHGCYGTNGAYCA	TGRTCNACRGCDCCCATNACT
1072_1092	384	(G)(T)(GATC)(A)(T)(G)(G)(G)(CAT)(G)(C)(TC)(G)(T)(GTAC)(G)(A)(TC)(C)(A)(GA)	GTNATGGGHGCYGTNGAYCAR	YTGRTCNACRGCDCCCATNAC
1073_1093	384	(T)(CTAG)(A)(T)(G)(G)(G)(CAT)(G)(C)(TC)(G)(T)(CATG)(G)(A)(TC)(C)(A)(GA)(G)	TNATGGGHGCYGTNGAYCARG	CYTGRTCNACRGCDCCCATNA
1074_1094	384	(TAGC)(A)(T)(G)(G)(G)(ATC)(G)(C)(TC)(G)(T)(CATG)(G)(A)(TC)(C)(A)(GA)(G)(C)	NATGGGHGCYGTNGAYCARGC	GCYTGRTCNACRGCDCCCATN
1075_1095	384	(A)(T)(G)(G)(G)(ATC)(G)(C)(CT)(G)(T)(CATG)(G)(A)(CT)(C)(A)(AG)(G)(C)(CGTA)	ATGGGHGCYGTNGAYCARGCN	NGCYTGRTCNACRGCDCCCAT
1076_1096	384	(T)(G)(G)(G)(CTA)(G)(C)(CT)(G)(T)(ATGC)(G)(A)(TC)(C)(A)(AG)(G)(C)(CGAT)(G)	TGGGHGCYGTNGAYCARGCNG	CNGCYTGRTCNACRGCDCCCA
1077_1097	384	(G)(G)(G)(CTA)(G)(C)(CT)(G)(T)(ATGC)(G)(A)(CT)(C)(A)(AG)(G)(C)(ATGC)(G)(T)	GGGHGCYGTNGAYCARGCNGT	ACNGCYTGRTCNACRGCDCCC
1078_1098	1152	(G)(G)(CTA)(G)(C)(CT)(G)(T)(ATGC)(G)(A)(TC)(C)(A)(AG)(G)(C)(CGTA)(G)(T)(CGA)	GGHGCYGTNGAYCARGCNGTV	BACNGCYTGRTCNACRGCDCC
1079_1099	1152	(G)(CTA)(G)(C)(CT)(G)(T)(TAGC)(G)(A)(TC)(C)(A)(AG)(G)(C)(ATGC)(G)(T)(GAC)(G)	GHGCYGTNGAYCARGCNGTVG	CBACNGCYTGRTCNACRGCDC
1080_1100	1152	(CTA)(G)(C)(CT)(G)(T)(GATC)(G)(A)(TC)(C)(A)(AG)(G)(C)(TAGC)(G)(T)(AGC)(G)(G)	HGCYGTNGAYCARGCNGTVGG	CCBACNGCYTGRTCNACRGCD
1081_1101	768	(G)(C)(TC)(G)(T)(CATG)(G)(A)(CT)(C)(A)(AG)(G)(C)(CGTA)(G)(T)(AGC)(G)(G)(CT)	GCYGTNGAYCARGCNGTVGGY	RCCBACNGCYTGRTCNACRGC
1082_1102	768	(C)(CT)(G)(T)(GATC)(G)(A)(TC)(C)(A)(GA)(G)(C)(CTAG)(G)(T)(GAC)(G)(G)(CT)(G)	CYGTNGAYCARGCNGTVGGYG	CRCCBACNGCYTGRTCNACRG
1083_1103	768	(CT)(G)(T)(GTAC)(G)(A)(TC)(C)(A)(AG)(G)(C)(CATG)(G)(T)(AGC)(G)(G)(CT)(G)(A)	YGTNGAYCARGCNGTVGGYGA	TCRCCBACNGCYTGRTCNACR
1084_1104	384	(G)(T)(GTAC)(G)(A)(TC)(C)(A)(GA)(G)(C)(GTAC)(G)(T)(CGA)(G)(G)(CT)(G)(A)(A)	GTNGAYCARGCNGTVGGYGAA	TTCRCCBACNGCYTGRTCNAC
1085_1105	384	(T)(GTAC)(G)(A)(CT)(C)(A)(GA)(G)(C)(GATC)(G)(T)(AGC)(G)(G)(CT)(G)(A)(A)(G)	TNGAYCARGCNGTVGGYGAAG	CTTCRCCBACNGCYTGRTCNA
1086_1106	768	(CGTA)(G)(A)(CT)(C)(A)(AG)(G)(C)(CGTA)(G)(T)(AGC)(G)(G)(TC)(G)(A)(A)(G)(CT)	NGAYCARGCNGTVGGYGAAGY	RCTTCRCCBACNGCYTGRTCN
1087_1107	768	(G)(A)(CT)(C)(A)(GA)(G)(C)(ATGC)(G)(T)(AGC)(G)(G)(TC)(G)(A)(A)(G)(CT)(CATG)	GAYCARGCNGTVGGYGAAGYN	NRCTTCRCCBACNGCYTGRTC
1088_1108	1536	(A)(CT)(C)(A)(AG)(G)(C)(CGAT)(G)(T)(GAC)(G)(G)(TC)(G)(A)(A)(G)(CT)(CTAG)(TC)	AYCARGCNGTVGGYGAAGYNY	RNRCTTCRCCBACNGCYTGRT
1089_1109	1536	(TC)(C)(A)(AG)(G)(C)(ATGC)(G)(T)(GAC)(G)(G)(TC)(G)(A)(A)(G)(CT)(CGAT)(TC)(T)	YCARGCNGTVGGYGAAGYNYT	ARNRCTTCRCCBACNGCYTGR
1090_1110	2304	(C)(A)(GA)(G)(C)(GATC)(G)(T)(CGA)(G)(G)(CT)(G)(A)(A)(G)(CT)(CATG)(CT)(T)(GAC)	CARGCNGTVGGYGAAGYNYTV	BARNRCTTCRCCBACNGCYTG
1091_1111	6912	(A)(GA)(G)(C)(CGAT)(G)(T)(CAG)(G)(G)(CT)(G)(A)(A)(G)(CT)(TAGC)(TC)(T)(CGA)(GTA)	ARGCNGTVGGYGAAGYNYTVD	HBARNRCTTCRCCBACNGCYT
1092_1112	13824	(AG)(G)(C)(CGTA)(G)(T)(GAC)(G)(G)(TC)(G)(A)(A)(G)(TC)(GATC)(CT)(T)(GAC)(TAG)(CA)	RGCNGTVGGYGAAGYNYTVDM	KHBARNRCTTCRCCBACNGCY
1093_1113	20736	(G)(C)(GTAC)(G)(T)(CGA)(G)(G)(CT)(G)(A)(A)(G)(CT)(GTAC)(CT)(T)(CAG)(ATG)(AC)(CTA)	GCNGTVGGYGAAGYNYTVDMH	DKHBARNRCTTCRCCBACNGC
1094_1114	20736	(C)(CATG)(G)(T)(CGA)(G)(G)(TC)(G)(A)(A)(G)(TC)(CATG)(CT)(T)(CGA)(GAT)(CA)(CAT)(T)	CNGTVGGYGAAGYNYTVDMHT	ADKHBARNRCTTCRCCBACNG
1095_1115	20736	(CGAT)(G)(T)(CGA)(G)(G)(TC)(G)(A)(A)(G)(TC)(ATGC)(TC)(T)(CAG)(GTA)(AC)(CTA)(T)(A)	NGTVGGYGAAGYNYTVDMHTA	TADKHBARNRCTTCRCCBACN
1096_1116	10368	(G)(T)(AGC)(G)(G)(CT)(G)(A)(A)(G)(TC)(GTAC)(CT)(T)(CAG)(ATG)(CA)(TAC)(T)(A)(TC)	GTVGGYGAAGYNYTVDMHTAY	RTADKHBARNRCTTCRCCBAC
1097_1117	10368	(T)(GAC)(G)(G)(TC)(G)(A)(A)(G)(TC)(CGAT)(CT)(T)(AGC)(GAT)(AC)(CAT)(T)(A)(CT)(T)	TVGGYGAAGYNYTVDMHTAYT	ARTADKHBARNRCTTCRCCBA
1098_1118	10368	(CAG)(G)(G)(CT)(G)(A)(A)(G)(CT)(TAGC)(TC)(T)(AGC)(TAG)(AC)(TAC)(T)(A)(CT)(T)(A)	VGGYGAAGYNYTVDMHTAYTA	TARTADKHBARNRCTTCRCCB
1099_1119	6912	(G)(G)(CT)(G)(A)(A)(G)(TC)(GATC)(TC)(T)(CGA)(GAT)(CA)(TAC)(T)(A)(TC)(T)(A)(CT)	GGYGAAGYNYTVDMHTAYTAY	RTARTADKHBARNRCTTCRCC
1100_1120	13824	(G)(TC)(G)(A)(A)(G)(TC)(CGTA)(TC)(T)(AGC)(TAG)(AC)(CTA)(T)(A)(CT)(T)(A)(TC)(TC)	GYGAAGYNYTVDMHTAYTAYY	RRTARTADKHBARNRCTTCRC
1101_1121	13824	(CT)(G)(A)(A)(G)(CT)(CATG)(CT)(T)(AGC)(GAT)(CA)(ATC)(T)(A)(CT)(T)(A)(TC)(TC)(T)	YGAAGYNYTVDMHTAYTAYYT	ARRTARTADKHBARNRCTTCR
1102_1122	6912	(G)(A)(A)(G)(TC)(TAGC)(CT)(T)(GAC)(GAT)(AC)(ATC)(T)(A)(TC)(T)(A)(TC)(TC)(T)(G)	GAAGYNYTVDMHTAYTAYYTG	CARRTARTADKHBARNRCTTC
1103_1123	6912	(A)(A)(G)(TC)(ATGC)(CT)(T)(AGC)(ATG)(AC)(CAT)(T)(A)(CT)(T)(A)(TC)(CT)(T)(G)(G)	AAGYNYTVDMHTAYTAYYTGG	CCARRTARTADKHBARNRCTT
1104_1124	6912	(A)(G)(CT)(CGAT)(CT)(T)(AGC)(TAG)(AC)(ATC)(T)(A)(CT)(T)(A)(TC)(TC)(T)(G)(G)(A)	AGYNYTVDMHTAYTAYYTGGA	TCCARRTARTADKHBARNRCT
1105_1125	6912	(G)(CT)(CTAG)(CT)(T)(CAG)(TAG)(CA)(CAT)(T)(A)(TC)(T)(A)(CT)(CT)(T)(G)(G)(A)(A)	GYNYTVDMHTAYTAYYTGGAA	TTCCARRTARTADKHBARNRC
1106_1126	6912	(TC)(CATG)(TC)(T)(AGC)(ATG)(CA)(CTA)(T)(A)(TC)(T)(A)(CT)(TC)(T)(G)(G)(A)(A)(G)	YNYTVDMHTAYTAYYTGGAAG	CTTCCARRTARTADKHBARNR
1107_1127	3456	(CTAG)(TC)(T)(CAG)(GTA)(AC)(TAC)(T)(A)(TC)(T)(A)(CT)(TC)(T)(G)(G)(A)(A)(G)(A)	NYTVDMHTAYTAYYTGGAAGA	TCTTCCARRTARTADKHBARN
1108_1128	864	(TC)(T)(GAC)(GTA)(CA)(CAT)(T)(A)(TC)(T)(A)(TC)(TC)(T)(G)(G)(A)(A)(G)(A)(A)	YTVDMHTAYTAYYTGGAAGAA	TTCTTCCARRTARTADKHBAR
1109_1129	432	(T)(CGA)(GAT)(AC)(ATC)(T)(A)(TC)(T)(A)(CT)(CT)(T)(G)(G)(A)(A)(G)(A)(A)(C)	TVDMHTAYTAYYTGGAAGAAC	GTTCTTCCARRTARTADKHBA
1110_1130	432	(AGC)(TAG)(AC)(CAT)(T)(A)(TC)(T)(A)(CT)(TC)(T)(G)(G)(A)(A)(G)(A)(A)(C)(A)	VDMHTAYTAYYTGGAAGAACA	TGTTCTTCCARRTARTADKHB
1111_1131	288	(ATG)(AC)(TAC)(T)(A)(CT)(T)(A)(TC)(TC)(T)(G)(G)(A)(A)(G)(A)(A)(C)(A)(TC)	DMHTAYTAYYTGGAAGAACAY	RTGTTCTTCCARRTARTADKH
1112_1132	96	(CA)(ATC)(T)(A)(CT)(T)(A)(CT)(CT)(T)(G)(G)(A)(A)(G)(A)(A)(C)(A)(TC)(C)	MHTAYTAYYTGGAAGAACAYC	GRTGTTCTTCCARRTARTADK
1113_1133	48	(TAC)(T)(A)(CT)(T)(A)(TC)(CT)(T)(G)(G)(A)(A)(G)(A)(A)(C)(A)(TC)(C)(C)	HTAYTAYYTGGAAGAACAYCC	GGRTGTTCTTCCARRTARTAD
1114_1134	16	(T)(A)(CT)(T)(A)(TC)(CT)(T)(G)(G)(A)(A)(G)(A)(A)(C)(A)(CT)(C)(C)(G)	TAYTAYYTGGAAGAACAYCCG	CGGRTGTTCTTCCARRTARTA
1115_1135	16	(A)(CT)(T)(A)(CT)(CT)(T)(G)(G)(A)(A)(G)(A)(A)(C)(A)(TC)(C)(C)(G)(A)	AYTAYYTGGAAGAACAYCCGA	TCGGRTGTTCTTCCARRTART
1116_1136	16	(TC)(T)(A)(TC)(TC)(T)(G)(G)(A)(A)(G)(A)(A)(C)(A)(TC)(C)(C)(G)(A)(A)	YTAYYTGGAAGAACAYCCGAA	TTCGGRTGTTCTTCCARRTAR
1117_1137	16	(T)(A)(CT)(TC)(T)(G)(G)(A)(A)(G)(A)(A)(C)(A)(CT)(C)(C)(G)(A)(A)(GA)	TAYYTGGAAGAACAYCCGAAR	YTTCGGRTGTTCTTCCARRTA
1118_1138	16	(A)(CT)(TC)(T)(G)(G)(A)(A)(G)(A)(A)(C)(A)(TC)(C)(C)(G)(A)(A)(GA)(G)	AYYTGGAAGAACAYCCGAARG	CYTTCGGRTGTTCTTCCARRT
1119_1139	16	(TC)(CT)(T)(G)(G)(A)(A)(G)(A)(A)(C)(A)(TC)(C)(C)(G)(A)(A)(AG)(G)(A)	YYTGGAAGAACAYCCGAARGA	TCYTTCGGRTGTTCTTCCARR
1120_1140	16	(TC)(T)(G)(G)(A)(A)(G)(A)(A)(C)(A)(TC)(C)(C)(G)(A)(A)(GA)(G)(A)(AG)	YTGGAAGAACAYCCGAARGAR	YTCYTTCGGRTGTTCTTCCAR
1121_1141	8	(T)(G)(G)(A)(A)(G)(A)(A)(C)(A)(TC)(C)(C)(G)(A)(A)(AG)(G)(A)(AG)(G)	TGGAAGAACAYCCGAARGARG	CYTCYTTCGGRTGTTCTTCCA
1122_1142	8	(G)(G)(A)(A)(G)(A)(A)(C)(A)(TC)(C)(C)(G)(A)(A)(GA)(G)(A)(GA)(G)(C)	GGAAGAACAYCCGAARGARGC	GCYTCYTTCGGRTGTTCTTCC
1123_1143	32	(G)(A)(A)(G)(A)(A)(C)(A)(CT)(C)(C)(G)(A)(A)(GA)(G)(A)(GA)(G)(C)(GATC)	GAAGAACAYCCGAARGARGCN	NGCYTCYTTCGGRTGTTCTTC
1124_1144	32	(A)(A)(G)(A)(A)(C)(A)(TC)(C)(C)(G)(A)(A)(AG)(G)(A)(GA)(G)(C)(CTAG)(A)	AAGAACAYCCGAARGARGCNA	TNGCYTCYTTCGGRTGTTCTT
1125_1145	32	(A)(G)(A)(A)(C)(A)(CT)(C)(C)(G)(A)(A)(AG)(G)(A)(AG)(G)(C)(CGTA)(A)(A)	AGAACAYCCGAARGARGCNAA	TTNGCYTCYTTCGGRTGTTCT
1126_1146	64	(G)(A)(A)(C)(A)(CT)(C)(C)(G)(A)(A)(AG)(G)(A)(AG)(G)(C)(ATGC)(A)(A)(GA)	GAACAYCCGAARGARGCNAAR	YTTNGCYTCYTTCGGRTGTTC
1127_1147	256	(A)(A)(C)(A)(CT)(C)(C)(G)(A)(A)(AG)(G)(A)(AG)(G)(C)(CATG)(A)(A)(AG)(CGTA)	AACAYCCGAARGARGCNAARN	NYTTNGCYTCYTTCGGRTGTT
1128_1148	512	(A)(C)(A)(CT)(C)(C)(G)(A)(A)(GA)(G)(A)(AG)(G)(C)(CATG)(A)(A)(GA)(CGAT)(TC)	ACAYCCGAARGARGCNAARNY	RNYTTNGCYTCYTTCGGRTGT
1129_1149	1536	(C)(A)(TC)(C)(C)(G)(A)(A)(AG)(G)(A)(GA)(G)(C)(CGAT)(A)(A)(GA)(GATC)(CT)(CGA)	CAYCCGAARGARGCNAARNYV	BRNYTTNGCYTCYTTCGGRTG
1130_1150	1536	(A)(CT)(C)(C)(G)(A)(A)(AG)(G)(A)(AG)(G)(C)(GATC)(A)(A)(AG)(GTAC)(TC)(AGC)(A)	AYCCGAARGARGCNAARNYVA	TBRNYTTNGCYTCYTTCGGRT
1131_1151	1536	(CT)(C)(C)(G)(A)(A)(AG)(G)(A)(AG)(G)(C)(ATGC)(A)(A)(GA)(CGAT)(TC)(CAG)(A)(T)	YCCGAARGARGCNAARNYVAT	ATBRNYTTNGCYTCYTTCGGR
1132_1152	768	(C)(C)(G)(A)(A)(GA)(G)(A)(AG)(G)(C)(CGAT)(A)(A)(AG)(GATC)(CT)(GAC)(A)(T)(T)	CCGAARGARGCNAARNYVATT	AATBRNYTTNGCYTCYTTCGG
1133_1153	768	(C)(G)(A)(A)(AG)(G)(A)(GA)(G)(C)(ATGC)(A)(A)(AG)(ATGC)(TC)(GAC)(A)(T)(T)(G)	CGAARGARGCNAARNYVATTG	CAATBRNYTTNGCYTCYTTCG
1134_1154	768	(G)(A)(A)(AG)(G)(A)(AG)(G)(C)(CGTA)(A)(A)(AG)(GATC)(CT)(CGA)(A)(T)(T)(G)(T)	GAARGARGCNAARNYVATTGT	ACAATBRNYTTNGCYTCYTTC
1135_1155	2304	(A)(A)(GA)(G)(A)(AG)(G)(C)(GTAC)(A)(A)(GA)(ATGC)(CT)(AGC)(A)(T)(T)(G)(T)(CTA)	AARGARGCNAARNYVATTGTH	DACAATBRNYTTNGCYTCYTT
1136_1156	2304	(A)(AG)(G)(A)(GA)(G)(C)(CATG)(A)(A)(GA)(CTAG)(TC)(GAC)(A)(T)(T)(G)(T)(CAT)(G)	ARGARGCNAARNYVATTGTHG	CDACAATBRNYTTNGCYTCYT
1137_1157	2304	(GA)(G)(A)(AG)(G)(C)(GATC)(A)(A)(GA)(CGAT)(TC)(CGA)(A)(T)(T)(G)(T)(CTA)(G)(A)	RGARGCNAARNYVATTGTHGA	TCDACAATBRNYTTNGCYTCY
1138_1158	1152	(G)(A)(GA)(G)(C)(GATC)(A)(A)(GA)(CGAT)(CT)(CGA)(A)(T)(T)(G)(T)(TAC)(G)(A)(C)	GARGCNAARNYVATTGTHGAC	GTCDACAATBRNYTTNGCYTC
1139_1159	1152	(A)(GA)(G)(C)(CATG)(A)(A)(GA)(TAGC)(TC)(AGC)(A)(T)(T)(G)(T)(ATC)(G)(A)(C)(A)	ARGCNAARNYVATTGTHGACA	TGTCDACAATBRNYTTNGCYT
1140_1160	1152	(AG)(G)(C)(CATG)(A)(A)(AG)(GTAC)(CT)(AGC)(A)(T)(T)(G)(T)(ATC)(G)(A)(C)(A)(A)	RGCNAARNYVATTGTHGACAA	TTGTCDACAATBRNYTTNGCY
1141_1161	1152	(G)(C)(ATGC)(A)(A)(AG)(ATGC)(CT)(GAC)(A)(T)(T)(G)(T)(TAC)(G)(A)(C)(A)(A)(GA)	GCNAARNYVATTGTHGACAAR	YTTGTCDACAATBRNYTTNGC
1142_1162	1152	(C)(GATC)(A)(A)(AG)(CGAT)(CT)(AGC)(A)(T)(T)(G)(T)(ATC)(G)(A)(C)(A)(A)(AG)(G)	CNAARNYVATTGTHGACAARG	CYTTGTCDACAATBRNYTTNG
1143_1163	1152	(CTAG)(A)(A)(AG)(CGAT)(CT)(CGA)(A)(T)(T)(G)(T)(CAT)(G)(A)(C)(A)(A)(AG)(G)(T)	NAARNYVATTGTHGACAARGT	ACYTTGTCDACAATBRNYTTN
1144_1164	288	(A)(A)(GA)(CGAT)(TC)(AGC)(A)(T)(T)(G)(T)(CAT)(G)(A)(C)(A)(A)(GA)(G)(T)(G)	AARNYVATTGTHGACAARGTG	CACYTTGTCDACAATBRNYTT
1145_1165	288	(A)(GA)(GATC)(TC)(GAC)(A)(T)(T)(G)(T)(ATC)(G)(A)(C)(A)(A)(AG)(G)(T)(G)(A)	ARNYVATTGTHGACAARGTGA	TCACYTTGTCDACAATBRNYT
1146_1166	288	(GA)(ATGC)(CT)(GAC)(A)(T)(T)(G)(T)(ATC)(G)(A)(C)(A)(A)(AG)(G)(T)(G)(A)(T)	RNYVATTGTHGACAARGTGAT	ATCACYTTGTCDACAATBRNY
1147_1167	288	(CGTA)(TC)(CAG)(A)(T)(T)(G)(T)(TAC)(G)(A)(C)(A)(A)(AG)(G)(T)(G)(A)(T)(TC)	NYVATTGTHGACAARGTGATY	RATCACYTTGTCDACAATBRN
1148_1168	144	(TC)(GAC)(A)(T)(T)(G)(T)(CTA)(G)(A)(C)(A)(A)(GA)(G)(T)(G)(A)(T)(CT)(TC)	YVATTGTHGACAARGTGATYY	RRATCACYTTGTCDACAATBR
1149_1169	72	(GAC)(A)(T)(T)(G)(T)(CTA)(G)(A)(C)(A)(A)(GA)(G)(T)(G)(A)(T)(TC)(CT)(T)	VATTGTHGACAARGTGATYYT	ARRATCACYTTGTCDACAATB
1150_1170	96	(A)(T)(T)(G)(T)(CAT)(G)(A)(C)(A)(A)(AG)(G)(T)(G)(A)(T)(TC)(TC)(T)(CGTA)	ATTGTHGACAARGTGATYYTN	NARRATCACYTTGTCDACAAT
1151_1171	96	(T)(T)(G)(T)(ATC)(G)(A)(C)(A)(A)(AG)(G)(T)(G)(A)(T)(CT)(TC)(T)(CGAT)(G)	TTGTHGACAARGTGATYYTNG	CNARRATCACYTTGTCDACAA
1152_1172	96	(T)(G)(T)(ATC)(G)(A)(C)(A)(A)(GA)(G)(T)(G)(A)(T)(TC)(TC)(T)(CATG)(G)(C)	TGTHGACAARGTGATYYTNGC	GCNARRATCACYTTGTCDACA
1153_1173	288	(G)(T)(CTA)(G)(A)(C)(A)(A)(GA)(G)(T)(G)(A)(T)(CT)(CT)(T)(CGTA)(G)(C)(CTG)	GTHGACAARGTGATYYTNGCB	VGCNARRATCACYTTGTCDAC
1154_1174	288	(T)(ATC)(G)(A)(C)(A)(A)(AG)(G)(T)(G)(A)(T)(CT)(CT)(T)(CTAG)(G)(C)(CGT)(G)	THGACAARGTGATYYTNGCBG	CVGCNARRATCACYTTGTCDA
1155_1175	288	(TAC)(G)(A)(C)(A)(A)(GA)(G)(T)(G)(A)(T)(CT)(TC)(T)(CGAT)(G)(C)(GTC)(G)(C)	HGACAARGTGATYYTNGCBGC	GCVGCNARRATCACYTTGTCD
1156_1176	288	(G)(A)(C)(A)(A)(AG)(G)(T)(G)(A)(T)(TC)(CT)(T)(ATGC)(G)(C)(CTG)(G)(C)(CAT)	GACAARGTGATYYTNGCBGCH	DGCVGCNARRATCACYTTGTC
1157_1177	576	(A)(C)(A)(A)(GA)(G)(T)(G)(A)(T)(CT)(TC)(T)(CGAT)(G)(C)(CGT)(G)(C)(CAT)(CA)	ACAARGTGATYYTNGCBGCHM	KDGCVGCNARRATCACYTTGT
1158_1178	1152	(C)(A)(A)(GA)(G)(T)(G)(A)(T)(CT)(TC)(T)(GTAC)(G)(C)(GTC)(G)(C)(CTA)(CA)(CA)	CAARGTGATYYTNGCBGCHMM	KKDGCVGCNARRATCACYTTG
1159_1179	4608	(A)(A)(GA)(G)(T)(G)(A)(T)(CT)(CT)(T)(CTAG)(G)(C)(CGT)(G)(C)(CAT)(AC)(AC)(ATGC)	AARGTGATYYTNGCBGCHMMN	NKKDGCVGCNARRATCACYTT
1160_1180	4608	(A)(AG)(G)(T)(G)(A)(T)(CT)(CT)(T)(CATG)(G)(C)(GTC)(G)(C)(TAC)(CA)(CA)(CGTA)(G)	ARGTGATYYTNGCBGCHMMNG	CNKKDGCVGCNARRATCACYT
1161_1181	4608	(AG)(G)(T)(G)(A)(T)(CT)(TC)(T)(CATG)(G)(C)(TGC)(G)(C)(TAC)(CA)(AC)(CATG)(G)(C)	RGTGATYYTNGCBGCHMMNGC	GCNKKDGCVGCNARRATCACY
1162_1182	6912	(G)(T)(G)(A)(T)(CT)(CT)(T)(GTAC)(G)(C)(CGT)(G)(C)(CAT)(CA)(AC)(TAGC)(G)(C)(AGC)	GTGATYYTNGCBGCHMMNGCV	BGCNKKDGCVGCNARRATCAC
1163_1183	6912	(T)(G)(A)(T)(CT)(TC)(T)(CGAT)(G)(C)(GTC)(G)(C)(CTA)(AC)(CA)(ATGC)(G)(C)(GAC)(C)	TGATYYTNGCBGCHMMNGCVC	GBGCNKKDGCVGCNARRATCA
1164_1184	6912	(G)(A)(T)(CT)(CT)(T)(GATC)(G)(C)(TGC)(G)(C)(CTA)(CA)(CA)(CTAG)(G)(C)(CAG)(C)(G)	GATYYTNGCBGCHMMNGCVCG	CGBGCNKKDGCVGCNARRATC
1165_1185	13824	(A)(T)(CT)(CT)(T)(TAGC)(G)(C)(TGC)(G)(C)(TAC)(AC)(AC)(CATG)(G)(C)(GAC)(C)(G)(CT)	ATYYTNGCBGCHMMNGCVCGY	RCGBGCNKKDGCVGCNARRAT
1166_1186	41472	(T)(TC)(CT)(T)(TAGC)(G)(C)(GTC)(G)(C)(TAC)(AC)(CA)(CATG)(G)(C)(GAC)(C)(G)(CT)(GAC)	TYYTNGCBGCHMMNGCVCGYV	BRCGBGCNKKDGCVGCNARRA
1167_1187	82944	(CT)(TC)(T)(ATGC)(G)(C)(GTC)(G)(C)(ATC)(CA)(CA)(GTAC)(G)(C)(GAC)(C)(G)(TC)(CGA)(AT)	YYTNGCBGCHMMNGCVCGYVW	WBRCGBGCNKKDGCVGCNARR
1168_1188	41472	(TC)(T)(GTAC)(G)(C)(GTC)(G)(C)(CTA)(CA)(AC)(CGAT)(G)(C)(CGA)(C)(G)(CT)(GAC)(AT)(C)	YTNGCBGCHMMNGCVCGYVWC	GWBRCGBGCNKKDGCVGCNAR
1169_1189	20736	(T)(CGTA)(G)(C)(CTG)(G)(C)(CAT)(CA)(CA)(ATGC)(G)(C)(CGA)(C)(G)(TC)(CAG)(TA)(C)(G)	TNGCBGCHMMNGCVCGYVWCG	CGWBRCGBGCNKKDGCVGCNA
1170_1190	20736	(GTAC)(G)(C)(TGC)(G)(C)(ATC)(AC)(CA)(GTAC)(G)(C)(GAC)(C)(G)(TC)(AGC)(TA)(C)(G)(C)	NGCBGCHMMNGCVCGYVWCGC	GCGWBRCGBGCNKKDGCVGCN
1171_1191	15552	(G)(C)(CGT)(G)(C)(CTA)(AC)(CA)(ATGC)(G)(C)(AGC)(C)(G)(CT)(AGC)(AT)(C)(G)(C)(ATC)	GCBGCHMMNGCVCGYVWCGCH	DGCGWBRCGBGCNKKDGCVGC
1172_1192	15552	(C)(CGT)(G)(C)(CAT)(CA)(CA)(CGAT)(G)(C)(AGC)(C)(G)(CT)(CGA)(TA)(C)(G)(C)(ATC)(G)	CBGCHMMNGCVCGYVWCGCHG	CDGCGWBRCGBGCNKKDGCVG
1173_1193	15552	(CGT)(G)(C)(TAC)(AC)(AC)(CATG)(G)(C)(CAG)(C)(G)(CT)(CGA)(AT)(C)(G)(C)(CTA)(G)(C)	BGCHMMNGCVCGYVWCGCHGC	GCDGCGWBRCGBGCNKKDGCV
1174_1194	10368	(G)(C)(CTA)(AC)(CA)(GTAC)(G)(C)(AGC)(C)(G)(TC)(CAG)(AT)(C)(G)(C)(CAT)(G)(C)(CA)	GCHMMNGCVCGYVWCGCHGCM	KGCDGCGWBRCGBGCNKKDGC
1175_1195	20736	(C)(CAT)(CA)(CA)(GTAC)(G)(C)(CGA)(C)(G)(CT)(GAC)(AT)(C)(G)(C)(CTA)(G)(C)(AC)(CA)	CHMMNGCVCGYVWCGCHGCMM	KKGCDGCGWBRCGBGCNKKDG
1176_1196	20736	(TAC)(AC)(AC)(GTAC)(G)(C)(CGA)(C)(G)(TC)(AGC)(TA)(C)(G)(C)(ATC)(G)(C)(CA)(AC)(G)	HMMNGCVCGYVWCGCHGCMMG	CKKGCDGCGWBRCGBGCNKKD
1177_1197	20736	(CA)(CA)(GTAC)(G)(C)(GAC)(C)(G)(TC)(AGC)(TA)(C)(G)(C)(TAC)(G)(C)(AC)(CA)(G)(ATC)	MMNGCVCGYVWCGCHGCMMGH	DCKKGCDGCGWBRCGBGCNKK
1178_1198	10368	(CA)(CGTA)(G)(C)(AGC)(C)(G)(TC)(CAG)(AT)(C)(G)(C)(CAT)(G)(C)(AC)(AC)(G)(ATC)(A)	MNGCVCGYVWCGCHGCMMGHA	TDCKKGCDGCGWBRCGBGCNK
1179_1199	5184	(GATC)(G)(C)(CGA)(C)(G)(TC)(GAC)(AT)(C)(G)(C)(CAT)(G)(C)(AC)(AC)(G)(TAC)(A)(A)	NGCVCGYVWCGCHGCMMGHAA	TTDCKKGCDGCGWBRCGBGCN
1180_1200	2592	(G)(C)(GAC)(C)(G)(CT)(GAC)(AT)(C)(G)(C)(ATC)(G)(C)(CA)(CA)(G)(CTA)(A)(A)(GA)	GCVCGYVWCGCHGCMMGHAAR	YTTDCKKGCDGCGWBRCGBGC
1181_1201	2592	(C)(CAG)(C)(G)(TC)(AGC)(TA)(C)(G)(C)(CAT)(G)(C)(CA)(CA)(G)(TAC)(A)(A)(GA)(G)	CVCGYVWCGCHGCMMGHAARG	CYTTDCKKGCDGCGWBRCGBG
1182_1202	2592	(CAG)(C)(G)(TC)(AGC)(TA)(C)(G)(C)(CAT)(G)(C)(CA)(AC)(G)(CAT)(A)(A)(AG)(G)(C)	VCGYVWCGCHGCMMGHAARGC	GCYTTDCKKGCDGCGWBRCGB
1183_1203	2592	(C)(G)(CT)(AGC)(TA)(C)(G)(C)(TAC)(G)(C)(AC)(CA)(G)(CTA)(A)(A)(GA)(G)(C)(GAC)	CGYVWCGCHGCMMGHAARGCV	BGCYTTDCKKGCDGCGWBRCG
1184_1204	2592	(G)(TC)(CAG)(TA)(C)(G)(C)(CTA)(G)(C)(CA)(AC)(G)(CAT)(A)(A)(GA)(G)(C)(GAC)(C)	GYVWCGCHGCMMGHAARGCVC	GBGCYTTDCKKGCDGCGWBRC
1185_1205	2592	(TC)(CGA)(AT)(C)(G)(C)(CTA)(G)(C)(CA)(CA)(G)(TAC)(A)(A)(AG)(G)(C)(CGA)(C)(G)	YVWCGCHGCMMGHAARGCVCG	CGBGCYTTDCKKGCDGCGWBR
1186_1206	1296	(GAC)(AT)(C)(G)(C)(ATC)(G)(C)(CA)(CA)(G)(CAT)(A)(A)(AG)(G)(C)(CGA)(C)(G)(T)	VWCGCHGCMMGHAARGCVCGT	ACGBGCYTTDCKKGCDGCGWB
1187_1207	432	(TA)(C)(G)(C)(CAT)(G)(C)(AC)(AC)(G)(TAC)(A)(A)(AG)(G)(C)(GAC)(C)(G)(T)(G)	WCGCHGCMMGHAARGCVCGTG	CACGBGCYTTDCKKGCDGCGW
1188_1208	216	(C)(G)(C)(CAT)(G)(C)(CA)(AC)(G)(ATC)(A)(A)(GA)(G)(C)(GAC)(C)(G)(T)(G)(A)	CGCHGCMMGHAARGCVCGTGA	TCACGBGCYTTDCKKGCDGCG
1189_1209	432	(G)(C)(ATC)(G)(C)(AC)(CA)(G)(CAT)(A)(A)(AG)(G)(C)(CGA)(C)(G)(T)(G)(A)(GA)	GCHGCMMGHAARGCVCGTGAR	YTCACGBGCYTTDCKKGCDGC
1190_1210	864	(C)(CTA)(G)(C)(AC)(CA)(G)(TAC)(A)(A)(GA)(G)(C)(CGA)(C)(G)(T)(G)(A)(GA)(TA)	CHGCMMGHAARGCVCGTGARW	WYTCACGBGCYTTDCKKGCDG
1191_1211	1728	(CAT)(G)(C)(AC)(CA)(G)(CAT)(A)(A)(AG)(G)(C)(AGC)(C)(G)(T)(G)(A)(GA)(AT)(TC)	HGCMMGHAARGCVCGTGARWY	RWYTCACGBGCYTTDCKKGCD
1192_1212	1152	(G)(C)(AC)(AC)(G)(CTA)(A)(A)(GA)(G)(C)(GAC)(C)(G)(T)(G)(A)(AG)(AT)(TC)(CG)	GCMMGHAARGCVCGTGARWYS	SRWYTCACGBGCYTTDCKKGC
1193_1213	1152	(C)(AC)(AC)(G)(TAC)(A)(A)(AG)(G)(C)(CGA)(C)(G)(T)(G)(A)(AG)(TA)(CT)(CG)(G)	CMMGHAARGCVCGTGARWYSG	CSRWYTCACGBGCYTTDCKKG
1194_1214	1152	(AC)(AC)(G)(CTA)(A)(A)(GA)(G)(C)(AGC)(C)(G)(T)(G)(A)(GA)(AT)(CT)(CG)(G)(T)	MMGHAARGCVCGTGARWYSGT	ACSRWYTCACGBGCYTTDCKK
1195_1215	1728	(CA)(G)(TAC)(A)(A)(AG)(G)(C)(GAC)(C)(G)(T)(G)(A)(GA)(AT)(TC)(GC)(G)(T)(GTA)	MGHAARGCVCGTGARWYSGTD	HACSRWYTCACGBGCYTTDCK
1196_1216	864	(G)(TAC)(A)(A)(AG)(G)(C)(CAG)(C)(G)(T)(G)(A)(AG)(TA)(TC)(GC)(G)(T)(TAG)(C)	GHAARGCVCGTGARWYSGTDC	GHACSRWYTCACGBGCYTTDC
1197_1217	864	(CTA)(A)(A)(GA)(G)(C)(GAC)(C)(G)(T)(G)(A)(GA)(AT)(CT)(CG)(G)(T)(GAT)(C)(A)	HAARGCVCGTGARWYSGTDCA	TGHACSRWYTCACGBGCYTTD
1198_1218	576	(A)(A)(AG)(G)(C)(CGA)(C)(G)(T)(G)(A)(AG)(TA)(CT)(GC)(G)(T)(GAT)(C)(A)(GA)	AARGCVCGTGARWYSGTDCAR	YTGHACSRWYTCACGBGCYTT
1199_1219	576	(A)(AG)(G)(C)(CAG)(C)(G)(T)(G)(A)(AG)(AT)(TC)(GC)(G)(T)(TAG)(C)(A)(AG)(C)	ARGCVCGTGARWYSGTDCARC	GYTGHACSRWYTCACGBGCYT
1200_1220	576	(GA)(G)(C)(AGC)(C)(G)(T)(G)(A)(GA)(TA)(CT)(GC)(G)(T)(ATG)(C)(A)(AG)(C)(G)	RGCVCGTGARWYSGTDCARCG	CGYTGHACSRWYTCACGBGCY
1201_1221	576	(G)(C)(AGC)(C)(G)(T)(G)(A)(AG)(TA)(TC)(GC)(G)(T)(TAG)(C)(A)(AG)(C)(G)(CT)	GCVCGTGARWYSGTDCARCGY	RCGYTGHACSRWYTCACGBGC
1202_1222	576	(C)(CGA)(C)(G)(T)(G)(A)(GA)(TA)(TC)(GC)(G)(T)(GAT)(C)(A)(GA)(C)(G)(TC)(A)	CVCGTGARWYSGTDCARCGYA	TRCGYTGHACSRWYTCACGBG
1203_1223	576	(CAG)(C)(G)(T)(G)(A)(AG)(TA)(CT)(GC)(G)(T)(TAG)(C)(A)(GA)(C)(G)(CT)(A)(A)	VCGTGARWYSGTDCARCGYAA	TTRCGYTGHACSRWYTCACGB
1204_1224	384	(C)(G)(T)(G)(A)(GA)(TA)(CT)(GC)(G)(T)(ATG)(C)(A)(AG)(C)(G)(CT)(A)(A)(AG)	CGTGARWYSGTDCARCGYAAR	YTTRCGYTGHACSRWYTCACG
1205_1225	384	(G)(T)(G)(A)(AG)(TA)(CT)(GC)(G)(T)(ATG)(C)(A)(GA)(C)(G)(TC)(A)(A)(AG)(T)	GTGARWYSGTDCARCGYAART	AYTTRCGYTGHACSRWYTCAC
1206_1226	384	(T)(G)(A)(AG)(AT)(CT)(GC)(G)(T)(ATG)(C)(A)(AG)(C)(G)(TC)(A)(A)(GA)(T)(C)	TGARWYSGTDCARCGYAARTC	GAYTTRCGYTGHACSRWYTCA
1207_1227	1536	(G)(A)(GA)(AT)(TC)(GC)(G)(T)(GTA)(C)(A)(GA)(C)(G)(CT)(A)(A)(GA)(T)(C)(TAGC)	GARWYSGTDCARCGYAARTCN	NGAYTTRCGYTGHACSRWYTC
1208_1228	1536	(A)(GA)(AT)(TC)(GC)(G)(T)(GTA)(C)(A)(GA)(C)(G)(CT)(A)(A)(AG)(T)(C)(GATC)(C)	ARWYSGTDCARCGYAARTCNC	GNGAYTTRCGYTGHACSRWYT
1209_1229	1536	(AG)(TA)(CT)(GC)(G)(T)(TAG)(C)(A)(GA)(C)(G)(TC)(A)(A)(AG)(T)(C)(CATG)(C)(C)	RWYSGTDCARCGYAARTCNCC	GGNGAYTTRCGYTGHACSRWY
1210_1230	2304	(TA)(CT)(GC)(G)(T)(GTA)(C)(A)(GA)(C)(G)(CT)(A)(A)(AG)(T)(C)(GATC)(C)(C)(GTC)	WYSGTDCARCGYAARTCNCCB	VGGNGAYTTRCGYTGHACSRW
1211_1231	1152	(CT)(GC)(G)(T)(ATG)(C)(A)(AG)(C)(G)(TC)(A)(A)(AG)(T)(C)(GATC)(C)(C)(TGC)(A)	YSGTDCARCGYAARTCNCCBA	TVGGNGAYTTRCGYTGHACSR
1212_1232	576	(CG)(G)(T)(TAG)(C)(A)(GA)(C)(G)(TC)(A)(A)(AG)(T)(C)(CATG)(C)(C)(GTC)(A)(T)	SGTDCARCGYAARTCNCCBAT	ATVGGNGAYTTRCGYTGHACS
1213_1233	288	(G)(T)(TAG)(C)(A)(GA)(C)(G)(CT)(A)(A)(AG)(T)(C)(CTAG)(C)(C)(CGT)(A)(T)(G)	GTDCARCGYAARTCNCCBATG	CATVGGNGAYTTRCGYTGHAC
1214_1234	288	(T)(ATG)(C)(A)(AG)(C)(G)(TC)(A)(A)(GA)(T)(C)(TAGC)(C)(C)(TGC)(A)(T)(G)(T)	TDCARCGYAARTCNCCBATGT	ACATVGGNGAYTTRCGYTGHA
1215_1235	288	(GAT)(C)(A)(AG)(C)(G)(TC)(A)(A)(GA)(T)(C)(CATG)(C)(C)(CTG)(A)(T)(G)(T)(C)	DCARCGYAARTCNCCBATGTC	GACATVGGNGAYTTRCGYTGH
1216_1236	288	(C)(A)(GA)(C)(G)(CT)(A)(A)(GA)(T)(C)(CATG)(C)(C)(GTC)(A)(T)(G)(T)(C)(GAC)	CARCGYAARTCNCCBATGTCV	BGACATVGGNGAYTTRCGYTG
1217_1237	288	(A)(GA)(C)(G)(TC)(A)(A)(GA)(T)(C)(CGAT)(C)(C)(TGC)(A)(T)(G)(T)(C)(GAC)(G)	ARCGYAARTCNCCBATGTCVG	CBGACATVGGNGAYTTRCGYT
1218_1238	288	(AG)(C)(G)(TC)(A)(A)(GA)(T)(C)(CGTA)(C)(C)(CGT)(A)(T)(G)(T)(C)(GAC)(G)(G)	RCGYAARTCNCCBATGTCVGG	CCBGACATVGGNGAYTTRCGY
1219_1239	432	(C)(G)(CT)(A)(A)(GA)(T)(C)(CGAT)(C)(C)(CTG)(A)(T)(G)(T)(C)(AGC)(G)(G)(CAT)	CGYAARTCNCCBATGTCVGGH	DCCBGACATVGGNGAYTTRCG
1220_1240	432	(G)(TC)(A)(A)(GA)(T)(C)(TAGC)(C)(C)(GTC)(A)(T)(G)(T)(C)(GAC)(G)(G)(ATC)(G)	GYAARTCNCCBATGTCVGGHG	CDCCBGACATVGGNGAYTTRC
1221_1241	432	(TC)(A)(A)(AG)(T)(C)(CGAT)(C)(C)(CGT)(A)(T)(G)(T)(C)(GAC)(G)(G)(TAC)(G)(G)	YAARTCNCCBATGTCVGGHGG	CCDCCBGACATVGGNGAYTTR
1222_1242	432	(A)(A)(GA)(T)(C)(GATC)(C)(C)(CTG)(A)(T)(G)(T)(C)(AGC)(G)(G)(CTA)(G)(G)(CT)	AARTCNCCBATGTCVGGHGGY	RCCDCCBGACATVGGNGAYTT
1223_1243	432	(A)(GA)(T)(C)(ATGC)(C)(C)(CTG)(A)(T)(G)(T)(C)(CAG)(G)(G)(ATC)(G)(G)(CT)(G)	ARTCNCCBATGTCVGGHGGYG	CRCCDCCBGACATVGGNGAYT
1224_1244	432	(AG)(T)(C)(CGTA)(C)(C)(CGT)(A)(T)(G)(T)(C)(AGC)(G)(G)(CTA)(G)(G)(TC)(G)(G)	RTCNCCBATGTCVGGHGGYGG	CCRCCDCCBGACATVGGNGAY
1225_1245	864	(T)(C)(CATG)(C)(C)(GTC)(A)(T)(G)(T)(C)(AGC)(G)(G)(CTA)(G)(G)(CT)(G)(G)(CGTA)	TCNCCBATGTCVGGHGGYGGN	NCCRCCDCCBGACATVGGNGA
1226_1246	2592	(C)(TAGC)(C)(C)(GTC)(A)(T)(G)(T)(C)(CGA)(G)(G)(TAC)(G)(G)(TC)(G)(G)(CTAG)(CTA)	CNCCBATGTCVGGHGGYGGNH	DNCCRCCDCCBGACATVGGNG
1227_1247	2592	(CTAG)(C)(C)(CTG)(A)(T)(G)(T)(C)(CAG)(G)(G)(CAT)(G)(G)(TC)(G)(G)(GATC)(TAC)(T)	NCCBATGTCVGGHGGYGGNHT	ADNCCRCCDCCBGACATVGGN
1228_1248	1944	(C)(C)(GTC)(A)(T)(G)(T)(C)(AGC)(G)(G)(TAC)(G)(G)(TC)(G)(G)(GTAC)(ATC)(T)(GTA)	CCBATGTCVGGHGGYGGNHTD	HADNCCRCCDCCBGACATVGG
1229_1249	1944	(C)(CTG)(A)(T)(G)(T)(C)(CAG)(G)(G)(ATC)(G)(G)(CT)(G)(G)(GTAC)(ATC)(T)(TAG)(C)	CBATGTCVGGHGGYGGNHTDC	GHADNCCRCCDCCBGACATVG
1230_1250	1944	(TGC)(A)(T)(G)(T)(C)(CGA)(G)(G)(ATC)(G)(G)(CT)(G)(G)(GATC)(ATC)(T)(ATG)(C)(C)	BATGTCVGGHGGYGGNHTDCC	GGHADNCCRCCDCCBGACATV
1231_1251	648	(A)(T)(G)(T)(C)(CGA)(G)(G)(CTA)(G)(G)(TC)(G)(G)(CTAG)(CAT)(T)(GTA)(C)(C)(G)	ATGTCVGGHGGYGGNHTDCCG	CGGHADNCCRCCDCCBGACAT
1232_1252	648	(T)(G)(T)(C)(GAC)(G)(G)(CAT)(G)(G)(TC)(G)(G)(TAGC)(ATC)(T)(GTA)(C)(C)(G)(G)	TGTCVGGHGGYGGNHTDCCGG	CCGGHADNCCRCCDCCBGACA
1233_1253	648	(G)(T)(C)(GAC)(G)(G)(TAC)(G)(G)(CT)(G)(G)(CGTA)(CAT)(T)(GTA)(C)(C)(G)(G)(G)	GTCVGGHGGYGGNHTDCCGGG	CCCGGHADNCCRCCDCCBGAC
1234_1254	1944	(T)(C)(CGA)(G)(G)(CTA)(G)(G)(CT)(G)(G)(GATC)(TAC)(T)(ATG)(C)(C)(G)(G)(G)(CAT)	TCVGGHGGYGGNHTDCCGGGH	DCCCGGHADNCCRCCDCCBGA
1235_1255	1944	(C)(AGC)(G)(G)(CTA)(G)(G)(CT)(G)(G)(CATG)(ATC)(T)(TAG)(C)(C)(G)(G)(G)(CTA)(A)	CVGGHGGYGGNHTDCCGGGHA	TDCCCGGHADNCCRCCDCCBG
1236_1256	1944	(CAG)(G)(G)(ATC)(G)(G)(TC)(G)(G)(TAGC)(CTA)(T)(ATG)(C)(C)(G)(G)(G)(CTA)(A)(A)	VGGHGGYGGNHTDCCGGGHAA	TTDCCCGGHADNCCRCCDCCB
1237_1257	1296	(G)(G)(TAC)(G)(G)(CT)(G)(G)(GTAC)(ATC)(T)(TAG)(C)(C)(G)(G)(G)(CTA)(A)(A)(GA)	GGHGGYGGNHTDCCGGGHAAR	YTTDCCCGGHADNCCRCCDCC
1238_1258	2592	(G)(CTA)(G)(G)(CT)(G)(G)(CATG)(ATC)(T)(ATG)(C)(C)(G)(G)(G)(CTA)(A)(A)(GA)(CT)	GHGGYGGNHTDCCGGGHAARY	RYTTDCCCGGHADNCCRCCDC
1239_1259	2592	(CAT)(G)(G)(CT)(G)(G)(CGTA)(CAT)(T)(TAG)(C)(C)(G)(G)(G)(TAC)(A)(A)(AG)(TC)(T)	HGGYGGNHTDCCGGGHAARYT	ARYTTDCCCGGHADNCCRCCD
1240_1260	1728	(G)(G)(TC)(G)(G)(TAGC)(TAC)(T)(GTA)(C)(C)(G)(G)(G)(CAT)(A)(A)(AG)(TC)(T)(GA)	GGYGGNHTDCCGGGHAARYTR	YARYTTDCCCGGHADNCCRCC
1241_1261	1728	(G)(CT)(G)(G)(CGTA)(ATC)(T)(ATG)(C)(C)(G)(G)(G)(TAC)(A)(A)(AG)(CT)(T)(GA)(G)	GYGGNHTDCCGGGHAARYTRG	CYARYTTDCCCGGHADNCCRC
1242_1262	1728	(CT)(G)(G)(CGAT)(CTA)(T)(GTA)(C)(C)(G)(G)(G)(CAT)(A)(A)(AG)(TC)(T)(AG)(G)(C)	YGGNHTDCCGGGHAARYTRGC	GCYARYTTDCCCGGHADNCCR
1243_1263	3456	(G)(G)(CATG)(CAT)(T)(GTA)(C)(C)(G)(G)(G)(CTA)(A)(A)(GA)(TC)(T)(AG)(G)(C)(ATGC)	GGNHTDCCGGGHAARYTRGCN	NGCYARYTTDCCCGGHADNCC
1244_1264	3456	(G)(CATG)(TAC)(T)(ATG)(C)(C)(G)(G)(G)(CTA)(A)(A)(AG)(TC)(T)(GA)(G)(C)(CGTA)(G)	GNHTDCCGGGHAARYTRGCNG	CNGCYARYTTDCCCGGHADNC
1245_1265	3456	(CTAG)(TAC)(T)(ATG)(C)(C)(G)(G)(G)(CTA)(A)(A)(AG)(TC)(T)(AG)(G)(C)(GTAC)(G)(A)	NHTDCCGGGHAARYTRGCNGA	TCNGCYARYTTDCCCGGHADN
1246_1266	864	(CTA)(T)(ATG)(C)(C)(G)(G)(G)(CAT)(A)(A)(GA)(CT)(T)(AG)(G)(C)(TAGC)(G)(A)(C)	HTDCCGGGHAARYTRGCNGAC	GTCNGCYARYTTDCCCGGHAD
1247_1267	288	(T)(TAG)(C)(C)(G)(G)(G)(ATC)(A)(A)(AG)(TC)(T)(AG)(G)(C)(CATG)(G)(A)(C)(T)	TDCCGGGHAARYTRGCNGACT	AGTCNGCYARYTTDCCCGGHA
1248_1268	288	(GAT)(C)(C)(G)(G)(G)(ATC)(A)(A)(GA)(TC)(T)(AG)(G)(C)(GATC)(G)(A)(C)(T)(G)	DCCGGGHAARYTRGCNGACTG	CAGTCNGCYARYTTDCCCGGH
1249_1269	192	(C)(C)(G)(G)(G)(TAC)(A)(A)(AG)(CT)(T)(GA)(G)(C)(GTAC)(G)(A)(C)(T)(G)(TC)	CCGGGHAARYTRGCNGACTGY	RCAGTCNGCYARYTTDCCCGG
1250_1270	192	(C)(G)(G)(G)(CAT)(A)(A)(AG)(CT)(T)(AG)(G)(C)(ATGC)(G)(A)(C)(T)(G)(TC)(T)	CGGGHAARYTRGCNGACTGYT	ARCAGTCNGCYARYTTDCCCG
1251_1271	192	(G)(G)(G)(TAC)(A)(A)(AG)(TC)(T)(GA)(G)(C)(CGTA)(G)(A)(C)(T)(G)(CT)(T)(C)	GGGHAARYTRGCNGACTGYTC	GARCAGTCNGCYARYTTDCCC
1252_1272	576	(G)(G)(TAC)(A)(A)(GA)(TC)(T)(AG)(G)(C)(CATG)(G)(A)(C)(T)(G)(CT)(T)(C)(AGC)	GGHAARYTRGCNGACTGYTCV	BGARCAGTCNGCYARYTTDCC
1253_1273	1152	(G)(ATC)(A)(A)(AG)(TC)(T)(AG)(G)(C)(CTAG)(G)(A)(C)(T)(G)(TC)(T)(C)(AGC)(GA)	GHAARYTRGCNGACTGYTCVR	YBGARCAGTCNGCYARYTTDC
1254_1274	2304	(ATC)(A)(A)(AG)(TC)(T)(AG)(G)(C)(CGTA)(G)(A)(C)(T)(G)(TC)(T)(C)(CGA)(AG)(GA)	HAARYTRGCNGACTGYTCVRR	YYBGARCAGTCNGCYARYTTD
1255_1275	1536	(A)(A)(GA)(TC)(T)(GA)(G)(C)(CTAG)(G)(A)(C)(T)(G)(TC)(T)(C)(CAG)(GA)(GA)(CT)	AARYTRGCNGACTGYTCVRRY	RYYBGARCAGTCNGCYARYTT
1256_1276	1536	(A)(AG)(TC)(T)(AG)(G)(C)(CGTA)(G)(A)(C)(T)(G)(TC)(T)(C)(CAG)(AG)(GA)(CT)(A)	ARYTRGCNGACTGYTCVRRYA	TRYYBGARCAGTCNGCYARYT
1257_1277	1536	(AG)(TC)(T)(AG)(G)(C)(CGTA)(G)(A)(C)(T)(G)(CT)(T)(C)(CGA)(GA)(GA)(TC)(A)(A)	RYTRGCNGACTGYTCVRRYAA	TTRYYBGARCAGTCNGCYARY
1258_1278	1536	(CT)(T)(GA)(G)(C)(GTAC)(G)(A)(C)(T)(G)(CT)(T)(C)(CGA)(AG)(GA)(TC)(A)(A)(GA)	YTRGCNGACTGYTCVRRYAAR	YTTRYYBGARCAGTCNGCYAR
1259_1279	768	(T)(AG)(G)(C)(GATC)(G)(A)(C)(T)(G)(TC)(T)(C)(GAC)(GA)(AG)(TC)(A)(A)(GA)(G)	TRGCNGACTGYTCVRRYAARG	CYTTRYYBGARCAGTCNGCYA
1260_1280	768	(GA)(G)(C)(ATGC)(G)(A)(C)(T)(G)(TC)(T)(C)(CAG)(GA)(AG)(CT)(A)(A)(AG)(G)(A)	RGCNGACTGYTCVRRYAARGA	TCYTTRYYBGARCAGTCNGCY
1261_1281	768	(G)(C)(TAGC)(G)(A)(C)(T)(G)(CT)(T)(C)(AGC)(AG)(AG)(CT)(A)(A)(AG)(G)(A)(CT)	GCNGACTGYTCVRRYAARGAY	RTCYTTRYYBGARCAGTCNGC
1262_1282	768	(C)(CTAG)(G)(A)(C)(T)(G)(TC)(T)(C)(CGA)(GA)(GA)(CT)(A)(A)(AG)(G)(A)(CT)(C)	CNGACTGYTCVRRYAARGAYC	GRTCYTTRYYBGARCAGTCNG
1263_1283	768	(CTAG)(G)(A)(C)(T)(G)(CT)(T)(C)(CGA)(GA)(GA)(TC)(A)(A)(AG)(G)(A)(TC)(C)(C)	NGACTGYTCVRRYAARGAYCC	GGRTCYTTRYYBGARCAGTCN
1264_1284	768	(G)(A)(C)(T)(G)(CT)(T)(C)(GAC)(GA)(GA)(CT)(A)(A)(GA)(G)(A)(TC)(C)(C)(GTAC)	GACTGYTCVRRYAARGAYCCN	NGGRTCYTTRYYBGARCAGTC
1265_1285	3072	(A)(C)(T)(G)(CT)(T)(C)(CGA)(AG)(AG)(CT)(A)(A)(AG)(G)(A)(TC)(C)(C)(CTAG)(GATC)	ACTGYTCVRRYAARGAYCCNN	NNGGRTCYTTRYYBGARCAGT
1266_1286	6144	(C)(T)(G)(TC)(T)(C)(AGC)(GA)(GA)(CT)(A)(A)(AG)(G)(A)(TC)(C)(C)(ATGC)(GATC)(AC)	CTGYTCVRRYAARGAYCCNNM	KNNGGRTCYTTRYYBGARCAG
1267_1287	24576	(T)(G)(TC)(T)(C)(CAG)(GA)(GA)(TC)(A)(A)(GA)(G)(A)(TC)(C)(C)(GATC)(CGAT)(AC)(GTAC)	TGYTCVRRYAARGAYCCNNMN	NKNNGGRTCYTTRYYBGARCA
1268_1288	49152	(G)(TC)(T)(C)(CGA)(GA)(GA)(CT)(A)(A)(AG)(G)(A)(CT)(C)(C)(GTAC)(GATC)(AC)(TAGC)(GA)	GYTCVRRYAARGAYCCNNMNR	YNKNNGGRTCYTTRYYBGARC
1269_1289	49152	(TC)(T)(C)(AGC)(AG)(AG)(TC)(A)(A)(AG)(G)(A)(CT)(C)(C)(GATC)(ATGC)(AC)(GTAC)(GA)(A)	YTCVRRYAARGAYCCNNMNRA	TYNKNNGGRTCYTTRYYBGAR
1270_1290	49152	(T)(C)(AGC)(AG)(AG)(TC)(A)(A)(GA)(G)(A)(TC)(C)(C)(TAGC)(CGTA)(CA)(CATG)(AG)(A)(AG)	TCVRRYAARGAYCCNNMNRAR	YTYNKNNGGRTCYTTRYYBGA
1271_1291	49152	(C)(AGC)(GA)(GA)(TC)(A)(A)(GA)(G)(A)(TC)(C)(C)(CGAT)(GATC)(AC)(CGAT)(AG)(A)(GA)(T)	CVRRYAARGAYCCNNMNRART	AYTYNKNNGGRTCYTTRYYBG
1272_1292	49152	(CGA)(GA)(GA)(CT)(A)(A)(GA)(G)(A)(TC)(C)(C)(TAGC)(CATG)(AC)(GATC)(GA)(A)(GA)(T)(G)	VRRYAARGAYCCNNMNRARTG	CAYTYNKNNGGRTCYTTRYYB
1273_1293	32768	(GA)(AG)(TC)(A)(A)(GA)(G)(A)(TC)(C)(C)(CGAT)(GATC)(AC)(CTAG)(GA)(A)(GA)(T)(G)(TC)	RRYAARGAYCCNNMNRARTGY	RCAYTYNKNNGGRTCYTTRYY
1274_1294	16384	(GA)(CT)(A)(A)(AG)(G)(A)(TC)(C)(C)(ATGC)(CGAT)(CA)(TAGC)(GA)(A)(GA)(T)(G)(CT)(G)	RYAARGAYCCNNMNRARTGYG	CRCAYTYNKNNGGRTCYTTRY
1275_1295	8192	(TC)(A)(A)(AG)(G)(A)(CT)(C)(C)(GATC)(CGTA)(AC)(CGAT)(GA)(A)(GA)(T)(G)(CT)(G)(A)	YAARGAYCCNNMNRARTGYGA	TCRCAYTYNKNNGGRTCYTTR
1276_1296	8192	(A)(A)(GA)(G)(A)(TC)(C)(C)(CTAG)(GATC)(CA)(CATG)(AG)(A)(AG)(T)(G)(TC)(G)(A)(GA)	AARGAYCCNNMNRARTGYGAR	YTCRCAYTYNKNNGGRTCYTT
1277_1297	8192	(A)(AG)(G)(A)(CT)(C)(C)(CGTA)(CGAT)(AC)(GATC)(AG)(A)(GA)(T)(G)(CT)(G)(A)(GA)(T)	ARGAYCCNNMNRARTGYGART	AYTCRCAYTYNKNNGGRTCYT
1278_1298	8192	(AG)(G)(A)(TC)(C)(C)(GATC)(TAGC)(CA)(CGAT)(GA)(A)(AG)(T)(G)(TC)(G)(A)(GA)(T)(T)	RGAYCCNNMNRARTGYGARTT	AAYTCRCAYTYNKNNGGRTCY
1279_1299	8192	(G)(A)(TC)(C)(C)(TAGC)(CGTA)(CA)(GATC)(GA)(A)(AG)(T)(G)(TC)(G)(A)(AG)(T)(T)(AG)	GAYCCNNMNRARTGYGARTTR	YAAYTCRCAYTYNKNNGGRTC
1280_1300	8192	(A)(TC)(C)(C)(GATC)(GTAC)(CA)(CGTA)(GA)(A)(GA)(T)(G)(TC)(G)(A)(GA)(T)(T)(AG)(T)	AYCCNNMNRARTGYGARTTRT	AYAAYTCRCAYTYNKNNGGRT
1281_1301	8192	(CT)(C)(C)(CGAT)(CGAT)(AC)(GATC)(GA)(A)(GA)(T)(G)(CT)(G)(A)(AG)(T)(T)(AG)(T)(T)	YCCNNMNRARTGYGARTTRTT	AAYAAYTCRCAYTYNKNNGGR
1282_1302	4096	(C)(C)(TAGC)(GTAC)(CA)(CTAG)(GA)(A)(GA)(T)(G)(CT)(G)(A)(AG)(T)(T)(GA)(T)(T)(C)	CCNNMNRARTGYGARTTRTTC	GAAYAAYTCRCAYTYNKNNGG
1283_1303	4096	(C)(CATG)(CGTA)(AC)(CGAT)(AG)(A)(AG)(T)(G)(TC)(G)(A)(GA)(T)(T)(AG)(T)(T)(C)(C)	CNNMNRARTGYGARTTRTTCC	GGAAYAAYTCRCAYTYNKNNG
1284_1304	4096	(GTAC)(CTAG)(CA)(GTAC)(GA)(A)(AG)(T)(G)(TC)(G)(A)(AG)(T)(T)(GA)(T)(T)(C)(C)(T)	NNMNRARTGYGARTTRTTCCT	AGGAAYAAYTCRCAYTYNKNN
1285_1305	3072	(CGTA)(CA)(ATGC)(GA)(A)(AG)(T)(G)(TC)(G)(A)(AG)(T)(T)(AG)(T)(T)(C)(C)(T)(GTC)	NMNRARTGYGARTTRTTCCTB	VAGGAAYAAYTCRCAYTYNKN
1286_1306	768	(AC)(CTAG)(AG)(A)(AG)(T)(G)(TC)(G)(A)(AG)(T)(T)(GA)(T)(T)(C)(C)(T)(CTG)(G)	MNRARTGYGARTTRTTCCTBG	CVAGGAAYAAYTCRCAYTYNK
1287_1307	384	(GATC)(AG)(A)(GA)(T)(G)(CT)(G)(A)(AG)(T)(T)(GA)(T)(T)(C)(C)(T)(CTG)(G)(T)	NRARTGYGARTTRTTCCTBGT	ACVAGGAAYAAYTCRCAYTYN
1288_1308	96	(AG)(A)(GA)(T)(G)(CT)(G)(A)(GA)(T)(T)(AG)(T)(T)(C)(C)(T)(CGT)(G)(T)(C)	RARTGYGARTTRTTCCTBGTC	GACVAGGAAYAAYTCRCAYTY
1289_1309	48	(A)(AG)(T)(G)(TC)(G)(A)(GA)(T)(T)(GA)(T)(T)(C)(C)(T)(TGC)(G)(T)(C)(G)	ARTGYGARTTRTTCCTBGTCG	CGACVAGGAAYAAYTCRCAYT
1290_1310	48	(AG)(T)(G)(TC)(G)(A)(AG)(T)(T)(GA)(T)(T)(C)(C)(T)(GTC)(G)(T)(C)(G)(A)	RTGYGARTTRTTCCTBGTCGA	TCGACVAGGAAYAAYTCRCAY
1291_1311	24	(T)(G)(TC)(G)(A)(AG)(T)(T)(GA)(T)(T)(C)(C)(T)(CTG)(G)(T)(C)(G)(A)(G)	TGYGARTTRTTCCTBGTCGAG	CTCGACVAGGAAYAAYTCRCA
1292_1312	24	(G)(CT)(G)(A)(AG)(T)(T)(GA)(T)(T)(C)(C)(T)(GTC)(G)(T)(C)(G)(A)(G)(G)	GYGARTTRTTCCTBGTCGAGG	CCTCGACVAGGAAYAAYTCRC
1293_1313	24	(CT)(G)(A)(GA)(T)(T)(GA)(T)(T)(C)(C)(T)(CGT)(G)(T)(C)(G)(A)(G)(G)(G)	YGARTTRTTCCTBGTCGAGGG	CCCTCGACVAGGAAYAAYTCR
1294_1314	24	(G)(A)(GA)(T)(T)(GA)(T)(T)(C)(C)(T)(CTG)(G)(T)(C)(G)(A)(G)(G)(G)(AT)	GARTTRTTCCTBGTCGAGGGW	WCCCTCGACVAGGAAYAAYTC
1295_1315	24	(A)(AG)(T)(T)(AG)(T)(T)(C)(C)(T)(TGC)(G)(T)(C)(G)(A)(G)(G)(G)(TA)(G)	ARTTRTTCCTBGTCGAGGGWG	CWCCCTCGACVAGGAAYAAYT
1296_1316	24	(AG)(T)(T)(AG)(T)(T)(C)(C)(T)(TGC)(G)(T)(C)(G)(A)(G)(G)(G)(TA)(G)(A)	RTTRTTCCTBGTCGAGGGWGA	TCWCCCTCGACVAGGAAYAAY
1297_1317	24	(T)(T)(GA)(T)(T)(C)(C)(T)(CTG)(G)(T)(C)(G)(A)(G)(G)(G)(TA)(G)(A)(CT)	TTRTTCCTBGTCGAGGGWGAY	RTCWCCCTCGACVAGGAAYAA
1298_1318	24	(T)(AG)(T)(T)(C)(C)(T)(GTC)(G)(T)(C)(G)(A)(G)(G)(G)(AT)(G)(A)(TC)(T)	TRTTCCTBGTCGAGGGWGAYT	ARTCWCCCTCGACVAGGAAYA
1299_1319	24	(GA)(T)(T)(C)(C)(T)(CTG)(G)(T)(C)(G)(A)(G)(G)(G)(TA)(G)(A)(TC)(T)(C)	RTTCCTBGTCGAGGGWGAYTC	GARTCWCCCTCGACVAGGAAY
1300_1320	36	(T)(T)(C)(C)(T)(TGC)(G)(T)(C)(G)(A)(G)(G)(G)(AT)(G)(A)(TC)(T)(C)(GTA)	TTCCTBGTCGAGGGWGAYTCD	HGARTCWCCCTCGACVAGGAA
1301_1321	36	(T)(C)(C)(T)(CTG)(G)(T)(C)(G)(A)(G)(G)(G)(AT)(G)(A)(TC)(T)(C)(ATG)(G)	TCCTBGTCGAGGGWGAYTCDG	CHGARTCWCCCTCGACVAGGA
1302_1322	36	(C)(C)(T)(CTG)(G)(T)(C)(G)(A)(G)(G)(G)(TA)(G)(A)(TC)(T)(C)(TAG)(G)(C)	CCTBGTCGAGGGWGAYTCDGC	GCHGARTCWCCCTCGACVAGG
1303_1323	72	(C)(T)(CGT)(G)(T)(C)(G)(A)(G)(G)(G)(AT)(G)(A)(CT)(T)(C)(ATG)(G)(C)(CA)	CTBGTCGAGGGWGAYTCDGCM	KGCHGARTCWCCCTCGACVAG
1304_1324	72	(T)(CGT)(G)(T)(C)(G)(A)(G)(G)(G)(AT)(G)(A)(TC)(T)(C)(ATG)(G)(C)(CA)(G)	TBGTCGAGGGWGAYTCDGCMG	CKGCHGARTCWCCCTCGACVA
1305_1325	72	(CTG)(G)(T)(C)(G)(A)(G)(G)(G)(TA)(G)(A)(TC)(T)(C)(ATG)(G)(C)(AC)(G)(G)	BGTCGAGGGWGAYTCDGCMGG	CCKGCHGARTCWCCCTCGACV
1306_1326	48	(G)(T)(C)(G)(A)(G)(G)(G)(TA)(G)(A)(TC)(T)(C)(TAG)(G)(C)(CA)(G)(G)(CT)	GTCGAGGGWGAYTCDGCMGGY	RCCKGCHGARTCWCCCTCGAC
1307_1327	48	(T)(C)(G)(A)(G)(G)(G)(AT)(G)(A)(CT)(T)(C)(ATG)(G)(C)(CA)(G)(G)(TC)(G)	TCGAGGGWGAYTCDGCMGGYG	CRCCKGCHGARTCWCCCTCGA
1308_1328	48	(C)(G)(A)(G)(G)(G)(TA)(G)(A)(TC)(T)(C)(GTA)(G)(C)(CA)(G)(G)(CT)(G)(G)	CGAGGGWGAYTCDGCMGGYGG	CCRCCKGCHGARTCWCCCTCG
1309_1329	48	(G)(A)(G)(G)(G)(AT)(G)(A)(TC)(T)(C)(ATG)(G)(C)(AC)(G)(G)(CT)(G)(G)(T)	GAGGGWGAYTCDGCMGGYGGT	ACCRCCKGCHGARTCWCCCTC
1310_1330	96	(A)(G)(G)(G)(TA)(G)(A)(TC)(T)(C)(TAG)(G)(C)(CA)(G)(G)(TC)(G)(G)(T)(TA)	AGGGWGAYTCDGCMGGYGGTW	WACCRCCKGCHGARTCWCCCT
1311_1331	96	(G)(G)(G)(TA)(G)(A)(CT)(T)(C)(TAG)(G)(C)(CA)(G)(G)(TC)(G)(G)(T)(AT)(C)	GGGWGAYTCDGCMGGYGGTWC	GWACCRCCKGCHGARTCWCCC
1312_1332	384	(G)(G)(TA)(G)(A)(CT)(T)(C)(ATG)(G)(C)(AC)(G)(G)(CT)(G)(G)(T)(AT)(C)(CGTA)	GGWGAYTCDGCMGGYGGTWCN	NGWACCRCCKGCHGARTCWCC
1313_1333	384	(G)(AT)(G)(A)(CT)(T)(C)(TAG)(G)(C)(AC)(G)(G)(CT)(G)(G)(T)(AT)(C)(CGTA)(G)	GWGAYTCDGCMGGYGGTWCNG	CNGWACCRCCKGCHGARTCWC
1314_1334	384	(TA)(G)(A)(CT)(T)(C)(ATG)(G)(C)(CA)(G)(G)(CT)(G)(G)(T)(TA)(C)(GATC)(G)(C)	WGAYTCDGCMGGYGGTWCNGC	GCNGWACCRCCKGCHGARTCW
1315_1335	576	(G)(A)(TC)(T)(C)(GAT)(G)(C)(CA)(G)(G)(CT)(G)(G)(T)(TA)(C)(ATGC)(G)(C)(TAC)	GAYTCDGCMGGYGGTWCNGCH	DGCNGWACCRCCKGCHGARTC
1316_1336	576	(A)(TC)(T)(C)(ATG)(G)(C)(AC)(G)(G)(CT)(G)(G)(T)(TA)(C)(GATC)(G)(C)(CTA)(A)	AYTCDGCMGGYGGTWCNGCHA	TDGCNGWACCRCCKGCHGART
1317_1337	576	(CT)(T)(C)(ATG)(G)(C)(AC)(G)(G)(TC)(G)(G)(T)(TA)(C)(CTAG)(G)(C)(ATC)(A)(A)	YTCDGCMGGYGGTWCNGCHAA	TTDGCNGWACCRCCKGCHGAR
1318_1338	576	(T)(C)(GTA)(G)(C)(AC)(G)(G)(TC)(G)(G)(T)(TA)(C)(CATG)(G)(C)(CAT)(A)(A)(GA)	TCDGCMGGYGGTWCNGCHAAR	YTTDGCNGWACCRCCKGCHGA
1319_1339	576	(C)(GAT)(G)(C)(AC)(G)(G)(TC)(G)(G)(T)(AT)(C)(ATGC)(G)(C)(ATC)(A)(A)(GA)(C)	CDGCMGGYGGTWCNGCHAARC	GYTTDGCNGWACCRCCKGCHG
1320_1340	576	(GTA)(G)(C)(CA)(G)(G)(TC)(G)(G)(T)(TA)(C)(CGAT)(G)(C)(TAC)(A)(A)(GA)(C)(A)	DGCMGGYGGTWCNGCHAARCA	TGYTTDGCNGWACCRCCKGCH
1321_1341	384	(G)(C)(AC)(G)(G)(CT)(G)(G)(T)(AT)(C)(CGTA)(G)(C)(ATC)(A)(A)(GA)(C)(A)(GA)	GCMGGYGGTWCNGCHAARCAR	YTGYTTDGCNGWACCRCCKGC
1322_1342	384	(C)(AC)(G)(G)(TC)(G)(G)(T)(TA)(C)(GTAC)(G)(C)(ATC)(A)(A)(AG)(C)(A)(AG)(G)	CMGGYGGTWCNGCHAARCARG	CYTGYTTDGCNGWACCRCCKG
1323_1343	384	(CA)(G)(G)(TC)(G)(G)(T)(AT)(C)(GTAC)(G)(C)(TAC)(A)(A)(GA)(C)(A)(GA)(G)(G)	MGGYGGTWCNGCHAARCARGG	CCYTGYTTDGCNGWACCRCCK
1324_1344	576	(G)(G)(TC)(G)(G)(T)(AT)(C)(GATC)(G)(C)(TAC)(A)(A)(AG)(C)(A)(GA)(G)(G)(CAT)	GGYGGTWCNGCHAARCARGGH	DCCYTGYTTDGCNGWACCRCC
1325_1345	576	(G)(TC)(G)(G)(T)(TA)(C)(CTAG)(G)(C)(ATC)(A)(A)(GA)(C)(A)(GA)(G)(G)(TAC)(C)	GYGGTWCNGCHAARCARGGHC	GDCCYTGYTTDGCNGWACCRC
1326_1346	576	(TC)(G)(G)(T)(AT)(C)(CTAG)(G)(C)(ATC)(A)(A)(GA)(C)(A)(GA)(G)(G)(CTA)(C)(G)	YGGTWCNGCHAARCARGGHCG	CGDCCYTGYTTDGCNGWACCR
1327_1347	288	(G)(G)(T)(AT)(C)(ATGC)(G)(C)(TAC)(A)(A)(AG)(C)(A)(GA)(G)(G)(CAT)(C)(G)(T)	GGTWCNGCHAARCARGGHCGT	ACGDCCYTGYTTDGCNGWACC
1328_1348	288	(G)(T)(TA)(C)(GATC)(G)(C)(TAC)(A)(A)(GA)(C)(A)(GA)(G)(G)(CTA)(C)(G)(T)(A)	GTWCNGCHAARCARGGHCGTA	TACGDCCYTGYTTDGCNGWAC
1329_1349	288	(T)(TA)(C)(GATC)(G)(C)(CTA)(A)(A)(GA)(C)(A)(AG)(G)(G)(CTA)(C)(G)(T)(A)(A)	TWCNGCHAARCARGGHCGTAA	TTACGDCCYTGYTTDGCNGWA
1330_1350	288	(AT)(C)(CATG)(G)(C)(ATC)(A)(A)(GA)(C)(A)(GA)(G)(G)(CAT)(C)(G)(T)(A)(A)(C)	WCNGCHAARCARGGHCGTAAC	GTTACGDCCYTGYTTDGCNGW
1331_1351	144	(C)(GATC)(G)(C)(CAT)(A)(A)(GA)(C)(A)(AG)(G)(G)(ATC)(C)(G)(T)(A)(A)(C)(C)	CNGCHAARCARGGHCGTAACC	GGTTACGDCCYTGYTTDGCNG
1332_1352	144	(CATG)(G)(C)(CTA)(A)(A)(AG)(C)(A)(GA)(G)(G)(CAT)(C)(G)(T)(A)(A)(C)(C)(G)	NGCHAARCARGGHCGTAACCG	CGGTTACGDCCYTGYTTDGCN
1333_1353	36	(G)(C)(CTA)(A)(A)(AG)(C)(A)(AG)(G)(G)(CAT)(C)(G)(T)(A)(A)(C)(C)(G)(T)	GCHAARCARGGHCGTAACCGT	ACGGTTACGDCCYTGYTTDGC
1334_1354	72	(C)(TAC)(A)(A)(GA)(C)(A)(GA)(G)(G)(TAC)(C)(G)(T)(A)(A)(C)(C)(G)(T)(AG)	CHAARCARGGHCGTAACCGTR	YACGGTTACGDCCYTGYTTDG
1335_1355	216	(CAT)(A)(A)(AG)(C)(A)(AG)(G)(G)(ATC)(C)(G)(T)(A)(A)(C)(C)(G)(T)(GA)(CGT)	HAARCARGGHCGTAACCGTRB	VYACGGTTACGDCCYTGYTTD
1336_1356	144	(A)(A)(GA)(C)(A)(AG)(G)(G)(TAC)(C)(G)(T)(A)(A)(C)(C)(G)(T)(GA)(GTC)(GA)	AARCARGGHCGTAACCGTRBR	YVYACGGTTACGDCCYTGYTT
1337_1357	144	(A)(AG)(C)(A)(AG)(G)(G)(TAC)(C)(G)(T)(A)(A)(C)(C)(G)(T)(AG)(CGT)(GA)(T)	ARCARGGHCGTAACCGTRBRT	AYVYACGGTTACGDCCYTGYT
1338_1358	144	(AG)(C)(A)(AG)(G)(G)(ATC)(C)(G)(T)(A)(A)(C)(C)(G)(T)(AG)(GTC)(AG)(T)(T)	RCARGGHCGTAACCGTRBRTT	AAYVYACGGTTACGDCCYTGY
1339_1359	144	(C)(A)(GA)(G)(G)(TAC)(C)(G)(T)(A)(A)(C)(C)(G)(T)(GA)(TGC)(AG)(T)(T)(TC)	CARGGHCGTAACCGTRBRTTY	RAAYVYACGGTTACGDCCYTG
1340_1360	144	(A)(GA)(G)(G)(CAT)(C)(G)(T)(A)(A)(C)(C)(G)(T)(GA)(GTC)(GA)(T)(T)(CT)(C)	ARGGHCGTAACCGTRBRTTYC	GRAAYVYACGGTTACGDCCYT
1341_1361	144	(AG)(G)(G)(TAC)(C)(G)(T)(A)(A)(C)(C)(G)(T)(GA)(CGT)(AG)(T)(T)(CT)(C)(A)	RGGHCGTAACCGTRBRTTYCA	TGRAAYVYACGGTTACGDCCY
1342_1362	144	(G)(G)(TAC)(C)(G)(T)(A)(A)(C)(C)(G)(T)(GA)(CGT)(AG)(T)(T)(CT)(C)(A)(GA)	GGHCGTAACCGTRBRTTYCAR	YTGRAAYVYACGGTTACGDCC
1343_1363	144	(G)(TAC)(C)(G)(T)(A)(A)(C)(C)(G)(T)(GA)(GTC)(AG)(T)(T)(CT)(C)(A)(AG)(G)	GHCGTAACCGTRBRTTYCARG	CYTGRAAYVYACGGTTACGDC
1344_1364	144	(TAC)(C)(G)(T)(A)(A)(C)(C)(G)(T)(AG)(CGT)(AG)(T)(T)(TC)(C)(A)(GA)(G)(C)	HCGTAACCGTRBRTTYCARGC	GCYTGRAAYVYACGGTTACGD
1345_1365	192	(C)(G)(T)(A)(A)(C)(C)(G)(T)(AG)(TGC)(AG)(T)(T)(TC)(C)(A)(AG)(G)(C)(GATC)	CGTAACCGTRBRTTYCARGCN	NGCYTGRAAYVYACGGTTACG
1346_1366	192	(G)(T)(A)(A)(C)(C)(G)(T)(AG)(GTC)(AG)(T)(T)(TC)(C)(A)(GA)(G)(C)(GTAC)(A)	GTAACCGTRBRTTYCARGCNA	TNGCYTGRAAYVYACGGTTAC
1347_1367	192	(T)(A)(A)(C)(C)(G)(T)(AG)(TGC)(AG)(T)(T)(TC)(C)(A)(GA)(G)(C)(TAGC)(A)(T)	TAACCGTRBRTTYCARGCNAT	ATNGCYTGRAAYVYACGGTTA
1348_1368	384	(A)(A)(C)(C)(G)(T)(AG)(CTG)(AG)(T)(T)(CT)(C)(A)(AG)(G)(C)(TAGC)(A)(T)(CT)	AACCGTRBRTTYCARGCNATY	RATNGCYTGRAAYVYACGGTT
1349_1369	384	(A)(C)(C)(G)(T)(GA)(CTG)(AG)(T)(T)(CT)(C)(A)(AG)(G)(C)(CGAT)(A)(T)(TC)(C)	ACCGTRBRTTYCARGCNATYC	GRATNGCYTGRAAYVYACGGT
1350_1370	384	(C)(C)(G)(T)(GA)(GTC)(AG)(T)(T)(TC)(C)(A)(GA)(G)(C)(ATGC)(A)(T)(CT)(C)(T)	CCGTRBRTTYCARGCNATYCT	AGRATNGCYTGRAAYVYACGG
1351_1371	1152	(C)(G)(T)(AG)(CTG)(GA)(T)(T)(TC)(C)(A)(AG)(G)(C)(TAGC)(A)(T)(TC)(C)(T)(CGT)	CGTRBRTTYCARGCNATYCTB	VAGRATNGCYTGRAAYVYACG
1352_1372	1152	(G)(T)(AG)(CGT)(AG)(T)(T)(TC)(C)(A)(AG)(G)(C)(CGAT)(A)(T)(CT)(C)(T)(TGC)(C)	GTRBRTTYCARGCNATYCTBC	GVAGRATNGCYTGRAAYVYAC
1353_1373	1152	(T)(AG)(GTC)(GA)(T)(T)(CT)(C)(A)(AG)(G)(C)(CGAT)(A)(T)(CT)(C)(T)(CGT)(C)(C)	TRBRTTYCARGCNATYCTBCC	GGVAGRATNGCYTGRAAYVYA
1354_1374	2304	(AG)(CTG)(GA)(T)(T)(TC)(C)(A)(GA)(G)(C)(ATGC)(A)(T)(TC)(C)(T)(CTG)(C)(C)(AG)	RBRTTYCARGCNATYCTBCCR	YGGVAGRATNGCYTGRAAYVY
1355_1375	2304	(CGT)(GA)(T)(T)(TC)(C)(A)(GA)(G)(C)(GATC)(A)(T)(TC)(C)(T)(CTG)(C)(C)(AG)(CT)	BRTTYCARGCNATYCTBCCRY	RYGGVAGRATNGCYTGRAAYV
1356_1376	768	(AG)(T)(T)(CT)(C)(A)(GA)(G)(C)(GTAC)(A)(T)(CT)(C)(T)(CGT)(C)(C)(AG)(CT)(T)	RTTYCARGCNATYCTBCCRYT	ARYGGVAGRATNGCYTGRAAY
1357_1377	1152	(T)(T)(CT)(C)(A)(GA)(G)(C)(TAGC)(A)(T)(CT)(C)(T)(CTG)(C)(C)(AG)(TC)(T)(ATG)	TTYCARGCNATYCTBCCRYTD	HARYGGVAGRATNGCYTGRAA
1358_1378	1152	(T)(TC)(C)(A)(GA)(G)(C)(TAGC)(A)(T)(TC)(C)(T)(GTC)(C)(C)(GA)(TC)(T)(ATG)(C)	TYCARGCNATYCTBCCRYTDC	GHARYGGVAGRATNGCYTGRA
1359_1379	1152	(TC)(C)(A)(GA)(G)(C)(ATGC)(A)(T)(TC)(C)(T)(CGT)(C)(C)(GA)(CT)(T)(GAT)(C)(G)	YCARGCNATYCTBCCRYTDCG	CGHARYGGVAGRATNGCYTGR
1360_1380	576	(C)(A)(GA)(G)(C)(TAGC)(A)(T)(CT)(C)(T)(CTG)(C)(C)(AG)(TC)(T)(GAT)(C)(G)(C)	CARGCNATYCTBCCRYTDCGC	GCGHARYGGVAGRATNGCYTG
1361_1381	576	(A)(AG)(G)(C)(CTAG)(A)(T)(TC)(C)(T)(CGT)(C)(C)(AG)(TC)(T)(GAT)(C)(G)(C)(G)	ARGCNATYCTBCCRYTDCGCG	CGCGHARYGGVAGRATNGCYT
1362_1382	576	(GA)(G)(C)(ATGC)(A)(T)(TC)(C)(T)(CGT)(C)(C)(AG)(TC)(T)(GAT)(C)(G)(C)(G)(G)	RGCNATYCTBCCRYTDCGCGG	CCGCGHARYGGVAGRATNGCY
1363_1383	288	(G)(C)(CATG)(A)(T)(CT)(C)(T)(GTC)(C)(C)(GA)(CT)(T)(ATG)(C)(G)(C)(G)(G)(T)	GCNATYCTBCCRYTDCGCGGT	ACCGCGHARYGGVAGRATNGC
1364_1384	288	(C)(CGTA)(A)(T)(CT)(C)(T)(GTC)(C)(C)(GA)(CT)(T)(TAG)(C)(G)(C)(G)(G)(T)(A)	CNATYCTBCCRYTDCGCGGTA	TACCGCGHARYGGVAGRATNG
1365_1385	288	(CATG)(A)(T)(TC)(C)(T)(CGT)(C)(C)(AG)(TC)(T)(GAT)(C)(G)(C)(G)(G)(T)(A)(A)	NATYCTBCCRYTDCGCGGTAA	TTACCGCGHARYGGVAGRATN
1366_1386	72	(A)(T)(CT)(C)(T)(GTC)(C)(C)(GA)(CT)(T)(GTA)(C)(G)(C)(G)(G)(T)(A)(A)(G)	ATYCTBCCRYTDCGCGGTAAG	CTTACCGCGHARYGGVAGRAT
1367_1387	72	(T)(CT)(C)(T)(TGC)(C)(C)(GA)(TC)(T)(GTA)(C)(G)(C)(G)(G)(T)(A)(A)(G)(A)	TYCTBCCRYTDCGCGGTAAGA	TCTTACCGCGHARYGGVAGRA
1368_1388	72	(CT)(C)(T)(CTG)(C)(C)(AG)(TC)(T)(ATG)(C)(G)(C)(G)(G)(T)(A)(A)(G)(A)(T)	YCTBCCRYTDCGCGGTAAGAT	ATCTTACCGCGHARYGGVAGR
1369_1389	36	(C)(T)(TGC)(C)(C)(AG)(CT)(T)(GTA)(C)(G)(C)(G)(G)(T)(A)(A)(G)(A)(T)(T)	CTBCCRYTDCGCGGTAAGATT	AATCTTACCGCGHARYGGVAG
1370_1390	36	(T)(CTG)(C)(C)(GA)(CT)(T)(GAT)(C)(G)(C)(G)(G)(T)(A)(A)(G)(A)(T)(T)(C)	TBCCRYTDCGCGGTAAGATTC	GAATCTTACCGCGHARYGGVA
1371_1391	36	(CTG)(C)(C)(AG)(TC)(T)(TAG)(C)(G)(C)(G)(G)(T)(A)(A)(G)(A)(T)(T)(C)(T)	BCCRYTDCGCGGTAAGATTCT	AGAATCTTACCGCGHARYGGV
1372_1392	12	(C)(C)(AG)(TC)(T)(TAG)(C)(G)(C)(G)(G)(T)(A)(A)(G)(A)(T)(T)(C)(T)(G)	CCRYTDCGCGGTAAGATTCTG	CAGAATCTTACCGCGHARYGG
1373_1393	12	(C)(AG)(CT)(T)(ATG)(C)(G)(C)(G)(G)(T)(A)(A)(G)(A)(T)(T)(C)(T)(G)(A)	CRYTDCGCGGTAAGATTCTGA	TCAGAATCTTACCGCGHARYG
1374_1394	12	(GA)(TC)(T)(GTA)(C)(G)(C)(G)(G)(T)(A)(A)(G)(A)(T)(T)(C)(T)(G)(A)(A)	RYTDCGCGGTAAGATTCTGAA	TTCAGAATCTTACCGCGHARY
1375_1395	12	(TC)(T)(GAT)(C)(G)(C)(G)(G)(T)(A)(A)(G)(A)(T)(T)(C)(T)(G)(A)(A)(TC)	YTDCGCGGTAAGATTCTGAAY	RTTCAGAATCTTACCGCGHAR
1376_1396	6	(T)(TAG)(C)(G)(C)(G)(G)(T)(A)(A)(G)(A)(T)(T)(C)(T)(G)(A)(A)(TC)(G)	TDCGCGGTAAGATTCTGAAYG	CRTTCAGAATCTTACCGCGHA
1377_1397	6	(GAT)(C)(G)(C)(G)(G)(T)(A)(A)(G)(A)(T)(T)(C)(T)(G)(A)(A)(TC)(G)(T)	DCGCGGTAAGATTCTGAAYGT	ACRTTCAGAATCTTACCGCGH
1378_1398	8	(C)(G)(C)(G)(G)(T)(A)(A)(G)(A)(T)(T)(C)(T)(G)(A)(A)(TC)(G)(T)(ATGC)	CGCGGTAAGATTCTGAAYGTN	NACRTTCAGAATCTTACCGCG
1379_1399	8	(G)(C)(G)(G)(T)(A)(A)(G)(A)(T)(T)(C)(T)(G)(A)(A)(CT)(G)(T)(CTAG)(G)	GCGGTAAGATTCTGAAYGTNG	CNACRTTCAGAATCTTACCGC
1380_1400	8	(C)(G)(G)(T)(A)(A)(G)(A)(T)(T)(C)(T)(G)(A)(A)(CT)(G)(T)(CTAG)(G)(A)	CGGTAAGATTCTGAAYGTNGA	TCNACRTTCAGAATCTTACCG
1381_1401	16	(G)(G)(T)(A)(A)(G)(A)(T)(T)(C)(T)(G)(A)(A)(TC)(G)(T)(GATC)(G)(A)(GA)	GGTAAGATTCTGAAYGTNGAR	YTCNACRTTCAGAATCTTACC
1382_1402	16	(G)(T)(A)(A)(G)(A)(T)(T)(C)(T)(G)(A)(A)(CT)(G)(T)(TAGC)(G)(A)(GA)(A)	GTAAGATTCTGAAYGTNGARA	TYTCNACRTTCAGAATCTTAC
1383_1403	16	(T)(A)(A)(G)(A)(T)(T)(C)(T)(G)(A)(A)(TC)(G)(T)(GATC)(G)(A)(AG)(A)(A)	TAAGATTCTGAAYGTNGARAA	TTYTCNACRTTCAGAATCTTA
1384_1404	32	(A)(A)(G)(A)(T)(T)(C)(T)(G)(A)(A)(CT)(G)(T)(ATGC)(G)(A)(GA)(A)(A)(AG)	AAGATTCTGAAYGTNGARAAR	YTTYTCNACRTTCAGAATCTT
1385_1405	32	(A)(G)(A)(T)(T)(C)(T)(G)(A)(A)(CT)(G)(T)(GTAC)(G)(A)(AG)(A)(A)(GA)(G)	AGATTCTGAAYGTNGARAARG	CYTTYTCNACRTTCAGAATCT
1386_1406	32	(G)(A)(T)(T)(C)(T)(G)(A)(A)(CT)(G)(T)(CGTA)(G)(A)(AG)(A)(A)(AG)(G)(C)	GATTCTGAAYGTNGARAARGC	GCYTTYTCNACRTTCAGAATC
1387_1407	96	(A)(T)(T)(C)(T)(G)(A)(A)(CT)(G)(T)(TAGC)(G)(A)(GA)(A)(A)(AG)(G)(C)(AGC)	ATTCTGAAYGTNGARAARGCV	BGCYTTYTCNACRTTCAGAAT
1388_1408	96	(T)(T)(C)(T)(G)(A)(A)(TC)(G)(T)(GTAC)(G)(A)(AG)(A)(A)(GA)(G)(C)(GAC)(A)	TTCTGAAYGTNGARAARGCVA	TBGCYTTYTCNACRTTCAGAA
1389_1409	96	(T)(C)(T)(G)(A)(A)(TC)(G)(T)(CTAG)(G)(A)(GA)(A)(A)(AG)(G)(C)(GAC)(A)(T)	TCTGAAYGTNGARAARGCVAT	ATBGCYTTYTCNACRTTCAGA
1390_1410	96	(C)(T)(G)(A)(A)(CT)(G)(T)(GTAC)(G)(A)(GA)(A)(A)(AG)(G)(C)(CGA)(A)(T)(G)	CTGAAYGTNGARAARGCVATG	CATBGCYTTYTCNACRTTCAG
1391_1411	96	(T)(G)(A)(A)(CT)(G)(T)(GTAC)(G)(A)(GA)(A)(A)(GA)(G)(C)(AGC)(A)(T)(G)(T)	TGAAYGTNGARAARGCVATGT	ACATBGCYTTYTCNACRTTCA
1392_1412	192	(G)(A)(A)(CT)(G)(T)(TAGC)(G)(A)(GA)(A)(A)(GA)(G)(C)(GAC)(A)(T)(G)(T)(GA)	GAAYGTNGARAARGCVATGTR	YACATBGCYTTYTCNACRTTC
1393_1413	576	(A)(A)(CT)(G)(T)(GATC)(G)(A)(AG)(A)(A)(GA)(G)(C)(CGA)(A)(T)(G)(T)(GA)(CGT)	AAYGTNGARAARGCVATGTRB	VYACATBGCYTTYTCNACRTT
1394_1414	576	(A)(CT)(G)(T)(CGTA)(G)(A)(GA)(A)(A)(GA)(G)(C)(CGA)(A)(T)(G)(T)(AG)(CTG)(C)	AYGTNGARAARGCVATGTRBC	GVYACATBGCYTTYTCNACRT
1395_1415	576	(CT)(G)(T)(ATGC)(G)(A)(GA)(A)(A)(AG)(G)(C)(CGA)(A)(T)(G)(T)(GA)(CGT)(C)(A)	YGTNGARAARGCVATGTRBCA	TGVYACATBGCYTTYTCNACR
1396_1416	288	(G)(T)(CGTA)(G)(A)(AG)(A)(A)(GA)(G)(C)(GAC)(A)(T)(G)(T)(GA)(CTG)(C)(A)(C)	GTNGARAARGCVATGTRBCAC	GTGVYACATBGCYTTYTCNAC
1397_1417	288	(T)(CATG)(G)(A)(GA)(A)(A)(AG)(G)(C)(CAG)(A)(T)(G)(T)(GA)(CGT)(C)(A)(C)(A)	TNGARAARGCVATGTRBCACA	TGTGVYACATBGCYTTYTCNA
1398_1418	288	(TAGC)(G)(A)(AG)(A)(A)(GA)(G)(C)(AGC)(A)(T)(G)(T)(AG)(TGC)(C)(A)(C)(A)(A)	NGARAARGCVATGTRBCACAA	TTGTGVYACATBGCYTTYTCN
1399_1419	144	(G)(A)(GA)(A)(A)(AG)(G)(C)(CGA)(A)(T)(G)(T)(GA)(TGC)(C)(A)(C)(A)(A)(GA)	GARAARGCVATGTRBCACAAR	YTTGTGVYACATBGCYTTYTC
1400_1420	144	(A)(AG)(A)(A)(AG)(G)(C)(CAG)(A)(T)(G)(T)(GA)(GTC)(C)(A)(C)(A)(A)(AG)(G)	ARAARGCVATGTRBCACAARG	CYTTGTGVYACATBGCYTTYT
1401_1421	144	(AG)(A)(A)(AG)(G)(C)(AGC)(A)(T)(G)(T)(GA)(CTG)(C)(A)(C)(A)(A)(AG)(G)(C)	RAARGCVATGTRBCACAARGC	GCYTTGTGVYACATBGCYTTY
1402_1422	216	(A)(A)(AG)(G)(C)(GAC)(A)(T)(G)(T)(GA)(CGT)(C)(A)(C)(A)(A)(AG)(G)(C)(GAT)	AARGCVATGTRBCACAARGCD	HGCYTTGTGVYACATBGCYTT
1403_1423	432	(A)(GA)(G)(C)(CAG)(A)(T)(G)(T)(GA)(CTG)(C)(A)(C)(A)(A)(AG)(G)(C)(GAT)(CT)	ARGCVATGTRBCACAARGCDY	RHGCYTTGTGVYACATBGCYT
1404_1424	432	(AG)(G)(C)(CAG)(A)(T)(G)(T)(AG)(CTG)(C)(A)(C)(A)(A)(GA)(G)(C)(ATG)(TC)(T)	RGCVATGTRBCACAARGCDYT	ARHGCYTTGTGVYACATBGCY
1405_1425	648	(G)(C)(CAG)(A)(T)(G)(T)(AG)(CTG)(C)(A)(C)(A)(A)(AG)(G)(C)(ATG)(CT)(T)(TGC)	GCVATGTRBCACAARGCDYTB	VARHGCYTTGTGVYACATBGC
1406_1426	648	(C)(CAG)(A)(T)(G)(T)(AG)(TGC)(C)(A)(C)(A)(A)(AG)(G)(C)(ATG)(TC)(T)(GTC)(G)	CVATGTRBCACAARGCDYTBG	CVARHGCYTTGTGVYACATBG
1407_1427	648	(AGC)(A)(T)(G)(T)(AG)(CGT)(C)(A)(C)(A)(A)(GA)(G)(C)(TAG)(TC)(T)(CTG)(G)(A)	VATGTRBCACAARGCDYTBGA	TCVARHGCYTTGTGVYACATB
1408_1428	432	(A)(T)(G)(T)(AG)(CTG)(C)(A)(C)(A)(A)(AG)(G)(C)(GTA)(CT)(T)(CGT)(G)(A)(GA)	ATGTRBCACAARGCDYTBGAR	YTCVARHGCYTTGTGVYACAT
1409_1429	432	(T)(G)(T)(GA)(CGT)(C)(A)(C)(A)(A)(AG)(G)(C)(GTA)(TC)(T)(CGT)(G)(A)(GA)(A)	TGTRBCACAARGCDYTBGARA	TYTCVARHGCYTTGTGVYACA
1410_1430	432	(G)(T)(GA)(CGT)(C)(A)(C)(A)(A)(GA)(G)(C)(ATG)(TC)(T)(GTC)(G)(A)(AG)(A)(G)	GTRBCACAARGCDYTBGARAG	CTYTCVARHGCYTTGTGVYAC
1411_1431	864	(T)(AG)(CTG)(C)(A)(C)(A)(A)(GA)(G)(C)(GTA)(TC)(T)(CTG)(G)(A)(AG)(A)(G)(CT)	TRBCACAARGCDYTBGARAGY	RCTYTCVARHGCYTTGTGVYA
1412_1432	864	(GA)(TGC)(C)(A)(C)(A)(A)(GA)(G)(C)(GAT)(TC)(T)(TGC)(G)(A)(AG)(A)(G)(CT)(G)	RBCACAARGCDYTBGARAGYG	CRCTYTCVARHGCYTTGTGVY
1413_1433	432	(CGT)(C)(A)(C)(A)(A)(AG)(G)(C)(GTA)(CT)(T)(CTG)(G)(A)(GA)(A)(G)(CT)(G)(A)	BCACAARGCDYTBGARAGYGA	TCRCTYTCVARHGCYTTGTGV
1414_1434	576	(C)(A)(C)(A)(A)(AG)(G)(C)(GAT)(CT)(T)(TGC)(G)(A)(AG)(A)(G)(CT)(G)(A)(TAGC)	CACAARGCDYTBGARAGYGAN	NTCRCTYTCVARHGCYTTGTG
1415_1435	576	(A)(C)(A)(A)(GA)(G)(C)(ATG)(CT)(T)(CTG)(G)(A)(AG)(A)(G)(CT)(G)(A)(GTAC)(G)	ACAARGCDYTBGARAGYGANG	CNTCRCTYTCVARHGCYTTGT
1416_1436	576	(C)(A)(A)(AG)(G)(C)(GAT)(TC)(T)(CGT)(G)(A)(AG)(A)(G)(CT)(G)(A)(ATGC)(G)(A)	CAARGCDYTBGARAGYGANGA	TCNTCRCTYTCVARHGCYTTG
1417_1437	576	(A)(A)(GA)(G)(C)(GAT)(CT)(T)(TGC)(G)(A)(AG)(A)(G)(TC)(G)(A)(GTAC)(G)(A)(A)	AARGCDYTBGARAGYGANGAA	TTCNTCRCTYTCVARHGCYTT
1418_1438	1152	(A)(GA)(G)(C)(GTA)(CT)(T)(CGT)(G)(A)(GA)(A)(G)(CT)(G)(A)(CGAT)(G)(A)(A)(AG)	ARGCDYTBGARAGYGANGAAR	YTTCNTCRCTYTCVARHGCYT
1419_1439	1152	(AG)(G)(C)(GTA)(TC)(T)(CTG)(G)(A)(GA)(A)(G)(TC)(G)(A)(CTAG)(G)(A)(A)(GA)(T)	RGCDYTBGARAGYGANGAART	AYTTCNTCRCTYTCVARHGCY
1420_1440	1728	(G)(C)(ATG)(TC)(T)(GTC)(G)(A)(AG)(A)(G)(TC)(G)(A)(GTAC)(G)(A)(A)(GA)(T)(CAT)	GCDYTBGARAGYGANGAARTH	DAYTTCNTCRCTYTCVARHGC
1421_1441	3456	(C)(TAG)(TC)(T)(GTC)(G)(A)(GA)(A)(G)(CT)(G)(A)(CTAG)(G)(A)(A)(GA)(T)(CAT)(AC)	CDYTBGARAGYGANGAARTHM	KDAYTTCNTCRCTYTCVARHG
1422_1442	6912	(ATG)(TC)(T)(TGC)(G)(A)(AG)(A)(G)(CT)(G)(A)(TAGC)(G)(A)(A)(AG)(T)(CTA)(AC)(AG)	DYTBGARAGYGANGAARTHMR	YKDAYTTCNTCRCTYTCVARH
1423_1443	2304	(CT)(T)(CGT)(G)(A)(AG)(A)(G)(TC)(G)(A)(GATC)(G)(A)(A)(AG)(T)(CAT)(CA)(AG)(C)	YTBGARAGYGANGAARTHMRC	GYKDAYTTCNTCRCTYTCVAR
1424_1444	1152	(T)(GTC)(G)(A)(GA)(A)(G)(CT)(G)(A)(GATC)(G)(A)(A)(GA)(T)(ATC)(AC)(GA)(C)(A)	TBGARAGYGANGAARTHMRCA	TGYKDAYTTCNTCRCTYTCVA
1425_1445	1152	(CGT)(G)(A)(GA)(A)(G)(CT)(G)(A)(TAGC)(G)(A)(A)(GA)(T)(CAT)(CA)(GA)(C)(A)(A)	BGARAGYGANGAARTHMRCAA	TTGYKDAYTTCNTCRCTYTCV
1426_1446	384	(G)(A)(AG)(A)(G)(TC)(G)(A)(TAGC)(G)(A)(A)(AG)(T)(CAT)(CA)(GA)(C)(A)(A)(T)	GARAGYGANGAARTHMRCAAT	ATTGYKDAYTTCNTCRCTYTC
1427_1447	384	(A)(GA)(A)(G)(CT)(G)(A)(TAGC)(G)(A)(A)(GA)(T)(ATC)(AC)(AG)(C)(A)(A)(T)(A)	ARAGYGANGAARTHMRCAATA	TATTGYKDAYTTCNTCRCTYT
1428_1448	384	(AG)(A)(G)(TC)(G)(A)(CATG)(G)(A)(A)(AG)(T)(CAT)(AC)(GA)(C)(A)(A)(T)(A)(T)	RAGYGANGAARTHMRCAATAT	ATATTGYKDAYTTCNTCRCTY
1429_1449	576	(A)(G)(TC)(G)(A)(GTAC)(G)(A)(A)(GA)(T)(ATC)(CA)(GA)(C)(A)(A)(T)(A)(T)(CTA)	AGYGANGAARTHMRCAATATH	DATATTGYKDAYTTCNTCRCT
1430_1450	1152	(G)(CT)(G)(A)(ATGC)(G)(A)(A)(GA)(T)(TAC)(AC)(GA)(C)(A)(A)(T)(A)(T)(ATC)(TA)	GYGANGAARTHMRCAATATHW	WDATATTGYKDAYTTCNTCRC
1431_1451	2304	(CT)(G)(A)(TAGC)(G)(A)(A)(AG)(T)(CTA)(AC)(GA)(C)(A)(A)(T)(A)(T)(TAC)(TA)(AT)	YGANGAARTHMRCAATATHWW	WWDATATTGYKDAYTTCNTCR
1432_1452	2304	(G)(A)(TAGC)(G)(A)(A)(GA)(T)(CAT)(CA)(AG)(C)(A)(A)(T)(A)(T)(CAT)(TA)(AT)(CT)	GANGAARTHMRCAATATHWWY	RWWDATATTGYKDAYTTCNTC
1433_1453	4608	(A)(CTAG)(G)(A)(A)(GA)(T)(CAT)(AC)(AG)(C)(A)(A)(T)(A)(T)(ATC)(AT)(TA)(TC)(CA)	ANGAARTHMRCAATATHWWYM	KRWWDATATTGYKDAYTTCNT
1434_1454	9216	(GATC)(G)(A)(A)(AG)(T)(ATC)(CA)(AG)(C)(A)(A)(T)(A)(T)(CTA)(AT)(AT)(CT)(CA)(AC)	NGAARTHMRCAATATHWWYMM	KKRWWDATATTGYKDAYTTCN
1435_1455	6912	(G)(A)(A)(AG)(T)(TAC)(CA)(GA)(C)(A)(A)(T)(A)(T)(ATC)(AT)(AT)(TC)(CA)(AC)(CGA)	GAARTHMRCAATATHWWYMMV	BKKRWWDATATTGYKDAYTTC
1436_1456	6912	(A)(A)(AG)(T)(ATC)(AC)(GA)(C)(A)(A)(T)(A)(T)(TAC)(AT)(AT)(TC)(CA)(CA)(GAC)(G)	AARTHMRCAATATHWWYMMVG	CBKKRWWDATATTGYKDAYTT
1437_1457	6912	(A)(GA)(T)(CTA)(AC)(AG)(C)(A)(A)(T)(A)(T)(CTA)(AT)(AT)(CT)(AC)(CA)(CGA)(G)(C)	ARTHMRCAATATHWWYMMVGC	GCBKKRWWDATATTGYKDAYT
1438_1458	27648	(GA)(T)(CAT)(AC)(AG)(C)(A)(A)(T)(A)(T)(CTA)(TA)(TA)(TC)(CA)(AC)(GAC)(G)(C)(ATGC)	RTHMRCAATATHWWYMMVGCN	NGCBKKRWWDATATTGYKDAY
1439_1459	27648	(T)(ATC)(CA)(GA)(C)(A)(A)(T)(A)(T)(CAT)(AT)(AT)(CT)(AC)(CA)(CGA)(G)(C)(CGTA)(CT)	THMRCAATATHWWYMMVGCNY	RNGCBKKRWWDATATTGYKDA
1440_1460	27648	(TAC)(AC)(GA)(C)(A)(A)(T)(A)(T)(CAT)(AT)(AT)(TC)(CA)(CA)(AGC)(G)(C)(GATC)(TC)(T)	HMRCAATATHWWYMMVGCNYT	ARNGCBKKRWWDATATTGYKD
1441_1461	27648	(AC)(GA)(C)(A)(A)(T)(A)(T)(ATC)(TA)(AT)(TC)(AC)(AC)(CAG)(G)(C)(ATGC)(CT)(T)(CAG)	MRCAATATHWWYMMVGCNYTV	BARNGCBKKRWWDATATTGYK
1442_1462	13824	(GA)(C)(A)(A)(T)(A)(T)(TAC)(TA)(TA)(TC)(CA)(CA)(CAG)(G)(C)(CATG)(TC)(T)(CGA)(G)	RCAATATHWWYMMVGCNYTVG	CBARNGCBKKRWWDATATTGY
1443_1463	6912	(C)(A)(A)(T)(A)(T)(CTA)(AT)(TA)(TC)(AC)(AC)(AGC)(G)(C)(CGAT)(CT)(T)(CGA)(G)(G)	CAATATHWWYMMVGCNYTVGG	CCBARNGCBKKRWWDATATTG
1444_1464	20736	(A)(A)(T)(A)(T)(ATC)(TA)(TA)(TC)(CA)(AC)(GAC)(G)(C)(TAGC)(TC)(T)(CAG)(G)(G)(CTG)	AATATHWWYMMVGCNYTVGGB	VCCBARNGCBKKRWWDATATT
1445_1465	41472	(A)(T)(A)(T)(TAC)(AT)(AT)(TC)(AC)(CA)(CAG)(G)(C)(CGAT)(CT)(T)(CGA)(G)(G)(TGC)(GA)	ATATHWWYMMVGCNYTVGGBR	YVCCBARNGCBKKRWWDATAT
1446_1466	41472	(T)(A)(T)(CAT)(AT)(AT)(CT)(CA)(AC)(CAG)(G)(C)(CGAT)(CT)(T)(GAC)(G)(G)(CGT)(AG)(T)	TATHWWYMMVGCNYTVGGBRT	AYVCCBARNGCBKKRWWDATA
1447_1467	165888	(A)(T)(ATC)(TA)(AT)(TC)(AC)(CA)(CGA)(G)(C)(CGTA)(CT)(T)(CAG)(G)(G)(TGC)(GA)(T)(CTAG)	ATHWWYMMVGCNYTVGGBRTN	NAYVCCBARNGCBKKRWWDAT
1448_1468	331776	(T)(TAC)(TA)(TA)(CT)(AC)(AC)(CAG)(G)(C)(TAGC)(TC)(T)(GAC)(G)(G)(CTG)(GA)(T)(TAGC)(CA)	THWWYMMVGCNYTVGGBRTNM	KNAYVCCBARNGCBKKRWWDA
1449_1469	663552	(ATC)(AT)(TA)(TC)(CA)(CA)(AGC)(G)(C)(ATGC)(TC)(T)(CGA)(G)(G)(CGT)(GA)(T)(CGTA)(CA)(CG)	HWWYMMVGCNYTVGGBRTNMS	SKNAYVCCBARNGCBKKRWWD
1450_1470	663552	(AT)(AT)(TC)(AC)(CA)(CGA)(G)(C)(CGTA)(TC)(T)(GAC)(G)(G)(TGC)(AG)(T)(ATGC)(AC)(GC)(CTA)	WWYMMVGCNYTVGGBRTNMSH	DSKNAYVCCBARNGCBKKRWW
1451_1471	663552	(TA)(CT)(CA)(CA)(CAG)(G)(C)(CATG)(TC)(T)(GAC)(G)(G)(TGC)(AG)(T)(CGTA)(AC)(GC)(TAC)(AT)	WYMMVGCNYTVGGBRTNMSHW	WDSKNAYVCCBARNGCBKKRW
1452_1472	331776	(CT)(CA)(AC)(GAC)(G)(C)(GATC)(CT)(T)(CAG)(G)(G)(CGT)(GA)(T)(GATC)(CA)(CG)(CTA)(TA)(T)	YMMVGCNYTVGGBRTNMSHWT	AWDSKNAYVCCBARNGCBKKR
1453_1473	165888	(AC)(CA)(CAG)(G)(C)(TAGC)(TC)(T)(CGA)(G)(G)(CTG)(GA)(T)(GTAC)(CA)(CG)(CAT)(TA)(T)(C)	MMVGCNYTVGGBRTNMSHWTC	GAWDSKNAYVCCBARNGCBKK
1454_1474	82944	(CA)(CAG)(G)(C)(CGAT)(CT)(T)(GAC)(G)(G)(CGT)(AG)(T)(ATGC)(AC)(GC)(CAT)(TA)(T)(C)(G)	MVGCNYTVGGBRTNMSHWTCG	CGAWDSKNAYVCCBARNGCBK
1455_1475	41472	(CAG)(G)(C)(TAGC)(TC)(T)(AGC)(G)(G)(GTC)(AG)(T)(GTAC)(CA)(GC)(ATC)(TA)(T)(C)(G)(G)	VGCNYTVGGBRTNMSHWTCGG	CCGAWDSKNAYVCCBARNGCB
1456_1476	41472	(G)(C)(CGTA)(CT)(T)(AGC)(G)(G)(GTC)(AG)(T)(GTAC)(CA)(CG)(CAT)(AT)(T)(C)(G)(G)(ATC)	GCNYTVGGBRTNMSHWTCGGH	DCCGAWDSKNAYVCCBARNGC
1457_1477	82944	(C)(GATC)(TC)(T)(GAC)(G)(G)(CGT)(GA)(T)(GTAC)(CA)(GC)(CAT)(TA)(T)(C)(G)(G)(CTA)(AG)	CNYTVGGBRTNMSHWTCGGHR	YDCCGAWDSKNAYVCCBARNG
1458_1478	165888	(GTAC)(TC)(T)(CGA)(G)(G)(GTC)(GA)(T)(TAGC)(CA)(CG)(ATC)(TA)(T)(C)(G)(G)(TAC)(GA)(CT)	NYTVGGBRTNMSHWTCGGHRY	RYDCCGAWDSKNAYVCCBARN
1459_1479	165888	(TC)(T)(CGA)(G)(G)(CTG)(AG)(T)(ATGC)(CA)(GC)(CAT)(TA)(T)(C)(G)(G)(ATC)(AG)(TC)(CATG)	YTVGGBRTNMSHWTCGGHRYN	NRYDCCGAWDSKNAYVCCBAR
1460_1480	82944	(T)(CGA)(G)(G)(CTG)(AG)(T)(TAGC)(AC)(CG)(TAC)(AT)(T)(C)(G)(G)(TAC)(AG)(CT)(GATC)(G)	TVGGBRTNMSHWTCGGHRYNG	CNRYDCCGAWDSKNAYVCCBA
1461_1481	82944	(CAG)(G)(G)(CTG)(GA)(T)(CATG)(CA)(GC)(ATC)(AT)(T)(C)(G)(G)(CAT)(AG)(CT)(ATGC)(G)(A)	VGGBRTNMSHWTCGGHRYNGA	TCNRYDCCGAWDSKNAYVCCB
1462_1482	110592	(G)(G)(CTG)(AG)(T)(CGTA)(AC)(CG)(CAT)(TA)(T)(C)(G)(G)(CAT)(AG)(CT)(CTAG)(G)(A)(CGTA)	GGBRTNMSHWTCGGHRYNGAN	NTCNRYDCCGAWDSKNAYVCC
1463_1483	0	(G)(CGT)(AG)(T)(ATGC)(AC)(CG)(TAC)(AT)(T)(C)(G)(G)(CTA)(GA)(TC)(CGAT)(G)(A)(CGAT)(-AG)	GBRTNMSHWTCGGHRYNGAN-	-NTCNRYDCCGAWDSKNAYVC
1464_1484	0	(CTG)(AG)(T)(ATGC)(AC)(GC)(CTA)(AT)(T)(C)(G)(G)(ATC)(AG)(CT)(CGTA)(G)(A)(GATC)(-AG)(G-C)	BRTNMSHWTCGGHRYNGAN--	--NTCNRYDCCGAWDSKNAYV
1465_1485	0	(AG)(T)(CGAT)(CA)(GC)(TAC)(TA)(T)(C)(G)(G)(CAT)(AG)(TC)(CATG)(G)(A)(GTAC)(-GA)(-CG)(C-T)	RTNMSHWTCGGHRYNGAN---	---NTCNRYDCCGAWDSKNAY
1466_1486	0	(T)(CTAG)(AC)(GC)(CAT)(TA)(T)(C)(G)(G)(TAC)(GA)(TC)(CGAT)(G)(A)(ATGC)(AG-)(-CG)(C-T)(G)	TNMSHWTCGGHRYNGAN---G	C---NTCNRYDCCGAWDSKNA
1467_1487	0	(GTAC)(AC)(CG)(CTA)(AT)(T)(C)(G)(G)(CAT)(GA)(TC)(GTAC)(G)(A)(GATC)(AG-)(C-G)(T-C)(G)(A)	NMSHWTCGGHRYNGAN---GA	TC---NTCNRYDCCGAWDSKN
1468_1488	0	(AC)(GC)(TAC)(AT)(T)(C)(G)(G)(TAC)(AG)(CT)(CGAT)(G)(A)(CGTA)(-AG)(C-G)(C-T)(G)(A)(GTAC)	MSHWTCGGHRYNGAN---GAN	NTC---NTCNRYDCCGAWDSK
1469_1489	0	(GC)(CAT)(AT)(T)(C)(G)(G)(ATC)(AG)(CT)(GTAC)(G)(A)(GTAC)(GA-)(G-C)(T-C)(G)(A)(CGAT)(G)	SHWTCGGHRYNGAN---GANG	CNTC---NTCNRYDCCGAWDS
1470_1490	0	(CAT)(TA)(T)(C)(G)(G)(CAT)(AG)(CT)(CATG)(G)(A)(GTAC)(-GA)(GC-)(C-T)(G)(A)(ATGC)(G)(A)	HWTCGGHRYNGAN---GANGA	TCNTC---NTCNRYDCCGAWD
1471_1491	0	(AT)(T)(C)(G)(G)(TAC)(GA)(TC)(CGTA)(G)(A)(CTAG)(-GA)(GC-)(-CT)(G)(A)(CGTA)(G)(A)(C)	WTCGGHRYNGAN---GANGAC	GTCNTC---NTCNRYDCCGAW
1472_1492	0	(T)(C)(G)(G)(CAT)(AG)(CT)(ATGC)(G)(A)(CATG)(AG-)(C-G)(TC-)(G)(A)(GATC)(G)(A)(C)(A)	TCGGHRYNGAN---GANGACA	TGTCNTC---NTCNRYDCCGA
1473_1493	0	(C)(G)(G)(TAC)(AG)(CT)(TAGC)(G)(A)(TAGC)(AG-)(-CG)(T-C)(G)(A)(CTAG)(G)(A)(C)(A)(G)	CGGHRYNGAN---GANGACAG	CTGTCNTC---NTCNRYDCCG
1474_1494	0	(G)(G)(CAT)(GA)(TC)(CTAG)(G)(A)(CTAG)(-GA)(GC-)(T-C)(G)(A)(ATGC)(G)(A)(C)(A)(G)(CT)	GGHRYNGAN---GANGACAGY	RCTGTCNTC---NTCNRYDCC
1475_1495	0	(G)(CTA)(AG)(CT)(CATG)(G)(A)(TAGC)(-AG)(GC-)(T-C)(G)(A)(CTAG)(G)(A)(C)(A)(G)(TC)(A)	GHRYNGAN---GANGACAGYA	TRCTGTCNTC---NTCNRYDC
1476_1496	0	(CTA)(AG)(TC)(ATGC)(G)(A)(CTAG)(AG-)(-CG)(C-T)(G)(A)(CTAG)(G)(A)(C)(A)(G)(CT)(A)(A)	HRYNGAN---GANGACAGYAA	TTRCTGTCNTC---NTCNRYD
1477_1497	0	(GA)(TC)(GATC)(G)(A)(GATC)(-GA)(-CG)(-CT)(G)(A)(ATGC)(G)(A)(C)(A)(G)(CT)(A)(A)(AG)	RYNGAN---GANGACAGYAAR	YTTRCTGTCNTC---NTCNRY
1478_1498	0	(CT)(GTAC)(G)(A)(CGAT)(GA-)(G-C)(-CT)(G)(A)(GATC)(G)(A)(C)(A)(G)(CT)(A)(A)(GA)(G)	YNGAN---GANGACAGYAARG	CYTTRCTGTCNTC---NTCNR
1479_1499	0	(CGAT)(G)(A)(ATGC)(-GA)(C-G)(T-C)(G)(A)(ATGC)(G)(A)(C)(A)(G)(TC)(A)(A)(AG)(G)(CA)	NGAN---GANGACAGYAARGM	KCYTTRCTGTCNTC---NTCN
1480_1500	0	(G)(A)(CTAG)(-GA)(-CG)(C-T)(G)(A)(GTAC)(G)(A)(C)(A)(G)(TC)(A)(A)(AG)(G)(CA)(CGTA)	GAN---GANGACAGYAARGMN	NKCYTTRCTGTCNTC---NTC
1481_1501	0	(A)(ATGC)(AG-)(-CG)(TC-)(G)(A)(CATG)(G)(A)(C)(A)(G)(CT)(A)(A)(AG)(G)(CA)(TAGC)(G)	AN---GANGACAGYAARGMNG	CNKCYTTRCTGTCNTC---NT
1482_1502	0	(GATC)(-GA)(GC-)(T-C)(G)(A)(TAGC)(G)(A)(C)(A)(G)(CT)(A)(A)(AG)(G)(CA)(CATG)(G)(C)	N---GANGACAGYAARGMNGC	GCNKCYTTRCTGTCNTC---N
1483_1503	0	(-GA)(G-C)(-CT)(G)(A)(ATGC)(G)(A)(C)(A)(G)(TC)(A)(A)(AG)(G)(AC)(CGTA)(G)(C)(CGTA)	---GANGACAGYAARGMNGCN	NGCNKCYTTRCTGTCNTC---
1484_1504	0	(G-C)(C-T)(G)(A)(GTAC)(G)(A)(C)(A)(G)(TC)(A)(A)(GA)(G)(AC)(TAGC)(G)(C)(CGTA)(A)	--GANGACAGYAARGMNGCNA	TNGCNKCYTTRCTGTCNTC--
1485_1505	0	(-CT)(G)(A)(CTAG)(G)(A)(C)(A)(G)(CT)(A)(A)(AG)(G)(CA)(GTAC)(G)(C)(CTAG)(A)(A)	-GANGACAGYAARGMNGCNAA	TTNGCNKCYTTRCTGTCNTC-
1486_1506	1024	(G)(A)(CGTA)(G)(A)(C)(A)(G)(TC)(A)(A)(GA)(G)(AC)(CATG)(G)(C)(CGTA)(A)(A)(TC)	GANGACAGYAARGMNGCNAAY	RTTNGCNKCYTTRCTGTCNTC
1487_1507	1024	(A)(TAGC)(G)(A)(C)(A)(G)(TC)(A)(A)(GA)(G)(CA)(TAGC)(G)(C)(TAGC)(A)(A)(TC)(A)	ANGACAGYAARGMNGCNAAYA	TRTTNGCNKCYTTRCTGTCNT
1488_1508	1024	(CTAG)(G)(A)(C)(A)(G)(CT)(A)(A)(AG)(G)(CA)(ATGC)(G)(C)(CGAT)(A)(A)(CT)(A)(T)	NGACAGYAARGMNGCNAAYAT	ATRTTNGCNKCYTTRCTGTCN
1489_1509	768	(G)(A)(C)(A)(G)(TC)(A)(A)(GA)(G)(AC)(TAGC)(G)(C)(TAGC)(A)(A)(TC)(A)(T)(TAC)	GACAGYAARGMNGCNAAYATH	DATRTTNGCNKCYTTRCTGTC
1490_1510	1536	(A)(C)(A)(G)(TC)(A)(A)(AG)(G)(CA)(GTAC)(G)(C)(CTAG)(A)(A)(CT)(A)(T)(TAC)(CG)	ACAGYAARGMNGCNAAYATHS	SDATRTTNGCNKCYTTRCTGT
1491_1511	1536	(C)(A)(G)(TC)(A)(A)(AG)(G)(CA)(TAGC)(G)(C)(TAGC)(A)(A)(CT)(A)(T)(CTA)(CG)(A)	CAGYAARGMNGCNAAYATHSA	TSDATRTTNGCNKCYTTRCTG
1492_1512	6144	(A)(G)(TC)(A)(A)(GA)(G)(AC)(CTAG)(G)(C)(GTAC)(A)(A)(CT)(A)(T)(ATC)(CG)(A)(CATG)	AGYAARGMNGCNAAYATHSAN	NTSDATRTTNGCNKCYTTRCT
1493_1513	6144	(G)(CT)(A)(A)(AG)(G)(CA)(CGAT)(G)(C)(CGAT)(A)(A)(TC)(A)(T)(ATC)(GC)(A)(GATC)(A)	GYAARGMNGCNAAYATHSANA	TNTSDATRTTNGCNKCYTTRC
1494_1514	6144	(CT)(A)(A)(AG)(G)(AC)(GTAC)(G)(C)(CATG)(A)(A)(TC)(A)(T)(CTA)(GC)(A)(CGTA)(A)(A)	YAARGMNGCNAAYATHSANAA	TTNTSDATRTTNGCNKCYTTR
1495_1515	6144	(A)(A)(GA)(G)(AC)(CATG)(G)(C)(TAGC)(A)(A)(TC)(A)(T)(CAT)(CG)(A)(GTAC)(A)(A)(AG)	AARGMNGCNAAYATHSANAAR	YTTNTSDATRTTNGCNKCYTT
1496_1516	12288	(A)(GA)(G)(CA)(CTAG)(G)(C)(GTAC)(A)(A)(TC)(A)(T)(ATC)(CG)(A)(CGAT)(A)(A)(GA)(CT)	ARGMNGCNAAYATHSANAARY	RYTTNTSDATRTTNGCNKCYT
1497_1517	12288	(AG)(G)(AC)(CGTA)(G)(C)(CGAT)(A)(A)(TC)(A)(T)(CAT)(GC)(A)(ATGC)(A)(A)(AG)(TC)(T)	RGMNGCNAAYATHSANAARYT	ARYTTNTSDATRTTNGCNKCY
1498_1518	6144	(G)(AC)(CGAT)(G)(C)(CGAT)(A)(A)(CT)(A)(T)(CAT)(GC)(A)(GATC)(A)(A)(GA)(TC)(T)(G)	GMNGCNAAYATHSANAARYTG	CARYTTNTSDATRTTNGCNKC
1499_1519	6144	(AC)(GATC)(G)(C)(CTAG)(A)(A)(CT)(A)(T)(ATC)(CG)(A)(TAGC)(A)(A)(AG)(CT)(T)(G)(C)	MNGCNAAYATHSANAARYTGC	GCARYTTNTSDATRTTNGCNK
1500_1520	3072	(CTAG)(G)(C)(CGTA)(A)(A)(TC)(A)(T)(ATC)(GC)(A)(CGAT)(A)(A)(GA)(TC)(T)(G)(C)(G)	NGCNAAYATHSANAARYTGCG	CGCARYTTNTSDATRTTNGCN
1501_1521	2304	(G)(C)(CGTA)(A)(A)(CT)(A)(T)(TAC)(CG)(A)(TAGC)(A)(A)(GA)(CT)(T)(G)(C)(G)(CAT)	GCNAAYATHSANAARYTGCGH	DCGCARYTTNTSDATRTTNGC
1502_1522	2304	(C)(ATGC)(A)(A)(TC)(A)(T)(ATC)(CG)(A)(CTAG)(A)(A)(AG)(TC)(T)(G)(C)(G)(TAC)(T)	CNAAYATHSANAARYTGCGHT	ADCGCARYTTNTSDATRTTNG
1503_1523	2304	(CTAG)(A)(A)(TC)(A)(T)(CTA)(GC)(A)(ATGC)(A)(A)(GA)(TC)(T)(G)(C)(G)(TAC)(T)(A)	NAAYATHSANAARYTGCGHTA	TADCGCARYTTNTSDATRTTN
1504_1524	1152	(A)(A)(TC)(A)(T)(CTA)(CG)(A)(CGAT)(A)(A)(AG)(CT)(T)(G)(C)(G)(CTA)(T)(A)(TC)	AAYATHSANAARYTGCGHTAY	RTADCGCARYTTNTSDATRTT
1505_1525	2304	(A)(CT)(A)(T)(CTA)(CG)(A)(TAGC)(A)(A)(AG)(TC)(T)(G)(C)(G)(CAT)(T)(A)(TC)(CA)	AYATHSANAARYTGCGHTAYM	KRTADCGCARYTTNTSDATRT
1506_1526	2304	(CT)(A)(T)(CTA)(CG)(A)(GTAC)(A)(A)(GA)(CT)(T)(G)(C)(G)(CTA)(T)(A)(TC)(AC)(A)	YATHSANAARYTGCGHTAYMA	TKRTADCGCARYTTNTSDATR
1507_1527	3456	(A)(T)(TAC)(GC)(A)(CATG)(A)(A)(GA)(TC)(T)(G)(C)(G)(ATC)(T)(A)(CT)(AC)(A)(GTC)	ATHSANAARYTGCGHTAYMAB	VTKRTADCGCARYTTNTSDAT
1508_1528	3456	(T)(CAT)(CG)(A)(TAGC)(A)(A)(GA)(CT)(T)(G)(C)(G)(ATC)(T)(A)(TC)(AC)(A)(CGT)(A)	THSANAARYTGCGHTAYMABA	TVTKRTADCGCARYTTNTSDA
1509_1529	3456	(ATC)(GC)(A)(CATG)(A)(A)(GA)(CT)(T)(G)(C)(G)(CTA)(T)(A)(CT)(CA)(A)(TGC)(A)(A)	HSANAARYTGCGHTAYMABAA	TTVTKRTADCGCARYTTNTSD
1510_1530	2304	(GC)(A)(CGAT)(A)(A)(AG)(CT)(T)(G)(C)(G)(CAT)(T)(A)(CT)(AC)(A)(CGT)(A)(A)(GA)	SANAARYTGCGHTAYMABAAR	YTTVTKRTADCGCARYTTNTS
1511_1531	1152	(A)(GTAC)(A)(A)(AG)(CT)(T)(G)(C)(G)(CAT)(T)(A)(CT)(CA)(A)(TGC)(A)(A)(GA)(A)	ANAARYTGCGHTAYMABAARA	TYTTVTKRTADCGCARYTTNT
1512_1532	1152	(TAGC)(A)(A)(AG)(TC)(T)(G)(C)(G)(TAC)(T)(A)(CT)(AC)(A)(TGC)(A)(A)(GA)(A)(T)	NAARYTGCGHTAYMABAARAT	ATYTTVTKRTADCGCARYTTN
1513_1533	864	(A)(A)(GA)(CT)(T)(G)(C)(G)(TAC)(T)(A)(CT)(AC)(A)(GTC)(A)(A)(AG)(A)(T)(GTC)	AARYTGCGHTAYMABAARATB	VATYTTVTKRTADCGCARYTT
1514_1534	864	(A)(AG)(CT)(T)(G)(C)(G)(TAC)(T)(A)(CT)(AC)(A)(TGC)(A)(A)(AG)(A)(T)(GTC)(A)	ARYTGCGHTAYMABAARATBA	TVATYTTVTKRTADCGCARYT
1515_1535	864	(GA)(CT)(T)(G)(C)(G)(TAC)(T)(A)(CT)(CA)(A)(TGC)(A)(A)(GA)(A)(T)(CGT)(A)(T)	RYTGCGHTAYMABAARATBAT	ATVATYTTVTKRTADCGCARY
1516_1536	864	(TC)(T)(G)(C)(G)(ATC)(T)(A)(CT)(CA)(A)(CGT)(A)(A)(GA)(A)(T)(CGT)(A)(T)(TC)	YTGCGHTAYMABAARATBATY	RATVATYTTVTKRTADCGCAR
1517_1537	432	(T)(G)(C)(G)(CTA)(T)(A)(TC)(AC)(A)(TGC)(A)(A)(AG)(A)(T)(CTG)(A)(T)(TC)(A)	TGCGHTAYMABAARATBATYA	TRATVATYTTVTKRTADCGCA
1518_1538	432	(G)(C)(G)(TAC)(T)(A)(CT)(AC)(A)(TGC)(A)(A)(GA)(A)(T)(CTG)(A)(T)(TC)(A)(T)	GCGHTAYMABAARATBATYAT	ATRATVATYTTVTKRTADCGC
1519_1539	432	(C)(G)(TAC)(T)(A)(TC)(AC)(A)(TGC)(A)(A)(AG)(A)(T)(CTG)(A)(T)(TC)(A)(T)(C)	CGHTAYMABAARATBATYATC	GATRATVATYTTVTKRTADCG
1520_1540	432	(G)(TAC)(T)(A)(TC)(CA)(A)(CGT)(A)(A)(GA)(A)(T)(CGT)(A)(T)(TC)(A)(T)(C)(A)	GHTAYMABAARATBATYATCA	TGATRATVATYTTVTKRTADC
1521_1541	432	(CTA)(T)(A)(CT)(CA)(A)(GTC)(A)(A)(GA)(A)(T)(TGC)(A)(T)(CT)(A)(T)(C)(A)(T)	HTAYMABAARATBATYATCAT	ATGATRATVATYTTVTKRTAD
1522_1542	144	(T)(A)(TC)(AC)(A)(TGC)(A)(A)(GA)(A)(T)(TGC)(A)(T)(CT)(A)(T)(C)(A)(T)(G)	TAYMABAARATBATYATCATG	CATGATRATVATYTTVTKRTA
1523_1543	144	(A)(TC)(AC)(A)(GTC)(A)(A)(AG)(A)(T)(CTG)(A)(T)(CT)(A)(T)(C)(A)(T)(G)(A)	AYMABAARATBATYATCATGA	TCATGATRATVATYTTVTKRT
1524_1544	144	(TC)(CA)(A)(CTG)(A)(A)(AG)(A)(T)(GTC)(A)(T)(CT)(A)(T)(C)(A)(T)(G)(A)(C)	YMABAARATBATYATCATGAC	GTCATGATRATVATYTTVTKR
1525_1545	72	(CA)(A)(CGT)(A)(A)(AG)(A)(T)(CTG)(A)(T)(CT)(A)(T)(C)(A)(T)(G)(A)(C)(C)	MABAARATBATYATCATGACC	GGTCATGATRATVATYTTVTK
1526_1546	36	(A)(CTG)(A)(A)(GA)(A)(T)(GTC)(A)(T)(TC)(A)(T)(C)(A)(T)(G)(A)(C)(C)(G)	ABAARATBATYATCATGACCG	CGGTCATGATRATVATYTTVT
1527_1547	36	(CGT)(A)(A)(GA)(A)(T)(CGT)(A)(T)(TC)(A)(T)(C)(A)(T)(G)(A)(C)(C)(G)(A)	BAARATBATYATCATGACCGA	TCGGTCATGATRATVATYTTV
1528_1548	12	(A)(A)(AG)(A)(T)(TGC)(A)(T)(CT)(A)(T)(C)(A)(T)(G)(A)(C)(C)(G)(A)(T)	AARATBATYATCATGACCGAT	ATCGGTCATGATRATVATYTT
1529_1549	12	(A)(AG)(A)(T)(CGT)(A)(T)(CT)(A)(T)(C)(A)(T)(G)(A)(C)(C)(G)(A)(T)(G)	ARATBATYATCATGACCGATG	CATCGGTCATGATRATVATYT
1530_1550	12	(GA)(A)(T)(GTC)(A)(T)(TC)(A)(T)(C)(A)(T)(G)(A)(C)(C)(G)(A)(T)(G)(C)	RATBATYATCATGACCGATGC	GCATCGGTCATGATRATVATY
1531_1551	6	(A)(T)(TGC)(A)(T)(TC)(A)(T)(C)(A)(T)(G)(A)(C)(C)(G)(A)(T)(G)(C)(C)	ATBATYATCATGACCGATGCC	GGCATCGGTCATGATRATVAT
1532_1552	6	(T)(TGC)(A)(T)(TC)(A)(T)(C)(A)(T)(G)(A)(C)(C)(G)(A)(T)(G)(C)(C)(G)	TBATYATCATGACCGATGCCG	CGGCATCGGTCATGATRATVA
1533_1553	6	(CTG)(A)(T)(CT)(A)(T)(C)(A)(T)(G)(A)(C)(C)(G)(A)(T)(G)(C)(C)(G)(A)	BATYATCATGACCGATGCCGA	TCGGCATCGGTCATGATRATV
1534_1554	2	(A)(T)(TC)(A)(T)(C)(A)(T)(G)(A)(C)(C)(G)(A)(T)(G)(C)(C)(G)(A)(C)	ATYATCATGACCGATGCCGAC	GTCGGCATCGGTCATGATRAT
1535_1555	2	(T)(CT)(A)(T)(C)(A)(T)(G)(A)(C)(C)(G)(A)(T)(G)(C)(C)(G)(A)(C)(G)	TYATCATGACCGATGCCGACG	CGTCGGCATCGGTCATGATRA
1536_1556	2	(CT)(A)(T)(C)(A)(T)(G)(A)(C)(C)(G)(A)(T)(G)(C)(C)(G)(A)(C)(G)(T)	YATCATGACCGATGCCGACGT	ACGTCGGCATCGGTCATGATR
1537_1557	1	(A)(T)(C)(A)(T)(G)(A)(C)(C)(G)(A)(T)(G)(C)(C)(G)(A)(C)(G)(T)(C)	ATCATGACCGATGCCGACGTC	GACGTCGGCATCGGTCATGAT
1538_1558	1	(T)(C)(A)(T)(G)(A)(C)(C)(G)(A)(T)(G)(C)(C)(G)(A)(C)(G)(T)(C)(G)	TCATGACCGATGCCGACGTCG	CGACGTCGGCATCGGTCATGA
1539_1559	1	(C)(A)(T)(G)(A)(C)(C)(G)(A)(T)(G)(C)(C)(G)(A)(C)(G)(T)(C)(G)(A)	CATGACCGATGCCGACGTCGA	TCGACGTCGGCATCGGTCATG
1540_1560	1	(A)(T)(G)(A)(C)(C)(G)(A)(T)(G)(C)(C)(G)(A)(C)(G)(T)(C)(G)(A)(T)	ATGACCGATGCCGACGTCGAT	ATCGACGTCGGCATCGGTCAT
1541_1561	1	(T)(G)(A)(C)(C)(G)(A)(T)(G)(C)(C)(G)(A)(C)(G)(T)(C)(G)(A)(T)(G)	TGACCGATGCCGACGTCGATG	CATCGACGTCGGCATCGGTCA
1542_1562	1	(G)(A)(C)(C)(G)(A)(T)(G)(C)(C)(G)(A)(C)(G)(T)(C)(G)(A)(T)(G)(G)	GACCGATGCCGACGTCGATGG	CCATCGACGTCGGCATCGGTC
1543_1563	2	(A)(C)(C)(G)(A)(T)(G)(C)(C)(G)(A)(C)(G)(T)(C)(G)(A)(T)(G)(G)(AT)	ACCGATGCCGACGTCGATGGW	WCCATCGACGTCGGCATCGGT
1544_1564	2	(C)(C)(G)(A)(T)(G)(C)(C)(G)(A)(C)(G)(T)(C)(G)(A)(T)(G)(G)(AT)(T)	CCGATGCCGACGTCGATGGWT	AWCCATCGACGTCGGCATCGG
1545_1565	2	(C)(G)(A)(T)(G)(C)(C)(G)(A)(C)(G)(T)(C)(G)(A)(T)(G)(G)(TA)(T)(C)	CGATGCCGACGTCGATGGWTC	GAWCCATCGACGTCGGCATCG
1546_1566	4	(G)(A)(T)(G)(C)(C)(G)(A)(C)(G)(T)(C)(G)(A)(T)(G)(G)(AT)(T)(C)(AT)	GATGCCGACGTCGATGGWTCW	WGAWCCATCGACGTCGGCATC
1547_1567	4	(A)(T)(G)(C)(C)(G)(A)(C)(G)(T)(C)(G)(A)(T)(G)(G)(AT)(T)(C)(AT)(C)	ATGCCGACGTCGATGGWTCWC	GWGAWCCATCGACGTCGGCAT
1548_1568	4	(T)(G)(C)(C)(G)(A)(C)(G)(T)(C)(G)(A)(T)(G)(G)(TA)(T)(C)(AT)(C)(A)	TGCCGACGTCGATGGWTCWCA	TGWGAWCCATCGACGTCGGCA
1549_1569	4	(G)(C)(C)(G)(A)(C)(G)(T)(C)(G)(A)(T)(G)(G)(AT)(T)(C)(AT)(C)(A)(C)	GCCGACGTCGATGGWTCWCAC	GTGWGAWCCATCGACGTCGGC
1550_1570	4	(C)(C)(G)(A)(C)(G)(T)(C)(G)(A)(T)(G)(G)(AT)(T)(C)(TA)(C)(A)(C)(A)	CCGACGTCGATGGWTCWCACA	TGTGWGAWCCATCGACGTCGG
1551_1571	4	(C)(G)(A)(C)(G)(T)(C)(G)(A)(T)(G)(G)(TA)(T)(C)(TA)(C)(A)(C)(A)(T)	CGACGTCGATGGWTCWCACAT	ATGTGWGAWCCATCGACGTCG
1552_1572	4	(G)(A)(C)(G)(T)(C)(G)(A)(T)(G)(G)(TA)(T)(C)(TA)(C)(A)(C)(A)(T)(C)	GACGTCGATGGWTCWCACATC	GATGTGWGAWCCATCGACGTC
1553_1573	4	(A)(C)(G)(T)(C)(G)(A)(T)(G)(G)(TA)(T)(C)(TA)(C)(A)(C)(A)(T)(C)(G)	ACGTCGATGGWTCWCACATCG	CGATGTGWGAWCCATCGACGT
1554_1574	4	(C)(G)(T)(C)(G)(A)(T)(G)(G)(AT)(T)(C)(AT)(C)(A)(C)(A)(T)(C)(G)(A)	CGTCGATGGWTCWCACATCGA	TCGATGTGWGAWCCATCGACG
1555_1575	4	(G)(T)(C)(G)(A)(T)(G)(G)(AT)(T)(C)(AT)(C)(A)(C)(A)(T)(C)(G)(A)(C)	GTCGATGGWTCWCACATCGAC	GTCGATGTGWGAWCCATCGAC
1556_1576	4	(T)(C)(G)(A)(T)(G)(G)(TA)(T)(C)(AT)(C)(A)(C)(A)(T)(C)(G)(A)(C)(A)	TCGATGGWTCWCACATCGACA	TGTCGATGTGWGAWCCATCGA
1557_1577	4	(C)(G)(A)(T)(G)(G)(TA)(T)(C)(AT)(C)(A)(C)(A)(T)(C)(G)(A)(C)(A)(C)	CGATGGWTCWCACATCGACAC	GTGTCGATGTGWGAWCCATCG
1558_1578	8	(G)(A)(T)(G)(G)(AT)(T)(C)(AT)(C)(A)(C)(A)(T)(C)(G)(A)(C)(A)(C)(AG)	GATGGWTCWCACATCGACACR	YGTGTCGATGTGWGAWCCATC
1559_1579	8	(A)(T)(G)(G)(AT)(T)(C)(AT)(C)(A)(C)(A)(T)(C)(G)(A)(C)(A)(C)(AG)(C)	ATGGWTCWCACATCGACACRC	GYGTGTCGATGTGWGAWCCAT
1560_1580	8	(T)(G)(G)(AT)(T)(C)(AT)(C)(A)(C)(A)(T)(C)(G)(A)(C)(A)(C)(AG)(C)(T)	TGGWTCWCACATCGACACRCT	AGYGTGTCGATGTGWGAWCCA
1561_1581	8	(G)(G)(AT)(T)(C)(TA)(C)(A)(C)(A)(T)(C)(G)(A)(C)(A)(C)(GA)(C)(T)(G)	GGWTCWCACATCGACACRCTG	CAGYGTGTCGATGTGWGAWCC
1562_1582	8	(G)(TA)(T)(C)(AT)(C)(A)(C)(A)(T)(C)(G)(A)(C)(A)(C)(AG)(C)(T)(G)(A)	GWTCWCACATCGACACRCTGA	TCAGYGTGTCGATGTGWGAWC
1563_1583	8	(TA)(T)(C)(AT)(C)(A)(C)(A)(T)(C)(G)(A)(C)(A)(C)(GA)(C)(T)(G)(A)(T)	WTCWCACATCGACACRCTGAT	ATCAGYGTGTCGATGTGWGAW
1564_1584	8	(T)(C)(TA)(C)(A)(C)(A)(T)(C)(G)(A)(C)(A)(C)(AG)(C)(T)(G)(A)(T)(TC)	TCWCACATCGACACRCTGATY	RATCAGYGTGTCGATGTGWGA
1565_1585	8	(C)(AT)(C)(A)(C)(A)(T)(C)(G)(A)(C)(A)(C)(GA)(C)(T)(G)(A)(T)(CT)(A)	CWCACATCGACACRCTGATYA	TRATCAGYGTGTCGATGTGWG
1566_1586	8	(TA)(C)(A)(C)(A)(T)(C)(G)(A)(C)(A)(C)(GA)(C)(T)(G)(A)(T)(CT)(A)(T)	WCACATCGACACRCTGATYAT	ATRATCAGYGTGTCGATGTGW
1567_1587	4	(C)(A)(C)(A)(T)(C)(G)(A)(C)(A)(C)(AG)(C)(T)(G)(A)(T)(CT)(A)(T)(G)	CACATCGACACRCTGATYATG	CATRATCAGYGTGTCGATGTG
1568_1588	4	(A)(C)(A)(T)(C)(G)(A)(C)(A)(C)(AG)(C)(T)(G)(A)(T)(TC)(A)(T)(G)(A)	ACATCGACACRCTGATYATGA	TCATRATCAGYGTGTCGATGT
1569_1589	4	(C)(A)(T)(C)(G)(A)(C)(A)(C)(AG)(C)(T)(G)(A)(T)(CT)(A)(T)(G)(A)(C)	CATCGACACRCTGATYATGAC	GTCATRATCAGYGTGTCGATG
1570_1590	16	(A)(T)(C)(G)(A)(C)(A)(C)(AG)(C)(T)(G)(A)(T)(CT)(A)(T)(G)(A)(C)(GATC)	ATCGACACRCTGATYATGACN	NGTCATRATCAGYGTGTCGAT
1571_1591	32	(T)(C)(G)(A)(C)(A)(C)(GA)(C)(T)(G)(A)(T)(CT)(A)(T)(G)(A)(C)(CATG)(TC)	TCGACACRCTGATYATGACNY	RNGTCATRATCAGYGTGTCGA
1572_1592	32	(C)(G)(A)(C)(A)(C)(AG)(C)(T)(G)(A)(T)(CT)(A)(T)(G)(A)(C)(CGTA)(CT)(T)	CGACACRCTGATYATGACNYT	ARNGTCATRATCAGYGTGTCG
1573_1593	64	(G)(A)(C)(A)(C)(AG)(C)(T)(G)(A)(T)(CT)(A)(T)(G)(A)(C)(GTAC)(CT)(T)(TC)	GACACRCTGATYATGACNYTY	RARNGTCATRATCAGYGTGTC
1574_1594	64	(A)(C)(A)(C)(AG)(C)(T)(G)(A)(T)(TC)(A)(T)(G)(A)(C)(CGTA)(CT)(T)(TC)(T)	ACACRCTGATYATGACNYTYT	ARARNGTCATRATCAGYGTGT
1575_1595	64	(C)(A)(C)(AG)(C)(T)(G)(A)(T)(TC)(A)(T)(G)(A)(C)(GATC)(CT)(T)(TC)(T)(T)	CACRCTGATYATGACNYTYTT	AARARNGTCATRATCAGYGTG
1576_1596	64	(A)(C)(GA)(C)(T)(G)(A)(T)(CT)(A)(T)(G)(A)(C)(TAGC)(TC)(T)(CT)(T)(T)(C)	ACRCTGATYATGACNYTYTTC	GAARARNGTCATRATCAGYGT
1577_1597	64	(C)(AG)(C)(T)(G)(A)(T)(CT)(A)(T)(G)(A)(C)(CTAG)(CT)(T)(CT)(T)(T)(C)(T)	CRCTGATYATGACNYTYTTCT	AGAARARNGTCATRATCAGYG
1578_1598	64	(AG)(C)(T)(G)(A)(T)(CT)(A)(T)(G)(A)(C)(CGTA)(CT)(T)(TC)(T)(T)(C)(T)(T)	RCTGATYATGACNYTYTTCTT	AAGAARARNGTCATRATCAGY
1579_1599	32	(C)(T)(G)(A)(T)(CT)(A)(T)(G)(A)(C)(CGTA)(CT)(T)(CT)(T)(T)(C)(T)(T)(C)	CTGATYATGACNYTYTTCTTC	GAAGAARARNGTCATRATCAG
1580_1600	32	(T)(G)(A)(T)(TC)(A)(T)(G)(A)(C)(TAGC)(TC)(T)(TC)(T)(T)(C)(T)(T)(C)(C)	TGATYATGACNYTYTTCTTCC	GGAAGAARARNGTCATRATCA
1581_1601	32	(G)(A)(T)(CT)(A)(T)(G)(A)(C)(CGTA)(CT)(T)(CT)(T)(T)(C)(T)(T)(C)(C)(G)	GATYATGACNYTYTTCTTCCG	CGGAAGAARARNGTCATRATC
1582_1602	96	(A)(T)(TC)(A)(T)(G)(A)(C)(TAGC)(CT)(T)(CT)(T)(T)(C)(T)(T)(C)(C)(G)(GTC)	ATYATGACNYTYTTCTTCCGB	VCGGAAGAARARNGTCATRAT
1583_1603	96	(T)(TC)(A)(T)(G)(A)(C)(CGTA)(TC)(T)(CT)(T)(T)(C)(T)(T)(C)(C)(G)(CTG)(T)	TYATGACNYTYTTCTTCCGBT	AVCGGAAGAARARNGTCATRA
1584_1604	96	(CT)(A)(T)(G)(A)(C)(TAGC)(CT)(T)(CT)(T)(T)(C)(T)(T)(C)(C)(G)(CGT)(T)(A)	YATGACNYTYTTCTTCCGBTA	TAVCGGAAGAARARNGTCATR
1585_1605	96	(A)(T)(G)(A)(C)(ATGC)(CT)(T)(CT)(T)(T)(C)(T)(T)(C)(C)(G)(CTG)(T)(A)(TC)	ATGACNYTYTTCTTCCGBTAY	RTAVCGGAAGAARARNGTCAT
1586_1606	192	(T)(G)(A)(C)(CGAT)(TC)(T)(CT)(T)(T)(C)(T)(T)(C)(C)(G)(CTG)(T)(A)(TC)(TA)	TGACNYTYTTCTTCCGBTAYW	WRTAVCGGAAGAARARNGTCA
1587_1607	192	(G)(A)(C)(CGTA)(CT)(T)(CT)(T)(T)(C)(T)(T)(C)(C)(G)(GTC)(T)(A)(CT)(AT)(T)	GACNYTYTTCTTCCGBTAYWT	AWRTAVCGGAAGAARARNGTC
1588_1608	384	(A)(C)(CTAG)(TC)(T)(CT)(T)(T)(C)(T)(T)(C)(C)(G)(CGT)(T)(A)(CT)(AT)(T)(CG)	ACNYTYTTCTTCCGBTAYWTS	SAWRTAVCGGAAGAARARNGT
1589_1609	384	(C)(GATC)(TC)(T)(CT)(T)(T)(C)(T)(T)(C)(C)(G)(GTC)(T)(A)(CT)(AT)(T)(CG)(C)	CNYTYTTCTTCCGBTAYWTSC	GSAWRTAVCGGAAGAARARNG
1590_1610	384	(CGTA)(CT)(T)(CT)(T)(T)(C)(T)(T)(C)(C)(G)(CGT)(T)(A)(CT)(TA)(T)(GC)(C)(C)	NYTYTTCTTCCGBTAYWTSCC	GGSAWRTAVCGGAAGAARARN
1591_1611	288	(TC)(T)(CT)(T)(T)(C)(T)(T)(C)(C)(G)(TGC)(T)(A)(TC)(AT)(T)(GC)(C)(C)(GAT)	YTYTTCTTCCGBTAYWTSCCD	HGGSAWRTAVCGGAAGAARAR
1592_1612	144	(T)(TC)(T)(T)(C)(T)(T)(C)(C)(G)(TGC)(T)(A)(CT)(AT)(T)(GC)(C)(C)(TAG)(C)	TYTTCTTCCGBTAYWTSCCDC	GHGGSAWRTAVCGGAAGAARA
1593_1613	144	(TC)(T)(T)(C)(T)(T)(C)(C)(G)(GTC)(T)(A)(CT)(AT)(T)(GC)(C)(C)(TAG)(C)(A)	YTTCTTCCGBTAYWTSCCDCA	TGHGGSAWRTAVCGGAAGAAR
1594_1614	144	(T)(T)(C)(T)(T)(C)(C)(G)(CGT)(T)(A)(TC)(TA)(T)(CG)(C)(C)(ATG)(C)(A)(GA)	TTCTTCCGBTAYWTSCCDCAR	YTGHGGSAWRTAVCGGAAGAA
1595_1615	288	(T)(C)(T)(T)(C)(C)(G)(CTG)(T)(A)(TC)(TA)(T)(GC)(C)(C)(TAG)(C)(A)(AG)(AG)	TCTTCCGBTAYWTSCCDCARR	YYTGHGGSAWRTAVCGGAAGA
1596_1616	288	(C)(T)(T)(C)(C)(G)(TGC)(T)(A)(TC)(TA)(T)(CG)(C)(C)(GAT)(C)(A)(GA)(AG)(T)	CTTCCGBTAYWTSCCDCARRT	AYYTGHGGSAWRTAVCGGAAG
1597_1617	864	(T)(T)(C)(C)(G)(CGT)(T)(A)(TC)(AT)(T)(CG)(C)(C)(TAG)(C)(A)(AG)(GA)(T)(CTA)	TTCCGBTAYWTSCCDCARRTH	DAYYTGHGGSAWRTAVCGGAA
1598_1618	864	(T)(C)(C)(G)(CTG)(T)(A)(TC)(TA)(T)(CG)(C)(C)(GTA)(C)(A)(GA)(GA)(T)(CTA)(A)	TCCGBTAYWTSCCDCARRTHA	TDAYYTGHGGSAWRTAVCGGA
1599_1619	864	(C)(C)(G)(TGC)(T)(A)(CT)(AT)(T)(CG)(C)(C)(ATG)(C)(A)(AG)(AG)(T)(CTA)(A)(T)	CCGBTAYWTSCCDCARRTHAT	ATDAYYTGHGGSAWRTAVCGG
1600_1620	2592	(C)(G)(CTG)(T)(A)(TC)(AT)(T)(GC)(C)(C)(TAG)(C)(A)(GA)(GA)(T)(CTA)(A)(T)(TAC)	CGBTAYWTSCCDCARRTHATH	DATDAYYTGHGGSAWRTAVCG
1601_1621	2592	(G)(CTG)(T)(A)(CT)(TA)(T)(GC)(C)(C)(GTA)(C)(A)(GA)(AG)(T)(CTA)(A)(T)(ATC)(C)	GBTAYWTSCCDCARRTHATHC	GDATDAYYTGHGGSAWRTAVC
1602_1622	2592	(CGT)(T)(A)(CT)(TA)(T)(GC)(C)(C)(TAG)(C)(A)(GA)(AG)(T)(CAT)(A)(T)(CAT)(C)(A)	BTAYWTSCCDCARRTHATHCA	TGDATDAYYTGHGGSAWRTAV
1603_1623	864	(T)(A)(TC)(TA)(T)(GC)(C)(C)(GAT)(C)(A)(AG)(AG)(T)(TAC)(A)(T)(CAT)(C)(A)(G)	TAYWTSCCDCARRTHATHCAG	CTGDATDAYYTGHGGSAWRTA
1604_1624	864	(A)(CT)(TA)(T)(CG)(C)(C)(ATG)(C)(A)(GA)(GA)(T)(TAC)(A)(T)(CAT)(C)(A)(G)(A)	AYWTSCCDCARRTHATHCAGA	TCTGDATDAYYTGHGGSAWRT
1605_1625	864	(CT)(TA)(T)(CG)(C)(C)(ATG)(C)(A)(AG)(AG)(T)(TAC)(A)(T)(ATC)(C)(A)(G)(A)(A)	YWTSCCDCARRTHATHCAGAA	TTCTGDATDAYYTGHGGSAWR
1606_1626	1296	(TA)(T)(GC)(C)(C)(GTA)(C)(A)(GA)(AG)(T)(ATC)(A)(T)(ATC)(C)(A)(G)(A)(A)(CGT)	WTSCCDCARRTHATHCAGAAB	VTTCTGDATDAYYTGHGGSAW
1607_1627	648	(T)(GC)(C)(C)(TAG)(C)(A)(AG)(GA)(T)(CTA)(A)(T)(CTA)(C)(A)(G)(A)(A)(TGC)(G)	TSCCDCARRTHATHCAGAABG	CVTTCTGDATDAYYTGHGGSA
1608_1628	648	(CG)(C)(C)(GAT)(C)(A)(GA)(GA)(T)(TAC)(A)(T)(CTA)(C)(A)(G)(A)(A)(TGC)(G)(G)	SCCDCARRTHATHCAGAABGG	CCVTTCTGDATDAYYTGHGGS
1609_1629	1296	(C)(C)(ATG)(C)(A)(GA)(AG)(T)(CTA)(A)(T)(CTA)(C)(A)(G)(A)(A)(TGC)(G)(G)(CATG)	CCDCARRTHATHCAGAABGGN	NCCVTTCTGDATDAYYTGHGG
1610_1630	1296	(C)(TAG)(C)(A)(AG)(AG)(T)(CTA)(A)(T)(TAC)(C)(A)(G)(A)(A)(GTC)(G)(G)(CGAT)(T)	CDCARRTHATHCAGAABGGNT	ANCCVTTCTGDATDAYYTGHG
1611_1631	1296	(GAT)(C)(A)(GA)(AG)(T)(CTA)(A)(T)(CAT)(C)(A)(G)(A)(A)(TGC)(G)(G)(GTAC)(T)(A)	DCARRTHATHCAGAABGGNTA	TANCCVTTCTGDATDAYYTGH
1612_1632	864	(C)(A)(AG)(GA)(T)(TAC)(A)(T)(TAC)(C)(A)(G)(A)(A)(CTG)(G)(G)(ATGC)(T)(A)(TC)	CARRTHATHCAGAABGGNTAY	RTANCCVTTCTGDATDAYYTG
1613_1633	1728	(A)(GA)(AG)(T)(ATC)(A)(T)(CTA)(C)(A)(G)(A)(A)(CGT)(G)(G)(TAGC)(T)(A)(TC)(CT)	ARRTHATHCAGAABGGNTAYY	RRTANCCVTTCTGDATDAYYT
1614_1634	1728	(AG)(AG)(T)(TAC)(A)(T)(CAT)(C)(A)(G)(A)(A)(GTC)(G)(G)(ATGC)(T)(A)(TC)(CT)(T)	RRTHATHCAGAABGGNTAYYT	ARRTANCCVTTCTGDATDAYY
1615_1635	2592	(GA)(T)(CTA)(A)(T)(ATC)(C)(A)(G)(A)(A)(TGC)(G)(G)(GATC)(T)(A)(CT)(CT)(T)(CGA)	RTHATHCAGAABGGNTAYYTV	BARRTANCCVTTCTGDATDAY
1616_1636	1296	(T)(TAC)(A)(T)(TAC)(C)(A)(G)(A)(A)(TGC)(G)(G)(CTAG)(T)(A)(TC)(TC)(T)(CGA)(T)	THATHCAGAABGGNTAYYTVT	ABARRTANCCVTTCTGDATDA
1617_1637	1296	(TAC)(A)(T)(ATC)(C)(A)(G)(A)(A)(CTG)(G)(G)(ATGC)(T)(A)(CT)(TC)(T)(CGA)(T)(A)	HATHCAGAABGGNTAYYTVTA	TABARRTANCCVTTCTGDATD
1618_1638	864	(A)(T)(CAT)(C)(A)(G)(A)(A)(GTC)(G)(G)(TAGC)(T)(A)(TC)(CT)(T)(AGC)(T)(A)(CT)	ATHCAGAABGGNTAYYTVTAY	RTABARRTANCCVTTCTGDAT
1619_1639	864	(T)(ATC)(C)(A)(G)(A)(A)(CTG)(G)(G)(CATG)(T)(A)(CT)(TC)(T)(CGA)(T)(A)(TC)(A)	THCAGAABGGNTAYYTVTAYA	TRTABARRTANCCVTTCTGDA
1620_1640	864	(TAC)(C)(A)(G)(A)(A)(TGC)(G)(G)(CTAG)(T)(A)(TC)(TC)(T)(GAC)(T)(A)(CT)(A)(T)	HCAGAABGGNTAYYTVTAYAT	ATRTABARRTANCCVTTCTGD
1621_1641	576	(C)(A)(G)(A)(A)(CGT)(G)(G)(CTAG)(T)(A)(TC)(TC)(T)(CAG)(T)(A)(CT)(A)(T)(TC)	CAGAABGGNTAYYTVTAYATY	RATRTABARRTANCCVTTCTG
1622_1642	576	(A)(G)(A)(A)(GTC)(G)(G)(GATC)(T)(A)(TC)(TC)(T)(CAG)(T)(A)(TC)(A)(T)(TC)(G)	AGAABGGNTAYYTVTAYATYG	CRATRTABARRTANCCVTTCT
1623_1643	576	(G)(A)(A)(CGT)(G)(G)(CATG)(T)(A)(CT)(TC)(T)(GAC)(T)(A)(CT)(A)(T)(CT)(G)(C)	GAABGGNTAYYTVTAYATYGC	GCRATRTABARRTANCCVTTC
1624_1644	1728	(A)(A)(CTG)(G)(G)(GATC)(T)(A)(TC)(CT)(T)(AGC)(T)(A)(TC)(A)(T)(TC)(G)(C)(TAC)	AABGGNTAYYTVTAYATYGCH	DGCRATRTABARRTANCCVTT
1625_1645	1728	(A)(CTG)(G)(G)(CTAG)(T)(A)(CT)(CT)(T)(GAC)(T)(A)(CT)(A)(T)(CT)(G)(C)(CAT)(A)	ABGGNTAYYTVTAYATYGCHA	TDGCRATRTABARRTANCCVT
1626_1646	1728	(GTC)(G)(G)(CTAG)(T)(A)(TC)(TC)(T)(CGA)(T)(A)(CT)(A)(T)(CT)(G)(C)(TAC)(A)(C)	BGGNTAYYTVTAYATYGCHAC	GTDGCRATRTABARRTANCCV
1627_1647	576	(G)(G)(GTAC)(T)(A)(CT)(TC)(T)(AGC)(T)(A)(CT)(A)(T)(TC)(G)(C)(TAC)(A)(C)(T)	GGNTAYYTVTAYATYGCHACT	AGTDGCRATRTABARRTANCC
1628_1648	576	(G)(CATG)(T)(A)(TC)(CT)(T)(GAC)(T)(A)(TC)(A)(T)(CT)(G)(C)(TAC)(A)(C)(T)(C)	GNTAYYTVTAYATYGCHACTC	GAGTDGCRATRTABARRTANC
1629_1649	576	(ATGC)(T)(A)(TC)(TC)(T)(CGA)(T)(A)(TC)(A)(T)(CT)(G)(C)(CTA)(A)(C)(T)(C)(C)	NTAYYTVTAYATYGCHACTCC	GGAGTDGCRATRTABARRTAN
1630_1650	432	(T)(A)(TC)(CT)(T)(GAC)(T)(A)(CT)(A)(T)(TC)(G)(C)(TAC)(A)(C)(T)(C)(C)(CGT)	TAYYTVTAYATYGCHACTCCB	VGGAGTDGCRATRTABARRTA
1631_1651	432	(A)(TC)(CT)(T)(CGA)(T)(A)(CT)(A)(T)(TC)(G)(C)(CAT)(A)(C)(T)(C)(C)(TGC)(C)	AYYTVTAYATYGCHACTCCBC	GVGGAGTDGCRATRTABARRT
1632_1652	432	(TC)(CT)(T)(CAG)(T)(A)(CT)(A)(T)(CT)(G)(C)(CAT)(A)(C)(T)(C)(C)(GTC)(C)(C)	YYTVTAYATYGCHACTCCBCC	GGVGGAGTDGCRATRTABARR
1633_1653	648	(CT)(T)(AGC)(T)(A)(CT)(A)(T)(TC)(G)(C)(CAT)(A)(C)(T)(C)(C)(GTC)(C)(C)(CGA)	YTVTAYATYGCHACTCCBCCV	BGGVGGAGTDGCRATRTABAR
1634_1654	324	(T)(CGA)(T)(A)(TC)(A)(T)(CT)(G)(C)(ATC)(A)(C)(T)(C)(C)(GTC)(C)(C)(CAG)(C)	TVTAYATYGCHACTCCBCCVC	GBGGVGGAGTDGCRATRTABA
1635_1655	324	(CGA)(T)(A)(CT)(A)(T)(TC)(G)(C)(CAT)(A)(C)(T)(C)(C)(GTC)(C)(C)(AGC)(C)(T)	VTAYATYGCHACTCCBCCVCT	AGBGGVGGAGTDGCRATRTAB
1636_1656	108	(T)(A)(TC)(A)(T)(TC)(G)(C)(CTA)(A)(C)(T)(C)(C)(GTC)(C)(C)(GAC)(C)(T)(C)	TAYATYGCHACTCCBCCVCTC	GAGBGGVGGAGTDGCRATRTA
1637_1657	108	(A)(CT)(A)(T)(CT)(G)(C)(ATC)(A)(C)(T)(C)(C)(CTG)(C)(C)(GAC)(C)(T)(C)(T)	AYATYGCHACTCCBCCVCTCT	AGAGBGGVGGAGTDGCRATRT
1638_1658	108	(CT)(A)(T)(CT)(G)(C)(ATC)(A)(C)(T)(C)(C)(CTG)(C)(C)(AGC)(C)(T)(C)(T)(A)	YATYGCHACTCCBCCVCTCTA	TAGAGBGGVGGAGTDGCRATR
1639_1659	108	(A)(T)(TC)(G)(C)(TAC)(A)(C)(T)(C)(C)(CGT)(C)(C)(GAC)(C)(T)(C)(T)(A)(CT)	ATYGCHACTCCBCCVCTCTAY	RTAGAGBGGVGGAGTDGCRAT
1640_1660	108	(T)(TC)(G)(C)(CAT)(A)(C)(T)(C)(C)(TGC)(C)(C)(CGA)(C)(T)(C)(T)(A)(CT)(C)	TYGCHACTCCBCCVCTCTAYC	GRTAGAGBGGVGGAGTDGCRA
1641_1661	108	(CT)(G)(C)(CTA)(A)(C)(T)(C)(C)(CTG)(C)(C)(CGA)(C)(T)(C)(T)(A)(TC)(C)(T)	YGCHACTCCBCCVCTCTAYCT	AGRTAGAGBGGVGGAGTDGCR
1642_1662	108	(G)(C)(TAC)(A)(C)(T)(C)(C)(CGT)(C)(C)(GAC)(C)(T)(C)(T)(A)(TC)(C)(T)(TC)	GCHACTCCBCCVCTCTAYCTY	RAGRTAGAGBGGVGGAGTDGC
1643_1663	108	(C)(ATC)(A)(C)(T)(C)(C)(CGT)(C)(C)(CAG)(C)(T)(C)(T)(A)(CT)(C)(T)(TC)(T)	CHACTCCBCCVCTCTAYCTYT	ARAGRTAGAGBGGVGGAGTDG
1644_1664	108	(CTA)(A)(C)(T)(C)(C)(CTG)(C)(C)(CGA)(C)(T)(C)(T)(A)(TC)(C)(T)(TC)(T)(G)	HACTCCBCCVCTCTAYCTYTG	CARAGRTAGAGBGGVGGAGTD
1645_1665	36	(A)(C)(T)(C)(C)(CTG)(C)(C)(CGA)(C)(T)(C)(T)(A)(TC)(C)(T)(CT)(T)(G)(C)	ACTCCBCCVCTCTAYCTYTGC	GCARAGRTAGAGBGGVGGAGT
1646_1666	36	(C)(T)(C)(C)(CTG)(C)(C)(GAC)(C)(T)(C)(T)(A)(CT)(C)(T)(TC)(T)(G)(C)(A)	CTCCBCCVCTCTAYCTYTGCA	TGCARAGRTAGAGBGGVGGAG
1647_1667	72	(T)(C)(C)(CTG)(C)(C)(GAC)(C)(T)(C)(T)(A)(CT)(C)(T)(TC)(T)(G)(C)(A)(CA)	TCCBCCVCTCTAYCTYTGCAM	KTGCARAGRTAGAGBGGVGGA
1648_1668	216	(C)(C)(TGC)(C)(C)(CGA)(C)(T)(C)(T)(A)(CT)(C)(T)(CT)(T)(G)(C)(A)(CA)(GAC)	CCBCCVCTCTAYCTYTGCAMV	BKTGCARAGRTAGAGBGGVGG
1649_1669	216	(C)(GTC)(C)(C)(CGA)(C)(T)(C)(T)(A)(CT)(C)(T)(TC)(T)(G)(C)(A)(AC)(CGA)(A)	CBCCVCTCTAYCTYTGCAMVA	TBKTGCARAGRTAGAGBGGVG
1650_1670	216	(CGT)(C)(C)(AGC)(C)(T)(C)(T)(A)(CT)(C)(T)(TC)(T)(G)(C)(A)(AC)(AGC)(A)(A)	BCCVCTCTAYCTYTGCAMVAA	TTBKTGCARAGRTAGAGBGGV
1651_1671	144	(C)(C)(CAG)(C)(T)(C)(T)(A)(TC)(C)(T)(CT)(T)(G)(C)(A)(CA)(AGC)(A)(A)(AG)	CCVCTCTAYCTYTGCAMVAAR	YTTBKTGCARAGRTAGAGBGG
1652_1672	144	(C)(CGA)(C)(T)(C)(T)(A)(CT)(C)(T)(CT)(T)(G)(C)(A)(AC)(GAC)(A)(A)(AG)(G)	CVCTCTAYCTYTGCAMVAARG	CYTTBKTGCARAGRTAGAGBG
1653_1673	144	(CAG)(C)(T)(C)(T)(A)(CT)(C)(T)(CT)(T)(G)(C)(A)(CA)(AGC)(A)(A)(GA)(G)(G)	VCTCTAYCTYTGCAMVAARGG	CCYTTBKTGCARAGRTAGAGB
1654_1674	144	(C)(T)(C)(T)(A)(TC)(C)(T)(CT)(T)(G)(C)(A)(CA)(AGC)(A)(A)(GA)(G)(G)(TAC)	CTCTAYCTYTGCAMVAARGGH	DCCYTTBKTGCARAGRTAGAG
1655_1675	144	(T)(C)(T)(A)(TC)(C)(T)(CT)(T)(G)(C)(A)(CA)(GAC)(A)(A)(GA)(G)(G)(CTA)(A)	TCTAYCTYTGCAMVAARGGHA	TDCCYTTBKTGCARAGRTAGA
1656_1676	144	(C)(T)(A)(CT)(C)(T)(CT)(T)(G)(C)(A)(CA)(CGA)(A)(A)(GA)(G)(G)(CTA)(A)(A)	CTAYCTYTGCAMVAARGGHAA	TTDCCYTTBKTGCARAGRTAG
1657_1677	288	(T)(A)(TC)(C)(T)(TC)(T)(G)(C)(A)(AC)(GAC)(A)(A)(GA)(G)(G)(CTA)(A)(A)(AG)	TAYCTYTGCAMVAARGGHAAR	YTTDCCYTTBKTGCARAGRTA
1658_1678	576	(A)(CT)(C)(T)(TC)(T)(G)(C)(A)(AC)(CAG)(A)(A)(AG)(G)(G)(CTA)(A)(A)(GA)(AG)	AYCTYTGCAMVAARGGHAARR	YYTTDCCYTTBKTGCARAGRT
1659_1679	576	(CT)(C)(T)(CT)(T)(G)(C)(A)(CA)(AGC)(A)(A)(AG)(G)(G)(CTA)(A)(A)(GA)(AG)(T)	YCTYTGCAMVAARGGHAARRT	AYYTTDCCYTTBKTGCARAGR
1660_1680	864	(C)(T)(CT)(T)(G)(C)(A)(AC)(CGA)(A)(A)(AG)(G)(G)(CAT)(A)(A)(GA)(AG)(T)(TAG)	CTYTGCAMVAARGGHAARRTD	HAYYTTDCCYTTBKTGCARAG
1661_1681	1728	(T)(CT)(T)(G)(C)(A)(CA)(GAC)(A)(A)(GA)(G)(G)(ATC)(A)(A)(AG)(AG)(T)(TAG)(GA)	TYTGCAMVAARGGHAARRTDR	YHAYYTTDCCYTTBKTGCARA
1662_1682	1728	(TC)(T)(G)(C)(A)(CA)(GAC)(A)(A)(GA)(G)(G)(TAC)(A)(A)(AG)(AG)(T)(TAG)(GA)(A)	YTGCAMVAARGGHAARRTDRA	TYHAYYTTDCCYTTBKTGCAR
1663_1683	864	(T)(G)(C)(A)(AC)(CGA)(A)(A)(GA)(G)(G)(ATC)(A)(A)(AG)(GA)(T)(ATG)(AG)(A)(A)	TGCAMVAARGGHAARRTDRAA	TTYHAYYTTDCCYTTBKTGCA
1664_1684	864	(G)(C)(A)(AC)(AGC)(A)(A)(AG)(G)(G)(CAT)(A)(A)(GA)(AG)(T)(ATG)(AG)(A)(A)(G)	GCAMVAARGGHAARRTDRAAG	CTTYHAYYTTDCCYTTBKTGC
1665_1685	864	(C)(A)(CA)(GAC)(A)(A)(GA)(G)(G)(CTA)(A)(A)(GA)(GA)(T)(GAT)(GA)(A)(A)(G)(A)	CAMVAARGGHAARRTDRAAGA	TCTTYHAYYTTDCCYTTBKTG
1666_1686	1728	(A)(CA)(GAC)(A)(A)(GA)(G)(G)(TAC)(A)(A)(GA)(AG)(T)(TAG)(GA)(A)(A)(G)(A)(GA)	AMVAARGGHAARRTDRAAGAR	YTCTTYHAYYTTDCCYTTBKT
1667_1687	1728	(CA)(AGC)(A)(A)(GA)(G)(G)(TAC)(A)(A)(GA)(GA)(T)(GTA)(GA)(A)(A)(G)(A)(GA)(T)	MVAARGGHAARRTDRAAGART	AYTCTTYHAYYTTDCCYTTBK
1668_1688	864	(CGA)(A)(A)(GA)(G)(G)(CAT)(A)(A)(GA)(GA)(T)(GTA)(GA)(A)(A)(G)(A)(GA)(T)(A)	VAARGGHAARRTDRAAGARTA	TAYTCTTYHAYYTTDCCYTTB
1669_1689	288	(A)(A)(GA)(G)(G)(CTA)(A)(A)(AG)(AG)(T)(GTA)(AG)(A)(A)(G)(A)(GA)(T)(A)(T)	AARGGHAARRTDRAAGARTAT	ATAYTCTTYHAYYTTDCCYTT
1670_1690	288	(A)(AG)(G)(G)(ATC)(A)(A)(GA)(AG)(T)(TAG)(GA)(A)(A)(G)(A)(AG)(T)(A)(T)(T)	ARGGHAARRTDRAAGARTATT	AATAYTCTTYHAYYTTDCCYT
1671_1691	288	(AG)(G)(G)(CAT)(A)(A)(AG)(GA)(T)(GAT)(AG)(A)(A)(G)(A)(GA)(T)(A)(T)(T)(G)	RGGHAARRTDRAAGARTATTG	CAATAYTCTTYHAYYTTDCCY
1672_1692	144	(G)(G)(CTA)(A)(A)(AG)(AG)(T)(GTA)(GA)(A)(A)(G)(A)(GA)(T)(A)(T)(T)(G)(C)	GGHAARRTDRAAGARTATTGC	GCAATAYTCTTYHAYYTTDCC
1673_1693	144	(G)(ATC)(A)(A)(GA)(GA)(T)(ATG)(GA)(A)(A)(G)(A)(AG)(T)(A)(T)(T)(G)(C)(T)	GHAARRTDRAAGARTATTGCT	AGCAATAYTCTTYHAYYTTDC
1674_1694	144	(ATC)(A)(A)(GA)(AG)(T)(TAG)(AG)(A)(A)(G)(A)(GA)(T)(A)(T)(T)(G)(C)(T)(G)	HAARRTDRAAGARTATTGCTG	CAGCAATAYTCTTYHAYYTTD
1675_1695	48	(A)(A)(AG)(AG)(T)(ATG)(AG)(A)(A)(G)(A)(GA)(T)(A)(T)(T)(G)(C)(T)(G)(G)	AARRTDRAAGARTATTGCTGG	CCAGCAATAYTCTTYHAYYTT
1676_1696	48	(A)(AG)(AG)(T)(GAT)(GA)(A)(A)(G)(A)(GA)(T)(A)(T)(T)(G)(C)(T)(G)(G)(A)	ARRTDRAAGARTATTGCTGGA	TCCAGCAATAYTCTTYHAYYT
1677_1697	48	(AG)(GA)(T)(GAT)(AG)(A)(A)(G)(A)(GA)(T)(A)(T)(T)(G)(C)(T)(G)(G)(A)(C)	RRTDRAAGARTATTGCTGGAC	GTCCAGCAATAYTCTTYHAYY
1678_1698	24	(AG)(T)(GAT)(GA)(A)(A)(G)(A)(AG)(T)(A)(T)(T)(G)(C)(T)(G)(G)(A)(C)(A)	RTDRAAGARTATTGCTGGACA	TGTCCAGCAATAYTCTTYHAY
1679_1699	12	(T)(TAG)(AG)(A)(A)(G)(A)(GA)(T)(A)(T)(T)(G)(C)(T)(G)(G)(A)(C)(A)(G)	TDRAAGARTATTGCTGGACAG	CTGTCCAGCAATAYTCTTYHA
1680_1700	12	(ATG)(GA)(A)(A)(G)(A)(AG)(T)(A)(T)(T)(G)(C)(T)(G)(G)(A)(C)(A)(G)(A)	DRAAGARTATTGCTGGACAGA	TCTGTCCAGCAATAYTCTTYH
1681_1701	8	(AG)(A)(A)(G)(A)(AG)(T)(A)(T)(T)(G)(C)(T)(G)(G)(A)(C)(A)(G)(A)(TC)	RAAGARTATTGCTGGACAGAY	RTCTGTCCAGCAATAYTCTTY
1682_1702	8	(A)(A)(G)(A)(GA)(T)(A)(T)(T)(G)(C)(T)(G)(G)(A)(C)(A)(G)(A)(CT)(CG)	AAGARTATTGCTGGACAGAYS	SRTCTGTCCAGCAATAYTCTT
1683_1703	16	(A)(G)(A)(GA)(T)(A)(T)(T)(G)(C)(T)(G)(G)(A)(C)(A)(G)(A)(TC)(CG)(CA)	AGARTATTGCTGGACAGAYSM	KSRTCTGTCCAGCAATAYTCT
1684_1704	48	(G)(A)(GA)(T)(A)(T)(T)(G)(C)(T)(G)(G)(A)(C)(A)(G)(A)(TC)(CG)(AC)(AGC)	GARTATTGCTGGACAGAYSMV	BKSRTCTGTCCAGCAATAYTC
1685_1705	48	(A)(GA)(T)(A)(T)(T)(G)(C)(T)(G)(G)(A)(C)(A)(G)(A)(TC)(CG)(AC)(AGC)(C)	ARTATTGCTGGACAGAYSMVC	GBKSRTCTGTCCAGCAATAYT
1686_1706	48	(AG)(T)(A)(T)(T)(G)(C)(T)(G)(G)(A)(C)(A)(G)(A)(CT)(GC)(CA)(CGA)(C)(A)	RTATTGCTGGACAGAYSMVCA	TGBKSRTCTGTCCAGCAATAY
1687_1707	48	(T)(A)(T)(T)(G)(C)(T)(G)(G)(A)(C)(A)(G)(A)(CT)(CG)(CA)(AGC)(C)(A)(GA)	TATTGCTGGACAGAYSMVCAR	YTGBKSRTCTGTCCAGCAATA
1688_1708	48	(A)(T)(T)(G)(C)(T)(G)(G)(A)(C)(A)(G)(A)(CT)(GC)(AC)(CGA)(C)(A)(AG)(C)	ATTGCTGGACAGAYSMVCARC	GYTGBKSRTCTGTCCAGCAAT
1689_1709	48	(T)(T)(G)(C)(T)(G)(G)(A)(C)(A)(G)(A)(CT)(GC)(AC)(AGC)(C)(A)(AG)(C)(G)	TTGCTGGACAGAYSMVCARCG	CGYTGBKSRTCTGTCCAGCAA
1690_1710	48	(T)(G)(C)(T)(G)(G)(A)(C)(A)(G)(A)(CT)(CG)(CA)(CGA)(C)(A)(GA)(C)(G)(C)	TGCTGGACAGAYSMVCARCGC	GCGYTGBKSRTCTGTCCAGCA
1691_1711	48	(G)(C)(T)(G)(G)(A)(C)(A)(G)(A)(CT)(CG)(CA)(CAG)(C)(A)(AG)(C)(G)(C)(C)	GCTGGACAGAYSMVCARCGCC	GGCGYTGBKSRTCTGTCCAGC
1692_1712	48	(C)(T)(G)(G)(A)(C)(A)(G)(A)(TC)(GC)(CA)(CGA)(C)(A)(AG)(C)(G)(C)(C)(A)	CTGGACAGAYSMVCARCGCCA	TGGCGYTGBKSRTCTGTCCAG
1693_1713	48	(T)(G)(G)(A)(C)(A)(G)(A)(CT)(CG)(AC)(AGC)(C)(A)(AG)(C)(G)(C)(C)(A)(G)	TGGACAGAYSMVCARCGCCAG	CTGGCGYTGBKSRTCTGTCCA
1694_1714	48	(G)(G)(A)(C)(A)(G)(A)(TC)(GC)(AC)(GAC)(C)(A)(AG)(C)(G)(C)(C)(A)(G)(A)	GGACAGAYSMVCARCGCCAGA	TCTGGCGYTGBKSRTCTGTCC
1695_1715	48	(G)(A)(C)(A)(G)(A)(TC)(GC)(CA)(CAG)(C)(A)(AG)(C)(G)(C)(C)(A)(G)(A)(A)	GACAGAYSMVCARCGCCAGAA	TTCTGGCGYTGBKSRTCTGTC
1696_1716	48	(A)(C)(A)(G)(A)(CT)(CG)(AC)(GAC)(C)(A)(GA)(C)(G)(C)(C)(A)(G)(A)(A)(G)	ACAGAYSMVCARCGCCAGAAG	CTTCTGGCGYTGBKSRTCTGT
1697_1717	48	(C)(A)(G)(A)(CT)(GC)(AC)(CGA)(C)(A)(AG)(C)(G)(C)(C)(A)(G)(A)(A)(G)(T)	CAGAYSMVCARCGCCAGAAGT	ACTTCTGGCGYTGBKSRTCTG
1698_1718	48	(A)(G)(A)(CT)(CG)(CA)(CAG)(C)(A)(GA)(C)(G)(C)(C)(A)(G)(A)(A)(G)(T)(T)	AGAYSMVCARCGCCAGAAGTT	AACTTCTGGCGYTGBKSRTCT
1699_1719	96	(G)(A)(CT)(CG)(CA)(GAC)(C)(A)(AG)(C)(G)(C)(C)(A)(G)(A)(A)(G)(T)(T)(TC)	GAYSMVCARCGCCAGAAGTTY	RAACTTCTGGCGYTGBKSRTC
1700_1720	96	(A)(CT)(GC)(AC)(CAG)(C)(A)(GA)(C)(G)(C)(C)(A)(G)(A)(A)(G)(T)(T)(CT)(A)	AYSMVCARCGCCAGAAGTTYA	TRAACTTCTGGCGYTGBKSRT
1701_1721	96	(CT)(GC)(AC)(CGA)(C)(A)(AG)(C)(G)(C)(C)(A)(G)(A)(A)(G)(T)(T)(TC)(A)(T)	YSMVCARCGCCAGAAGTTYAT	ATRAACTTCTGGCGYTGBKSR
1702_1722	96	(GC)(AC)(AGC)(C)(A)(AG)(C)(G)(C)(C)(A)(G)(A)(A)(G)(T)(T)(CT)(A)(T)(CT)	SMVCARCGCCAGAAGTTYATY	RATRAACTTCTGGCGYTGBKS
1703_1723	48	(CA)(CAG)(C)(A)(GA)(C)(G)(C)(C)(A)(G)(A)(A)(G)(T)(T)(CT)(A)(T)(CT)(G)	MVCARCGCCAGAAGTTYATYG	CRATRAACTTCTGGCGYTGBK
1704_1724	24	(CAG)(C)(A)(AG)(C)(G)(C)(C)(A)(G)(A)(A)(G)(T)(T)(CT)(A)(T)(TC)(G)(A)	VCARCGCCAGAAGTTYATYGA	TCRATRAACTTCTGGCGYTGB
1705_1725	16	(C)(A)(AG)(C)(G)(C)(C)(A)(G)(A)(A)(G)(T)(T)(CT)(A)(T)(TC)(G)(A)(CT)	CARCGCCAGAAGTTYATYGAY	RTCRATRAACTTCTGGCGYTG
1706_1726	16	(A)(GA)(C)(G)(C)(C)(A)(G)(A)(A)(G)(T)(T)(TC)(A)(T)(TC)(G)(A)(TC)(A)	ARCGCCAGAAGTTYATYGAYA	TRTCRATRAACTTCTGGCGYT
1707_1727	16	(AG)(C)(G)(C)(C)(A)(G)(A)(A)(G)(T)(T)(TC)(A)(T)(CT)(G)(A)(TC)(A)(C)	RCGCCAGAAGTTYATYGAYAC	GTRTCRATRAACTTCTGGCGY
1708_1728	24	(C)(G)(C)(C)(A)(G)(A)(A)(G)(T)(T)(TC)(A)(T)(TC)(G)(A)(CT)(A)(C)(CGT)	CGCCAGAAGTTYATYGAYACB	VGTRTCRATRAACTTCTGGCG
1709_1729	24	(G)(C)(C)(A)(G)(A)(A)(G)(T)(T)(TC)(A)(T)(CT)(G)(A)(TC)(A)(C)(CTG)(T)	GCCAGAAGTTYATYGAYACBT	AVGTRTCRATRAACTTCTGGC
1710_1730	24	(C)(C)(A)(G)(A)(A)(G)(T)(T)(CT)(A)(T)(CT)(G)(A)(CT)(A)(C)(TGC)(T)(A)	CCAGAAGTTYATYGAYACBTA	TAVGTRTCRATRAACTTCTGG
1711_1731	48	(C)(A)(G)(A)(A)(G)(T)(T)(TC)(A)(T)(CT)(G)(A)(TC)(A)(C)(CTG)(T)(A)(CT)	CAGAAGTTYATYGAYACBTAY	RTAVGTRTCRATRAACTTCTG
1712_1732	48	(A)(G)(A)(A)(G)(T)(T)(TC)(A)(T)(TC)(G)(A)(CT)(A)(C)(CTG)(T)(A)(TC)(G)	AGAAGTTYATYGAYACBTAYG	CRTAVGTRTCRATRAACTTCT
1713_1733	48	(G)(A)(A)(G)(T)(T)(TC)(A)(T)(TC)(G)(A)(CT)(A)(C)(GTC)(T)(A)(TC)(G)(G)	GAAGTTYATYGAYACBTAYGG	CCRTAVGTRTCRATRAACTTC
1714_1734	96	(A)(A)(G)(T)(T)(TC)(A)(T)(CT)(G)(A)(TC)(A)(C)(CGT)(T)(A)(TC)(G)(G)(CT)	AAGTTYATYGAYACBTAYGGY	RCCRTAVGTRTCRATRAACTT
1715_1735	96	(A)(G)(T)(T)(CT)(A)(T)(CT)(G)(A)(CT)(A)(C)(TGC)(T)(A)(TC)(G)(G)(CT)(G)	AGTTYATYGAYACBTAYGGYG	CRCCRTAVGTRTCRATRAACT
1716_1736	96	(G)(T)(T)(CT)(A)(T)(TC)(G)(A)(TC)(A)(C)(TGC)(T)(A)(CT)(G)(G)(CT)(G)(G)	GTTYATYGAYACBTAYGGYGG	CCRCCRTAVGTRTCRATRAAC
1717_1737	192	(T)(T)(CT)(A)(T)(TC)(G)(A)(TC)(A)(C)(CTG)(T)(A)(CT)(G)(G)(CT)(G)(G)(CT)	TTYATYGAYACBTAYGGYGGY	RCCRCCRTAVGTRTCRATRAA
1718_1738	192	(T)(CT)(A)(T)(TC)(G)(A)(TC)(A)(C)(CTG)(T)(A)(CT)(G)(G)(CT)(G)(G)(TC)(G)	TYATYGAYACBTAYGGYGGYG	CRCCRCCRTAVGTRTCRATRA
1719_1739	192	(TC)(A)(T)(CT)(G)(A)(CT)(A)(C)(CTG)(T)(A)(TC)(G)(G)(TC)(G)(G)(CT)(G)(G)	YATYGAYACBTAYGGYGGYGG	CCRCCRCCRTAVGTRTCRATR
1720_1740	96	(A)(T)(TC)(G)(A)(TC)(A)(C)(CTG)(T)(A)(CT)(G)(G)(TC)(G)(G)(TC)(G)(G)(T)	ATYGAYACBTAYGGYGGYGGT	ACCRCCRCCRTAVGTRTCRAT
1721_1741	96	(T)(CT)(G)(A)(TC)(A)(C)(CGT)(T)(A)(TC)(G)(G)(TC)(G)(G)(CT)(G)(G)(T)(T)	TYGAYACBTAYGGYGGYGGTT	AACCRCCRCCRTAVGTRTCRA
1722_1742	96	(TC)(G)(A)(TC)(A)(C)(CTG)(T)(A)(TC)(G)(G)(TC)(G)(G)(CT)(G)(G)(T)(T)(C)	YGAYACBTAYGGYGGYGGTTC	GAACCRCCRCCRTAVGTRTCR
1723_1743	144	(G)(A)(CT)(A)(C)(GTC)(T)(A)(CT)(G)(G)(TC)(G)(G)(TC)(G)(G)(T)(T)(C)(CAG)	GAYACBTAYGGYGGYGGTTCV	BGAACCRCCRCCRTAVGTRTC
1724_1744	144	(A)(TC)(A)(C)(CGT)(T)(A)(TC)(G)(G)(CT)(G)(G)(TC)(G)(G)(T)(T)(C)(GAC)(G)	AYACBTAYGGYGGYGGTTCVG	CBGAACCRCCRCCRTAVGTRT
1725_1745	144	(TC)(A)(C)(CTG)(T)(A)(TC)(G)(G)(CT)(G)(G)(CT)(G)(G)(T)(T)(C)(AGC)(G)(A)	YACBTAYGGYGGYGGTTCVGA	TCBGAACCRCCRCCRTAVGTR
1726_1746	72	(A)(C)(CTG)(T)(A)(TC)(G)(G)(CT)(G)(G)(TC)(G)(G)(T)(T)(C)(CGA)(G)(A)(A)	ACBTAYGGYGGYGGTTCVGAA	TTCBGAACCRCCRCCRTAVGT
1727_1747	72	(C)(CTG)(T)(A)(CT)(G)(G)(TC)(G)(G)(CT)(G)(G)(T)(T)(C)(AGC)(G)(A)(A)(A)	CBTAYGGYGGYGGTTCVGAAA	TTTCBGAACCRCCRCCRTAVG
1728_1748	72	(CGT)(T)(A)(TC)(G)(G)(CT)(G)(G)(TC)(G)(G)(T)(T)(C)(GAC)(G)(A)(A)(A)(A)	BTAYGGYGGYGGTTCVGAAAA	TTTTCBGAACCRCCRCCRTAV
1729_1749	48	(T)(A)(TC)(G)(G)(CT)(G)(G)(CT)(G)(G)(T)(T)(C)(CGA)(G)(A)(A)(A)(A)(CT)	TAYGGYGGYGGTTCVGAAAAY	RTTTTCBGAACCRCCRCCRTA
1730_1750	48	(A)(TC)(G)(G)(CT)(G)(G)(TC)(G)(G)(T)(T)(C)(GAC)(G)(A)(A)(A)(A)(TC)(G)	AYGGYGGYGGTTCVGAAAAYG	CRTTTTCBGAACCRCCRCCRT
1731_1751	48	(CT)(G)(G)(TC)(G)(G)(TC)(G)(G)(T)(T)(C)(GAC)(G)(A)(A)(A)(A)(TC)(G)(C)	YGGYGGYGGTTCVGAAAAYGC	GCRTTTTCBGAACCRCCRCCR
1732_1752	96	(G)(G)(TC)(G)(G)(TC)(G)(G)(T)(T)(C)(CGA)(G)(A)(A)(A)(A)(TC)(G)(C)(CGAT)	GGYGGYGGTTCVGAAAAYGCN	NGCRTTTTCBGAACCRCCRCC
1733_1753	192	(G)(TC)(G)(G)(CT)(G)(G)(T)(T)(C)(CGA)(G)(A)(A)(A)(A)(CT)(G)(C)(CGTA)(AG)	GYGGYGGTTCVGAAAAYGCNR	YNGCRTTTTCBGAACCRCCRC
1734_1754	192	(TC)(G)(G)(CT)(G)(G)(T)(T)(C)(GAC)(G)(A)(A)(A)(A)(CT)(G)(C)(TAGC)(AG)(T)	YGGYGGTTCVGAAAAYGCNRT	AYNGCRTTTTCBGAACCRCCR
1735_1755	288	(G)(G)(CT)(G)(G)(T)(T)(C)(GAC)(G)(A)(A)(A)(A)(TC)(G)(C)(CTAG)(GA)(T)(ATC)	GGYGGTTCVGAAAAYGCNRTH	DAYNGCRTTTTCBGAACCRCC
1736_1756	288	(G)(TC)(G)(G)(T)(T)(C)(CGA)(G)(A)(A)(A)(A)(TC)(G)(C)(CGTA)(AG)(T)(CTA)(C)	GYGGTTCVGAAAAYGCNRTHC	GDAYNGCRTTTTCBGAACCRC
1737_1757	288	(CT)(G)(G)(T)(T)(C)(CAG)(G)(A)(A)(A)(A)(TC)(G)(C)(TAGC)(GA)(T)(ATC)(C)(A)	YGGTTCVGAAAAYGCNRTHCA	TGDAYNGCRTTTTCBGAACCR
1738_1758	288	(G)(G)(T)(T)(C)(CAG)(G)(A)(A)(A)(A)(CT)(G)(C)(ATGC)(AG)(T)(CAT)(C)(A)(CT)	GGTTCVGAAAAYGCNRTHCAY	RTGDAYNGCRTTTTCBGAACC
1739_1759	288	(G)(T)(T)(C)(GAC)(G)(A)(A)(A)(A)(TC)(G)(C)(CATG)(AG)(T)(CAT)(C)(A)(TC)(A)	GTTCVGAAAAYGCNRTHCAYA	TRTGDAYNGCRTTTTCBGAAC
1740_1760	288	(T)(T)(C)(AGC)(G)(A)(A)(A)(A)(TC)(G)(C)(CTAG)(GA)(T)(CAT)(C)(A)(CT)(A)(C)	TTCVGAAAAYGCNRTHCAYAC	GTRTGDAYNGCRTTTTCBGAA
1741_1761	576	(T)(C)(GAC)(G)(A)(A)(A)(A)(TC)(G)(C)(GTAC)(GA)(T)(CTA)(C)(A)(TC)(A)(C)(AC)	TCVGAAAAYGCNRTHCAYACM	KGTRTGDAYNGCRTTTTCBGA
1742_1762	576	(C)(GAC)(G)(A)(A)(A)(A)(CT)(G)(C)(CATG)(GA)(T)(CAT)(C)(A)(TC)(A)(C)(AC)(C)	CVGAAAAYGCNRTHCAYACMC	GKGTRTGDAYNGCRTTTTCBG
1743_1763	576	(CAG)(G)(A)(A)(A)(A)(TC)(G)(C)(ATGC)(AG)(T)(ATC)(C)(A)(TC)(A)(C)(CA)(C)(A)	VGAAAAYGCNRTHCAYACMCA	TGKGTRTGDAYNGCRTTTTCB
1744_1764	384	(G)(A)(A)(A)(A)(TC)(G)(C)(CGTA)(AG)(T)(CAT)(C)(A)(CT)(A)(C)(AC)(C)(A)(GA)	GAAAAYGCNRTHCAYACMCAR	YTGKGTRTGDAYNGCRTTTTC
1745_1765	384	(A)(A)(A)(A)(TC)(G)(C)(GTAC)(AG)(T)(TAC)(C)(A)(TC)(A)(C)(AC)(C)(A)(AG)(C)	AAAAYGCNRTHCAYACMCARC	GYTGKGTRTGDAYNGCRTTTT
1746_1766	384	(A)(A)(A)(TC)(G)(C)(GATC)(GA)(T)(CTA)(C)(A)(TC)(A)(C)(CA)(C)(A)(AG)(C)(G)	AAAYGCNRTHCAYACMCARCG	CGYTGKGTRTGDAYNGCRTTT
1747_1767	1152	(A)(A)(CT)(G)(C)(CGTA)(GA)(T)(TAC)(C)(A)(TC)(A)(C)(AC)(C)(A)(GA)(C)(G)(TAC)	AAYGCNRTHCAYACMCARCGH	DCGYTGKGTRTGDAYNGCRTT
1748_1768	1152	(A)(TC)(G)(C)(GATC)(GA)(T)(CTA)(C)(A)(TC)(A)(C)(CA)(C)(A)(GA)(C)(G)(TAC)(T)	AYGCNRTHCAYACMCARCGHT	ADCGYTGKGTRTGDAYNGCRT
1749_1769	1152	(CT)(G)(C)(CTAG)(GA)(T)(ATC)(C)(A)(CT)(A)(C)(CA)(C)(A)(GA)(C)(G)(CAT)(T)(A)	YGCNRTHCAYACMCARCGHTA	TADCGYTGKGTRTGDAYNGCR
1750_1770	576	(G)(C)(CATG)(AG)(T)(CTA)(C)(A)(CT)(A)(C)(AC)(C)(A)(GA)(C)(G)(CAT)(T)(A)(C)	GCNRTHCAYACMCARCGHTAC	GTADCGYTGKGTRTGDAYNGC
1751_1771	576	(C)(TAGC)(AG)(T)(ATC)(C)(A)(TC)(A)(C)(AC)(C)(A)(GA)(C)(G)(CAT)(T)(A)(C)(A)	CNRTHCAYACMCARCGHTACA	TGTADCGYTGKGTRTGDAYNG
1752_1772	576	(CGTA)(GA)(T)(TAC)(C)(A)(TC)(A)(C)(AC)(C)(A)(GA)(C)(G)(ATC)(T)(A)(C)(A)(A)	NRTHCAYACMCARCGHTACAA	TTGTADCGYTGKGTRTGDAYN
1753_1773	144	(AG)(T)(ATC)(C)(A)(TC)(A)(C)(CA)(C)(A)(AG)(C)(G)(CAT)(T)(A)(C)(A)(A)(A)	RTHCAYACMCARCGHTACAAA	TTTGTADCGYTGKGTRTGDAY
1754_1774	72	(T)(CTA)(C)(A)(TC)(A)(C)(AC)(C)(A)(AG)(C)(G)(ATC)(T)(A)(C)(A)(A)(A)(G)	THCAYACMCARCGHTACAAAG	CTTTGTADCGYTGKGTRTGDA
1755_1775	72	(TAC)(C)(A)(TC)(A)(C)(CA)(C)(A)(GA)(C)(G)(CTA)(T)(A)(C)(A)(A)(A)(G)(G)	HCAYACMCARCGHTACAAAGG	CCTTTGTADCGYTGKGTRTGD
1756_1776	24	(C)(A)(CT)(A)(C)(AC)(C)(A)(GA)(C)(G)(ATC)(T)(A)(C)(A)(A)(A)(G)(G)(T)	CAYACMCARCGHTACAAAGGT	ACCTTTGTADCGYTGKGTRTG
1757_1777	24	(A)(CT)(A)(C)(AC)(C)(A)(GA)(C)(G)(CAT)(T)(A)(C)(A)(A)(A)(G)(G)(T)(T)	AYACMCARCGHTACAAAGGTT	AACCTTTGTADCGYTGKGTRT
1758_1778	24	(CT)(A)(C)(AC)(C)(A)(AG)(C)(G)(ATC)(T)(A)(C)(A)(A)(A)(G)(G)(T)(T)(T)	YACMCARCGHTACAAAGGTTT	AAACCTTTGTADCGYTGKGTR
1759_1779	12	(A)(C)(AC)(C)(A)(AG)(C)(G)(CTA)(T)(A)(C)(A)(A)(A)(G)(G)(T)(T)(T)(G)	ACMCARCGHTACAAAGGTTTG	CAAACCTTTGTADCGYTGKGT
1760_1780	12	(C)(AC)(C)(A)(AG)(C)(G)(CAT)(T)(A)(C)(A)(A)(A)(G)(G)(T)(T)(T)(G)(G)	CMCARCGHTACAAAGGTTTGG	CCAAACCTTTGTADCGYTGKG
1761_1781	12	(CA)(C)(A)(AG)(C)(G)(ATC)(T)(A)(C)(A)(A)(A)(G)(G)(T)(T)(T)(G)(G)(G)	MCARCGHTACAAAGGTTTGGG	CCCAAACCTTTGTADCGYTGK
1762_1782	6	(C)(A)(GA)(C)(G)(CTA)(T)(A)(C)(A)(A)(A)(G)(G)(T)(T)(T)(G)(G)(G)(T)	CARCGHTACAAAGGTTTGGGT	ACCCAAACCTTTGTADCGYTG
1763_1783	6	(A)(GA)(C)(G)(CTA)(T)(A)(C)(A)(A)(A)(G)(G)(T)(T)(T)(G)(G)(G)(T)(G)	ARCGHTACAAAGGTTTGGGTG	CACCCAAACCTTTGTADCGYT
1764_1784	6	(GA)(C)(G)(CAT)(T)(A)(C)(A)(A)(A)(G)(G)(T)(T)(T)(G)(G)(G)(T)(G)(A)	RCGHTACAAAGGTTTGGGTGA	TCACCCAAACCTTTGTADCGY
1765_1785	6	(C)(G)(ATC)(T)(A)(C)(A)(A)(A)(G)(G)(T)(T)(T)(G)(G)(G)(T)(G)(A)(GA)	CGHTACAAAGGTTTGGGTGAR	YTCACCCAAACCTTTGTADCG
1766_1786	6	(G)(CTA)(T)(A)(C)(A)(A)(A)(G)(G)(T)(T)(T)(G)(G)(G)(T)(G)(A)(GA)(A)	GHTACAAAGGTTTGGGTGARA	TYTCACCCAAACCTTTGTADC
1767_1787	6	(ATC)(T)(A)(C)(A)(A)(A)(G)(G)(T)(T)(T)(G)(G)(G)(T)(G)(A)(AG)(A)(T)	HTACAAAGGTTTGGGTGARAT	ATYTCACCCAAACCTTTGTAD
1768_1788	2	(T)(A)(C)(A)(A)(A)(G)(G)(T)(T)(T)(G)(G)(G)(T)(G)(A)(GA)(A)(T)(G)	TACAAAGGTTTGGGTGARATG	CATYTCACCCAAACCTTTGTA
1769_1789	2	(A)(C)(A)(A)(A)(G)(G)(T)(T)(T)(G)(G)(G)(T)(G)(A)(GA)(A)(T)(G)(A)	ACAAAGGTTTGGGTGARATGA	TCATYTCACCCAAACCTTTGT
1770_1790	2	(C)(A)(A)(A)(G)(G)(T)(T)(T)(G)(G)(G)(T)(G)(A)(GA)(A)(T)(G)(A)(A)	CAAAGGTTTGGGTGARATGAA	TTCATYTCACCCAAACCTTTG
1771_1791	4	(A)(A)(A)(G)(G)(T)(T)(T)(G)(G)(G)(T)(G)(A)(AG)(A)(T)(G)(A)(A)(CT)	AAAGGTTTGGGTGARATGAAY	RTTCATYTCACCCAAACCTTT
1772_1792	8	(A)(A)(G)(G)(T)(T)(T)(G)(G)(G)(T)(G)(A)(AG)(A)(T)(G)(A)(A)(TC)(GC)	AAGGTTTGGGTGARATGAAYS	SRTTCATYTCACCCAAACCTT
1773_1793	8	(A)(G)(G)(T)(T)(T)(G)(G)(G)(T)(G)(A)(AG)(A)(T)(G)(A)(A)(CT)(GC)(C)	AGGTTTGGGTGARATGAAYSC	GSRTTCATYTCACCCAAACCT
1774_1794	16	(G)(G)(T)(T)(T)(G)(G)(G)(T)(G)(A)(AG)(A)(T)(G)(A)(A)(CT)(CG)(C)(CG)	GGTTTGGGTGARATGAAYSCS	SGSRTTCATYTCACCCAAACC
1775_1795	32	(G)(T)(T)(T)(G)(G)(G)(T)(G)(A)(GA)(A)(T)(G)(A)(A)(CT)(GC)(C)(GC)(CG)	GTTTGGGTGARATGAAYSCSS	SSGSRTTCATYTCACCCAAAC
1776_1796	32	(T)(T)(T)(G)(G)(G)(T)(G)(A)(AG)(A)(T)(G)(A)(A)(CT)(GC)(C)(CG)(CG)(A)	TTTGGGTGARATGAAYSCSSA	TSSGSRTTCATYTCACCCAAA
1777_1797	64	(T)(T)(G)(G)(G)(T)(G)(A)(AG)(A)(T)(G)(A)(A)(CT)(CG)(C)(CG)(GC)(A)(GA)	TTGGGTGARATGAAYSCSSAR	YTSSGSRTTCATYTCACCCAA
1778_1798	64	(T)(G)(G)(G)(T)(G)(A)(GA)(A)(T)(G)(A)(A)(CT)(CG)(C)(CG)(CG)(A)(GA)(C)	TGGGTGARATGAAYSCSSARC	GYTSSGSRTTCATYTCACCCA
1779_1799	64	(G)(G)(G)(T)(G)(A)(GA)(A)(T)(G)(A)(A)(TC)(CG)(C)(GC)(CG)(A)(GA)(C)(A)	GGGTGARATGAAYSCSSARCA	TGYTSSGSRTTCATYTCACCC
1780_1800	128	(G)(G)(T)(G)(A)(GA)(A)(T)(G)(A)(A)(CT)(GC)(C)(GC)(GC)(A)(GA)(C)(A)(GA)	GGTGARATGAAYSCSSARCAR	YTGYTSSGSRTTCATYTCACC
1781_1801	128	(G)(T)(G)(A)(GA)(A)(T)(G)(A)(A)(TC)(CG)(C)(CG)(GC)(A)(GA)(C)(A)(GA)(T)	GTGARATGAAYSCSSARCART	AYTGYTSSGSRTTCATYTCAC
1782_1802	128	(T)(G)(A)(AG)(A)(T)(G)(A)(A)(CT)(GC)(C)(CG)(CG)(A)(AG)(C)(A)(AG)(T)(T)	TGARATGAAYSCSSARCARTT	AAYTGYTSSGSRTTCATYTCA
1783_1803	128	(G)(A)(GA)(A)(T)(G)(A)(A)(TC)(GC)(C)(CG)(GC)(A)(AG)(C)(A)(AG)(T)(T)(G)	GARATGAAYSCSSARCARTTG	CAAYTGYTSSGSRTTCATYTC
1784_1804	128	(A)(AG)(A)(T)(G)(A)(A)(CT)(GC)(C)(CG)(GC)(A)(AG)(C)(A)(GA)(T)(T)(G)(T)	ARATGAAYSCSSARCARTTGT	ACAAYTGYTSSGSRTTCATYT
1785_1805	128	(GA)(A)(T)(G)(A)(A)(CT)(CG)(C)(CG)(CG)(A)(AG)(C)(A)(GA)(T)(T)(G)(T)(G)	RATGAAYSCSSARCARTTGTG	CACAAYTGYTSSGSRTTCATY
1786_1806	64	(A)(T)(G)(A)(A)(CT)(CG)(C)(CG)(GC)(A)(GA)(C)(A)(GA)(T)(T)(G)(T)(G)(G)	ATGAAYSCSSARCARTTGTGG	CCACAAYTGYTSSGSRTTCAT
1787_1807	64	(T)(G)(A)(A)(CT)(GC)(C)(CG)(GC)(A)(GA)(C)(A)(GA)(T)(T)(G)(T)(G)(G)(G)	TGAAYSCSSARCARTTGTGGG	CCCACAAYTGYTSSGSRTTCA
1788_1808	64	(G)(A)(A)(CT)(CG)(C)(GC)(GC)(A)(AG)(C)(A)(AG)(T)(T)(G)(T)(G)(G)(G)(A)	GAAYSCSSARCARTTGTGGGA	TCCCACAAYTGYTSSGSRTTC
1789_1809	64	(A)(A)(CT)(CG)(C)(CG)(CG)(A)(GA)(C)(A)(GA)(T)(T)(G)(T)(G)(G)(G)(A)(A)	AAYSCSSARCARTTGTGGGAA	TTCCCACAAYTGYTSSGSRTT
1790_1810	64	(A)(CT)(CG)(C)(GC)(GC)(A)(GA)(C)(A)(GA)(T)(T)(G)(T)(G)(G)(G)(A)(A)(A)	AYSCSSARCARTTGTGGGAAA	TTTCCCACAAYTGYTSSGSRT
1791_1811	64	(TC)(GC)(C)(CG)(CG)(A)(AG)(C)(A)(GA)(T)(T)(G)(T)(G)(G)(G)(A)(A)(A)(C)	YSCSSARCARTTGTGGGAAAC	GTTTCCCACAAYTGYTSSGSR
1792_1812	128	(CG)(C)(GC)(CG)(A)(GA)(C)(A)(GA)(T)(T)(G)(T)(G)(G)(G)(A)(A)(A)(C)(CGAT)	SCSSARCARTTGTGGGAAACN	NGTTTCCCACAAYTGYTSSGS
1793_1813	64	(C)(CG)(GC)(A)(AG)(C)(A)(AG)(T)(T)(G)(T)(G)(G)(G)(A)(A)(A)(C)(CGTA)(A)	CSSARCARTTGTGGGAAACNA	TNGTTTCCCACAAYTGYTSSG
1794_1814	64	(GC)(GC)(A)(GA)(C)(A)(GA)(T)(T)(G)(T)(G)(G)(G)(A)(A)(A)(C)(CATG)(A)(C)	SSARCARTTGTGGGAAACNAC	GTNGTTTCCCACAAYTGYTSS
1795_1815	96	(CG)(A)(AG)(C)(A)(GA)(T)(T)(G)(T)(G)(G)(G)(A)(A)(A)(C)(CGAT)(A)(C)(ATC)	SARCARTTGTGGGAAACNACH	DGTNGTTTCCCACAAYTGYTS
1796_1816	48	(A)(AG)(C)(A)(GA)(T)(T)(G)(T)(G)(G)(G)(A)(A)(A)(C)(TAGC)(A)(C)(CTA)(A)	ARCARTTGTGGGAAACNACHA	TDGTNGTTTCCCACAAYTGYT
1797_1817	48	(GA)(C)(A)(GA)(T)(T)(G)(T)(G)(G)(G)(A)(A)(A)(C)(CGAT)(A)(C)(CTA)(A)(T)	RCARTTGTGGGAAACNACHAT	ATDGTNGTTTCCCACAAYTGY
1798_1818	24	(C)(A)(AG)(T)(T)(G)(T)(G)(G)(G)(A)(A)(A)(C)(GATC)(A)(C)(ATC)(A)(T)(G)	CARTTGTGGGAAACNACHATG	CATDGTNGTTTCCCACAAYTG
1799_1819	48	(A)(AG)(T)(T)(G)(T)(G)(G)(G)(A)(A)(A)(C)(CGAT)(A)(C)(CTA)(A)(T)(G)(AG)	ARTTGTGGGAAACNACHATGR	YCATDGTNGTTTCCCACAAYT
1800_1820	48	(GA)(T)(T)(G)(T)(G)(G)(G)(A)(A)(A)(C)(TAGC)(A)(C)(CAT)(A)(T)(G)(GA)(A)	RTTGTGGGAAACNACHATGRA	TYCATDGTNGTTTCCCACAAY
1801_1821	48	(T)(T)(G)(T)(G)(G)(G)(A)(A)(A)(C)(CATG)(A)(C)(CTA)(A)(T)(G)(GA)(A)(TC)	TTGTGGGAAACNACHATGRAY	RTYCATDGTNGTTTCCCACAA
1802_1822	48	(T)(G)(T)(G)(G)(G)(A)(A)(A)(C)(CGTA)(A)(C)(TAC)(A)(T)(G)(AG)(A)(CT)(C)	TGTGGGAAACNACHATGRAYC	GRTYCATDGTNGTTTCCCACA
1803_1823	48	(G)(T)(G)(G)(G)(A)(A)(A)(C)(CTAG)(A)(C)(CTA)(A)(T)(G)(AG)(A)(CT)(C)(C)	GTGGGAAACNACHATGRAYCC	GGRTYCATDGTNGTTTCCCAC
1804_1824	144	(T)(G)(G)(G)(A)(A)(A)(C)(CTAG)(A)(C)(CAT)(A)(T)(G)(GA)(A)(CT)(C)(C)(CGT)	TGGGAAACNACHATGRAYCCB	VGGRTYCATDGTNGTTTCCCA
1805_1825	144	(G)(G)(G)(A)(A)(A)(C)(CGAT)(A)(C)(CAT)(A)(T)(G)(GA)(A)(CT)(C)(C)(CGT)(G)	GGGAAACNACHATGRAYCCBG	CVGGRTYCATDGTNGTTTCCC
1806_1826	144	(G)(G)(A)(A)(A)(C)(CGTA)(A)(C)(CTA)(A)(T)(G)(AG)(A)(TC)(C)(C)(CTG)(G)(A)	GGAAACNACHATGRAYCCBGA	TCVGGRTYCATDGTNGTTTCC
1807_1827	144	(G)(A)(A)(A)(C)(GATC)(A)(C)(TAC)(A)(T)(G)(AG)(A)(CT)(C)(C)(CTG)(G)(A)(A)	GAAACNACHATGRAYCCBGAA	TTCVGGRTYCATDGTNGTTTC
1808_1828	144	(A)(A)(A)(C)(TAGC)(A)(C)(CTA)(A)(T)(G)(GA)(A)(TC)(C)(C)(TGC)(G)(A)(A)(A)	AAACNACHATGRAYCCBGAAA	TTTCVGGRTYCATDGTNGTTT
1809_1829	144	(A)(A)(C)(CTAG)(A)(C)(TAC)(A)(T)(G)(GA)(A)(CT)(C)(C)(GTC)(G)(A)(A)(A)(A)	AACNACHATGRAYCCBGAAAA	TTTTCVGGRTYCATDGTNGTT
1810_1830	144	(A)(C)(ATGC)(A)(C)(CAT)(A)(T)(G)(GA)(A)(CT)(C)(C)(TGC)(G)(A)(A)(A)(A)(C)	ACNACHATGRAYCCBGAAAAC	GTTTTCVGGRTYCATDGTNGT
1811_1831	144	(C)(GTAC)(A)(C)(TAC)(A)(T)(G)(AG)(A)(CT)(C)(C)(GTC)(G)(A)(A)(A)(A)(C)(C)	CNACHATGRAYCCBGAAAACC	GGTTTTCVGGRTYCATDGTNG
1812_1832	144	(GATC)(A)(C)(ATC)(A)(T)(G)(AG)(A)(TC)(C)(C)(CTG)(G)(A)(A)(A)(A)(C)(C)(G)	NACHATGRAYCCBGAAAACCG	CGGTTTTCVGGRTYCATDGTN
1813_1833	36	(A)(C)(ATC)(A)(T)(G)(AG)(A)(TC)(C)(C)(CGT)(G)(A)(A)(A)(A)(C)(C)(G)(T)	ACHATGRAYCCBGAAAACCGT	ACGGTTTTCVGGRTYCATDGT
1814_1834	36	(C)(ATC)(A)(T)(G)(AG)(A)(CT)(C)(C)(TGC)(G)(A)(A)(A)(A)(C)(C)(G)(T)(A)	CHATGRAYCCBGAAAACCGTA	TACGGTTTTCVGGRTYCATDG
1815_1835	36	(CTA)(A)(T)(G)(AG)(A)(TC)(C)(C)(CTG)(G)(A)(A)(A)(A)(C)(C)(G)(T)(A)(T)	HATGRAYCCBGAAAACCGTAT	ATACGGTTTTCVGGRTYCATD
1816_1836	12	(A)(T)(G)(GA)(A)(TC)(C)(C)(GTC)(G)(A)(A)(A)(A)(C)(C)(G)(T)(A)(T)(G)	ATGRAYCCBGAAAACCGTATG	CATACGGTTTTCVGGRTYCAT
1817_1837	12	(T)(G)(AG)(A)(CT)(C)(C)(TGC)(G)(A)(A)(A)(A)(C)(C)(G)(T)(A)(T)(G)(C)	TGRAYCCBGAAAACCGTATGC	GCATACGGTTTTCVGGRTYCA
1818_1838	12	(G)(AG)(A)(CT)(C)(C)(CTG)(G)(A)(A)(A)(A)(C)(C)(G)(T)(A)(T)(G)(C)(T)	GRAYCCBGAAAACCGTATGCT	AGCATACGGTTTTCVGGRTYC
1819_1839	12	(GA)(A)(TC)(C)(C)(CTG)(G)(A)(A)(A)(A)(C)(C)(G)(T)(A)(T)(G)(C)(T)(G)	RAYCCBGAAAACCGTATGCTG	CAGCATACGGTTTTCVGGRTY
1820_1840	6	(A)(TC)(C)(C)(TGC)(G)(A)(A)(A)(A)(C)(C)(G)(T)(A)(T)(G)(C)(T)(G)(A)	AYCCBGAAAACCGTATGCTGA	TCAGCATACGGTTTTCVGGRT
1821_1841	6	(TC)(C)(C)(CTG)(G)(A)(A)(A)(A)(C)(C)(G)(T)(A)(T)(G)(C)(T)(G)(A)(A)	YCCBGAAAACCGTATGCTGAA	TTCAGCATACGGTTTTCVGGR
1822_1842	6	(C)(C)(GTC)(G)(A)(A)(A)(A)(C)(C)(G)(T)(A)(T)(G)(C)(T)(G)(A)(A)(GA)	CCBGAAAACCGTATGCTGAAR	YTTCAGCATACGGTTTTCVGG
1823_1843	6	(C)(CTG)(G)(A)(A)(A)(A)(C)(C)(G)(T)(A)(T)(G)(C)(T)(G)(A)(A)(GA)(C)	CBGAAAACCGTATGCTGAARC	GYTTCAGCATACGGTTTTCVG
1824_1844	6	(CTG)(G)(A)(A)(A)(A)(C)(C)(G)(T)(A)(T)(G)(C)(T)(G)(A)(A)(GA)(C)(A)	BGAAAACCGTATGCTGAARCA	TGYTTCAGCATACGGTTTTCV
1825_1845	4	(G)(A)(A)(A)(A)(C)(C)(G)(T)(A)(T)(G)(C)(T)(G)(A)(A)(GA)(C)(A)(GA)	GAAAACCGTATGCTGAARCAR	YTGYTTCAGCATACGGTTTTC
1826_1846	4	(A)(A)(A)(A)(C)(C)(G)(T)(A)(T)(G)(C)(T)(G)(A)(A)(GA)(C)(A)(AG)(G)	AAAACCGTATGCTGAARCARG	CYTGYTTCAGCATACGGTTTT
1827_1847	4	(A)(A)(A)(C)(C)(G)(T)(A)(T)(G)(C)(T)(G)(A)(A)(AG)(C)(A)(AG)(G)(T)	AAACCGTATGCTGAARCARGT	ACYTGYTTCAGCATACGGTTT
1828_1848	12	(A)(A)(C)(C)(G)(T)(A)(T)(G)(C)(T)(G)(A)(A)(AG)(C)(A)(GA)(G)(T)(GAT)	AACCGTATGCTGAARCARGTD	HACYTGYTTCAGCATACGGTT
1829_1849	24	(A)(C)(C)(G)(T)(A)(T)(G)(C)(T)(G)(A)(A)(GA)(C)(A)(AG)(G)(T)(GTA)(AC)	ACCGTATGCTGAARCARGTDM	KHACYTGYTTCAGCATACGGT
1830_1850	24	(C)(C)(G)(T)(A)(T)(G)(C)(T)(G)(A)(A)(AG)(C)(A)(AG)(G)(T)(GTA)(CA)(A)	CCGTATGCTGAARCARGTDMA	TKHACYTGYTTCAGCATACGG
1831_1851	48	(C)(G)(T)(A)(T)(G)(C)(T)(G)(A)(A)(AG)(C)(A)(AG)(G)(T)(GTA)(CA)(A)(CT)	CGTATGCTGAARCARGTDMAY	RTKHACYTGYTTCAGCATACG
1832_1852	48	(G)(T)(A)(T)(G)(C)(T)(G)(A)(A)(AG)(C)(A)(AG)(G)(T)(TAG)(CA)(A)(CT)(A)	GTATGCTGAARCARGTDMAYA	TRTKHACYTGYTTCAGCATAC
1833_1853	48	(T)(A)(T)(G)(C)(T)(G)(A)(A)(AG)(C)(A)(AG)(G)(T)(ATG)(AC)(A)(TC)(A)(T)	TATGCTGAARCARGTDMAYAT	ATRTKHACYTGYTTCAGCATA
1834_1854	144	(A)(T)(G)(C)(T)(G)(A)(A)(GA)(C)(A)(GA)(G)(T)(GTA)(AC)(A)(TC)(A)(T)(ATC)	ATGCTGAARCARGTDMAYATH	DATRTKHACYTGYTTCAGCAT
1835_1855	144	(T)(G)(C)(T)(G)(A)(A)(AG)(C)(A)(GA)(G)(T)(TAG)(CA)(A)(TC)(A)(T)(CTA)(G)	TGCTGAARCARGTDMAYATHG	CDATRTKHACYTGYTTCAGCA
1836_1856	144	(G)(C)(T)(G)(A)(A)(AG)(C)(A)(AG)(G)(T)(TAG)(CA)(A)(CT)(A)(T)(CTA)(G)(A)	GCTGAARCARGTDMAYATHGA	TCDATRTKHACYTGYTTCAGC
1837_1857	576	(C)(T)(G)(A)(A)(GA)(C)(A)(GA)(G)(T)(GAT)(CA)(A)(TC)(A)(T)(TAC)(G)(A)(ATGC)	CTGAARCARGTDMAYATHGAN	NTCDATRTKHACYTGYTTCAG
1838_1858	576	(T)(G)(A)(A)(GA)(C)(A)(AG)(G)(T)(GTA)(AC)(A)(TC)(A)(T)(TAC)(G)(A)(GTAC)(A)	TGAARCARGTDMAYATHGANA	TNTCDATRTKHACYTGYTTCA
1839_1859	576	(G)(A)(A)(AG)(C)(A)(GA)(G)(T)(ATG)(AC)(A)(TC)(A)(T)(TAC)(G)(A)(CTAG)(A)(A)	GAARCARGTDMAYATHGANAA	TTNTCDATRTKHACYTGYTTC
1840_1860	1152	(A)(A)(AG)(C)(A)(AG)(G)(T)(TAG)(CA)(A)(TC)(A)(T)(ATC)(G)(A)(TAGC)(A)(A)(TC)	AARCARGTDMAYATHGANAAY	RTTNTCDATRTKHACYTGYTT
1841_1861	1152	(A)(GA)(C)(A)(AG)(G)(T)(GAT)(AC)(A)(TC)(A)(T)(CTA)(G)(A)(ATGC)(A)(A)(TC)(G)	ARCARGTDMAYATHGANAAYG	CRTTNTCDATRTKHACYTGYT
1842_1862	1152	(GA)(C)(A)(AG)(G)(T)(ATG)(AC)(A)(CT)(A)(T)(CAT)(G)(A)(TAGC)(A)(A)(TC)(G)(C)	RCARGTDMAYATHGANAAYGC	GCRTTNTCDATRTKHACYTGY
1843_1863	1728	(C)(A)(AG)(G)(T)(TAG)(AC)(A)(CT)(A)(T)(CTA)(G)(A)(GTAC)(A)(A)(TC)(G)(C)(TAC)	CARGTDMAYATHGANAAYGCH	DGCRTTNTCDATRTKHACYTG
1844_1864	1728	(A)(AG)(G)(T)(TAG)(AC)(A)(CT)(A)(T)(CAT)(G)(A)(TAGC)(A)(A)(TC)(G)(C)(CAT)(G)	ARGTDMAYATHGANAAYGCHG	CDGCRTTNTCDATRTKHACYT
1845_1865	1728	(AG)(G)(T)(GTA)(CA)(A)(TC)(A)(T)(ATC)(G)(A)(CTAG)(A)(A)(CT)(G)(C)(CTA)(G)(C)	RGTDMAYATHGANAAYGCHGC	GCDGCRTTNTCDATRTKHACY
1846_1866	3456	(G)(T)(ATG)(AC)(A)(TC)(A)(T)(ATC)(G)(A)(CGAT)(A)(A)(CT)(G)(C)(CAT)(G)(C)(CGTA)	GTDMAYATHGANAAYGCHGCN	NGCDGCRTTNTCDATRTKHAC
1847_1867	3456	(T)(GAT)(CA)(A)(TC)(A)(T)(CTA)(G)(A)(CATG)(A)(A)(TC)(G)(C)(ATC)(G)(C)(CTAG)(G)	TDMAYATHGANAAYGCHGCNG	CNGCDGCRTTNTCDATRTKHA
1848_1868	3456	(TAG)(AC)(A)(TC)(A)(T)(ATC)(G)(A)(CTAG)(A)(A)(CT)(G)(C)(TAC)(G)(C)(CATG)(G)(A)	DMAYATHGANAAYGCHGCNGA	TCNGCDGCRTTNTCDATRTKH
1849_1869	1152	(AC)(A)(CT)(A)(T)(CTA)(G)(A)(TAGC)(A)(A)(CT)(G)(C)(CTA)(G)(C)(ATGC)(G)(A)(A)	MAYATHGANAAYGCHGCNGAA	TTCNGCDGCRTTNTCDATRTK
1850_1870	576	(A)(CT)(A)(T)(CTA)(G)(A)(TAGC)(A)(A)(TC)(G)(C)(ATC)(G)(C)(CGAT)(G)(A)(A)(G)	AYATHGANAAYGCHGCNGAAG	CTTCNGCDGCRTTNTCDATRT
1851_1871	576	(TC)(A)(T)(CTA)(G)(A)(ATGC)(A)(A)(TC)(G)(C)(CAT)(G)(C)(CGAT)(G)(A)(A)(G)(C)	YATHGANAAYGCHGCNGAAGC	GCTTCNGCDGCRTTNTCDATR
1852_1872	1152	(A)(T)(CTA)(G)(A)(ATGC)(A)(A)(CT)(G)(C)(CTA)(G)(C)(GATC)(G)(A)(A)(G)(C)(CTAG)	ATHGANAAYGCHGCNGAAGCN	NGCTTCNGCDGCRTTNTCDAT
1853_1873	1152	(T)(CAT)(G)(A)(GATC)(A)(A)(CT)(G)(C)(CTA)(G)(C)(CATG)(G)(A)(A)(G)(C)(CTAG)(G)	THGANAAYGCHGCNGAAGCNG	CNGCTTCNGCDGCRTTNTCDA
1854_1874	1152	(CAT)(G)(A)(GATC)(A)(A)(TC)(G)(C)(CTA)(G)(C)(CGAT)(G)(A)(A)(G)(C)(ATGC)(G)(A)	HGANAAYGCHGCNGAAGCNGA	TCNGCTTCNGCDGCRTTNTCD
1855_1875	768	(G)(A)(CGAT)(A)(A)(CT)(G)(C)(ATC)(G)(C)(CGTA)(G)(A)(A)(G)(C)(CATG)(G)(A)(TC)	GANAAYGCHGCNGAAGCNGAY	RTCNGCTTCNGCDGCRTTNTC
1856_1876	768	(A)(CGAT)(A)(A)(TC)(G)(C)(CAT)(G)(C)(CGAT)(G)(A)(A)(G)(C)(CATG)(G)(A)(TC)(T)	ANAAYGCHGCNGAAGCNGAYT	ARTCNGCTTCNGCDGCRTTNT
1857_1877	768	(GTAC)(A)(A)(CT)(G)(C)(CTA)(G)(C)(CATG)(G)(A)(A)(G)(C)(CGAT)(G)(A)(TC)(T)(A)	NAAYGCHGCNGAAGCNGAYTA	TARTCNGCTTCNGCDGCRTTN
1858_1878	384	(A)(A)(TC)(G)(C)(CAT)(G)(C)(GTAC)(G)(A)(A)(G)(C)(TAGC)(G)(A)(CT)(T)(A)(CT)	AAYGCHGCNGAAGCNGAYTAY	RTARTCNGCTTCNGCDGCRTT
1859_1879	384	(A)(CT)(G)(C)(CAT)(G)(C)(GTAC)(G)(A)(A)(G)(C)(TAGC)(G)(A)(TC)(T)(A)(TC)(A)	AYGCHGCNGAAGCNGAYTAYA	TRTARTCNGCTTCNGCDGCRT
1860_1880	384	(CT)(G)(C)(ATC)(G)(C)(GATC)(G)(A)(A)(G)(C)(ATGC)(G)(A)(CT)(T)(A)(TC)(A)(T)	YGCHGCNGAAGCNGAYTAYAT	ATRTARTCNGCTTCNGCDGCR
1861_1881	192	(G)(C)(ATC)(G)(C)(CGTA)(G)(A)(A)(G)(C)(ATGC)(G)(A)(CT)(T)(A)(TC)(A)(T)(C)	GCHGCNGAAGCNGAYTAYATC	GATRTARTCNGCTTCNGCDGC
1862_1882	192	(C)(CTA)(G)(C)(CATG)(G)(A)(A)(G)(C)(ATGC)(G)(A)(TC)(T)(A)(TC)(A)(T)(C)(T)	CHGCNGAAGCNGAYTAYATCT	AGATRTARTCNGCTTCNGCDG
1863_1883	192	(ATC)(G)(C)(GATC)(G)(A)(A)(G)(C)(ATGC)(G)(A)(CT)(T)(A)(TC)(A)(T)(C)(T)(T)	HGCNGAAGCNGAYTAYATCTT	AAGATRTARTCNGCTTCNGCD
1864_1884	128	(G)(C)(CATG)(G)(A)(A)(G)(C)(CATG)(G)(A)(CT)(T)(A)(CT)(A)(T)(C)(T)(T)(CT)	GCNGAAGCNGAYTAYATCTTY	RAAGATRTARTCNGCTTCNGC
1865_1885	128	(C)(TAGC)(G)(A)(A)(G)(C)(GTAC)(G)(A)(CT)(T)(A)(TC)(A)(T)(C)(T)(T)(CT)(T)	CNGAAGCNGAYTAYATCTTYT	ARAAGATRTARTCNGCTTCNG
1866_1886	128	(CTAG)(G)(A)(A)(G)(C)(GTAC)(G)(A)(TC)(T)(A)(TC)(A)(T)(C)(T)(T)(CT)(T)(C)	NGAAGCNGAYTAYATCTTYTC	GARAAGATRTARTCNGCTTCN
1867_1887	64	(G)(A)(A)(G)(C)(GATC)(G)(A)(CT)(T)(A)(CT)(A)(T)(C)(T)(T)(CT)(T)(C)(CT)	GAAGCNGAYTAYATCTTYTCY	RGARAAGATRTARTCNGCTTC
1868_1888	64	(A)(A)(G)(C)(CTAG)(G)(A)(CT)(T)(A)(TC)(A)(T)(C)(T)(T)(TC)(T)(C)(CT)(A)	AAGCNGAYTAYATCTTYTCYA	TRGARAAGATRTARTCNGCTT
1869_1889	64	(A)(G)(C)(CGAT)(G)(A)(TC)(T)(A)(CT)(A)(T)(C)(T)(T)(TC)(T)(C)(CT)(A)(T)	AGCNGAYTAYATCTTYTCYAT	ATRGARAAGATRTARTCNGCT
1870_1890	64	(G)(C)(GTAC)(G)(A)(CT)(T)(A)(TC)(A)(T)(C)(T)(T)(TC)(T)(C)(CT)(A)(T)(G)	GCNGAYTAYATCTTYTCYATG	CATRGARAAGATRTARTCNGC
1871_1891	128	(C)(CGTA)(G)(A)(TC)(T)(A)(TC)(A)(T)(C)(T)(T)(CT)(T)(C)(TC)(A)(T)(G)(CT)	CNGAYTAYATCTTYTCYATGY	RCATRGARAAGATRTARTCNG
1872_1892	128	(ATGC)(G)(A)(CT)(T)(A)(CT)(A)(T)(C)(T)(T)(TC)(T)(C)(TC)(A)(T)(G)(TC)(T)	NGAYTAYATCTTYTCYATGYT	ARCATRGARAAGATRTARTCN
1873_1893	64	(G)(A)(TC)(T)(A)(TC)(A)(T)(C)(T)(T)(CT)(T)(C)(CT)(A)(T)(G)(TC)(T)(AG)	GAYTAYATCTTYTCYATGYTR	YARCATRGARAAGATRTARTC
1874_1894	64	(A)(TC)(T)(A)(CT)(A)(T)(C)(T)(T)(TC)(T)(C)(CT)(A)(T)(G)(CT)(T)(GA)(A)	AYTAYATCTTYTCYATGYTRA	TYARCATRGARAAGATRTART
1875_1895	64	(CT)(T)(A)(CT)(A)(T)(C)(T)(T)(CT)(T)(C)(TC)(A)(T)(G)(TC)(T)(GA)(A)(T)	YTAYATCTTYTCYATGYTRAT	ATYARCATRGARAAGATRTAR
1876_1896	32	(T)(A)(CT)(A)(T)(C)(T)(T)(TC)(T)(C)(TC)(A)(T)(G)(TC)(T)(AG)(A)(T)(G)	TAYATCTTYTCYATGYTRATG	CATYARCATRGARAAGATRTA
1877_1897	32	(A)(CT)(A)(T)(C)(T)(T)(TC)(T)(C)(CT)(A)(T)(G)(TC)(T)(GA)(A)(T)(G)(G)	AYATCTTYTCYATGYTRATGG	CCATYARCATRGARAAGATRT
1878_1898	32	(CT)(A)(T)(C)(T)(T)(CT)(T)(C)(CT)(A)(T)(G)(CT)(T)(GA)(A)(T)(G)(G)(G)	YATCTTYTCYATGYTRATGGG	CCCATYARCATRGARAAGATR
1879_1899	16	(A)(T)(C)(T)(T)(CT)(T)(C)(TC)(A)(T)(G)(CT)(T)(AG)(A)(T)(G)(G)(G)(T)	ATCTTYTCYATGYTRATGGGT	ACCCATYARCATRGARAAGAT
1880_1900	16	(T)(C)(T)(T)(TC)(T)(C)(CT)(A)(T)(G)(CT)(T)(GA)(A)(T)(G)(G)(G)(T)(G)	TCTTYTCYATGYTRATGGGTG	CACCCATYARCATRGARAAGA
1881_1901	16	(C)(T)(T)(CT)(T)(C)(CT)(A)(T)(G)(TC)(T)(AG)(A)(T)(G)(G)(G)(T)(G)(A)	CTTYTCYATGYTRATGGGTGA	TCACCCATYARCATRGARAAG
1882_1902	16	(T)(T)(TC)(T)(C)(CT)(A)(T)(G)(CT)(T)(GA)(A)(T)(G)(G)(G)(T)(G)(A)(A)	TTYTCYATGYTRATGGGTGAA	TTCACCCATYARCATRGARAA
1883_1903	16	(T)(CT)(T)(C)(CT)(A)(T)(G)(TC)(T)(AG)(A)(T)(G)(G)(G)(T)(G)(A)(A)(G)	TYTCYATGYTRATGGGTGAAG	CTTCACCCATYARCATRGARA
1884_1904	16	(TC)(T)(C)(TC)(A)(T)(G)(CT)(T)(GA)(A)(T)(G)(G)(G)(T)(G)(A)(A)(G)(A)	YTCYATGYTRATGGGTGAAGA	TCTTCACCCATYARCATRGAR
1885_1905	16	(T)(C)(CT)(A)(T)(G)(CT)(T)(GA)(A)(T)(G)(G)(G)(T)(G)(A)(A)(G)(A)(TC)	TCYATGYTRATGGGTGAAGAY	RTCTTCACCCATYARCATRGA
1886_1906	16	(C)(TC)(A)(T)(G)(CT)(T)(AG)(A)(T)(G)(G)(G)(T)(G)(A)(A)(G)(A)(CT)(G)	CYATGYTRATGGGTGAAGAYG	CRTCTTCACCCATYARCATRG
1887_1907	16	(TC)(A)(T)(G)(TC)(T)(GA)(A)(T)(G)(G)(G)(T)(G)(A)(A)(G)(A)(CT)(G)(T)	YATGYTRATGGGTGAAGAYGT	ACRTCTTCACCCATYARCATR
1888_1908	24	(A)(T)(G)(CT)(T)(AG)(A)(T)(G)(G)(G)(T)(G)(A)(A)(G)(A)(TC)(G)(T)(GAT)	ATGYTRATGGGTGAAGAYGTD	HACRTCTTCACCCATYARCAT
1889_1909	24	(T)(G)(TC)(T)(GA)(A)(T)(G)(G)(G)(T)(G)(A)(A)(G)(A)(CT)(G)(T)(GTA)(G)	TGYTRATGGGTGAAGAYGTDG	CHACRTCTTCACCCATYARCA
1890_1910	24	(G)(CT)(T)(GA)(A)(T)(G)(G)(G)(T)(G)(A)(A)(G)(A)(TC)(G)(T)(GTA)(G)(G)	GYTRATGGGTGAAGAYGTDGG	CCHACRTCTTCACCCATYARC
1891_1911	96	(TC)(T)(GA)(A)(T)(G)(G)(G)(T)(G)(A)(A)(G)(A)(TC)(G)(T)(ATG)(G)(G)(TAGC)	YTRATGGGTGAAGAYGTDGGN	NCCHACRTCTTCACCCATYAR
1892_1912	48	(T)(GA)(A)(T)(G)(G)(G)(T)(G)(A)(A)(G)(A)(CT)(G)(T)(ATG)(G)(G)(CATG)(C)	TRATGGGTGAAGAYGTDGGNC	GNCCHACRTCTTCACCCATYA
1893_1913	48	(AG)(A)(T)(G)(G)(G)(T)(G)(A)(A)(G)(A)(TC)(G)(T)(TAG)(G)(G)(GATC)(C)(C)	RATGGGTGAAGAYGTDGGNCC	GGNCCHACRTCTTCACCCATY
1894_1914	72	(A)(T)(G)(G)(G)(T)(G)(A)(A)(G)(A)(TC)(G)(T)(GTA)(G)(G)(GTAC)(C)(C)(GAT)	ATGGGTGAAGAYGTDGGNCCD	HGGNCCHACRTCTTCACCCAT
1895_1915	72	(T)(G)(G)(G)(T)(G)(A)(A)(G)(A)(CT)(G)(T)(ATG)(G)(G)(ATGC)(C)(C)(ATG)(C)	TGGGTGAAGAYGTDGGNCCDC	GHGGNCCHACRTCTTCACCCA
1896_1916	72	(G)(G)(G)(T)(G)(A)(A)(G)(A)(CT)(G)(T)(GAT)(G)(G)(CATG)(C)(C)(GAT)(C)(G)	GGGTGAAGAYGTDGGNCCDCG	CGHGGNCCHACRTCTTCACCC
1897_1917	72	(G)(G)(T)(G)(A)(A)(G)(A)(TC)(G)(T)(ATG)(G)(G)(ATGC)(C)(C)(ATG)(C)(G)(C)	GGTGAAGAYGTDGGNCCDCGC	GCGHGGNCCHACRTCTTCACC
1898_1918	72	(G)(T)(G)(A)(A)(G)(A)(CT)(G)(T)(ATG)(G)(G)(GTAC)(C)(C)(GTA)(C)(G)(C)(C)	GTGAAGAYGTDGGNCCDCGCC	GGCGHGGNCCHACRTCTTCAC
1899_1919	72	(T)(G)(A)(A)(G)(A)(CT)(G)(T)(ATG)(G)(G)(GATC)(C)(C)(ATG)(C)(G)(C)(C)(G)	TGAAGAYGTDGGNCCDCGCCG	CGGCGHGGNCCHACRTCTTCA
1900_1920	72	(G)(A)(A)(G)(A)(CT)(G)(T)(TAG)(G)(G)(ATGC)(C)(C)(TAG)(C)(G)(C)(C)(G)(C)	GAAGAYGTDGGNCCDCGCCGC	GCGGCGHGGNCCHACRTCTTC
1901_1921	72	(A)(A)(G)(A)(CT)(G)(T)(GAT)(G)(G)(CGAT)(C)(C)(ATG)(C)(G)(C)(C)(G)(C)(G)	AAGAYGTDGGNCCDCGCCGCG	CGCGGCGHGGNCCHACRTCTT
1902_1922	72	(A)(G)(A)(CT)(G)(T)(TAG)(G)(G)(CGTA)(C)(C)(GAT)(C)(G)(C)(C)(G)(C)(G)(A)	AGAYGTDGGNCCDCGCCGCGA	TCGCGGCGHGGNCCHACRTCT
1903_1923	216	(G)(A)(CT)(G)(T)(GAT)(G)(G)(GTAC)(C)(C)(GTA)(C)(G)(C)(C)(G)(C)(G)(A)(GTA)	GAYGTDGGNCCDCGCCGCGAD	HTCGCGGCGHGGNCCHACRTC
1904_1924	216	(A)(TC)(G)(T)(TAG)(G)(G)(CTAG)(C)(C)(ATG)(C)(G)(C)(C)(G)(C)(G)(A)(GAT)(T)	AYGTDGGNCCDCGCCGCGADT	AHTCGCGGCGHGGNCCHACRT
1905_1925	216	(CT)(G)(T)(TAG)(G)(G)(CGTA)(C)(C)(TAG)(C)(G)(C)(C)(G)(C)(G)(A)(TAG)(T)(T)	YGTDGGNCCDCGCCGCGADTT	AAHTCGCGGCGHGGNCCHACR
1906_1926	216	(G)(T)(GAT)(G)(G)(CGTA)(C)(C)(TAG)(C)(G)(C)(C)(G)(C)(G)(A)(TAG)(T)(T)(TC)	GTDGGNCCDCGCCGCGADTTY	RAAHTCGCGGCGHGGNCCHAC
1907_1927	216	(T)(GTA)(G)(G)(CGTA)(C)(C)(ATG)(C)(G)(C)(C)(G)(C)(G)(A)(ATG)(T)(T)(TC)(A)	TDGGNCCDCGCCGCGADTTYA	TRAAHTCGCGGCGHGGNCCHA
1908_1928	216	(TAG)(G)(G)(ATGC)(C)(C)(TAG)(C)(G)(C)(C)(G)(C)(G)(A)(TAG)(T)(T)(CT)(A)(T)	DGGNCCDCGCCGCGADTTYAT	ATRAAHTCGCGGCGHGGNCCH
1909_1929	216	(G)(G)(GATC)(C)(C)(TAG)(C)(G)(C)(C)(G)(C)(G)(A)(ATG)(T)(T)(TC)(A)(T)(CAT)	GGNCCDCGCCGCGADTTYATH	DATRAAHTCGCGGCGHGGNCC
1910_1930	216	(G)(CGTA)(C)(C)(GAT)(C)(G)(C)(C)(G)(C)(G)(A)(GTA)(T)(T)(TC)(A)(T)(ATC)(G)	GNCCDCGCCGCGADTTYATHG	CDATRAAHTCGCGGCGHGGNC
1911_1931	216	(ATGC)(C)(C)(ATG)(C)(G)(C)(C)(G)(C)(G)(A)(TAG)(T)(T)(CT)(A)(T)(CAT)(G)(A)	NCCDCGCCGCGADTTYATHGA	TCDATRAAHTCGCGGCGHGGN
1912_1932	54	(C)(C)(TAG)(C)(G)(C)(C)(G)(C)(G)(A)(TAG)(T)(T)(TC)(A)(T)(CTA)(G)(A)(A)	CCDCGCCGCGADTTYATHGAA	TTCDATRAAHTCGCGGCGHGG
1913_1933	108	(C)(GAT)(C)(G)(C)(C)(G)(C)(G)(A)(ATG)(T)(T)(CT)(A)(T)(CTA)(G)(A)(A)(AG)	CDCGCCGCGADTTYATHGAAR	YTTCDATRAAHTCGCGGCGHG
1914_1934	108	(TAG)(C)(G)(C)(C)(G)(C)(G)(A)(GTA)(T)(T)(TC)(A)(T)(TAC)(G)(A)(A)(AG)(A)	DCGCCGCGADTTYATHGAARA	TYTTCDATRAAHTCGCGGCGH
1915_1935	72	(C)(G)(C)(C)(G)(C)(G)(A)(GTA)(T)(T)(TC)(A)(T)(CAT)(G)(A)(A)(AG)(A)(GA)	CGCCGCGADTTYATHGAARAR	YTYTTCDATRAAHTCGCGGCG
1916_1936	72	(G)(C)(C)(G)(C)(G)(A)(GAT)(T)(T)(TC)(A)(T)(CAT)(G)(A)(A)(GA)(A)(AG)(A)	GCCGCGADTTYATHGAARARA	TYTYTTCDATRAAHTCGCGGC
1917_1937	72	(C)(C)(G)(C)(G)(A)(GAT)(T)(T)(CT)(A)(T)(CAT)(G)(A)(A)(AG)(A)(AG)(A)(A)	CCGCGADTTYATHGAARARAA	TTYTYTTCDATRAAHTCGCGG
1918_1938	72	(C)(G)(C)(G)(A)(TAG)(T)(T)(CT)(A)(T)(CTA)(G)(A)(A)(AG)(A)(AG)(A)(A)(T)	CGCGADTTYATHGAARARAAT	ATTYTYTTCDATRAAHTCGCG
1919_1939	72	(G)(C)(G)(A)(TAG)(T)(T)(TC)(A)(T)(TAC)(G)(A)(A)(AG)(A)(AG)(A)(A)(T)(G)	GCGADTTYATHGAARARAATG	CATTYTYTTCDATRAAHTCGC
1920_1940	72	(C)(G)(A)(GTA)(T)(T)(TC)(A)(T)(CTA)(G)(A)(A)(GA)(A)(GA)(A)(A)(T)(G)(C)	CGADTTYATHGAARARAATGC	GCATTYTYTTCDATRAAHTCG
1921_1941	72	(G)(A)(GTA)(T)(T)(CT)(A)(T)(ATC)(G)(A)(A)(AG)(A)(AG)(A)(A)(T)(G)(C)(A)	GADTTYATHGAARARAATGCA	TGCATTYTYTTCDATRAAHTC
1922_1942	72	(A)(ATG)(T)(T)(CT)(A)(T)(CAT)(G)(A)(A)(GA)(A)(AG)(A)(A)(T)(G)(C)(A)(A)	ADTTYATHGAARARAATGCAA	TTGCATTYTYTTCDATRAAHT
1923_1943	72	(TAG)(T)(T)(CT)(A)(T)(CAT)(G)(A)(A)(AG)(A)(AG)(A)(A)(T)(G)(C)(A)(A)(C)	DTTYATHGAARARAATGCAAC	GTTGCATTYTYTTCDATRAAH
1924_1944	24	(T)(T)(TC)(A)(T)(CTA)(G)(A)(A)(AG)(A)(AG)(A)(A)(T)(G)(C)(A)(A)(C)(G)	TTYATHGAARARAATGCAACG	CGTTGCATTYTYTTCDATRAA
1925_1945	24	(T)(CT)(A)(T)(CTA)(G)(A)(A)(AG)(A)(GA)(A)(A)(T)(G)(C)(A)(A)(C)(G)(T)	TYATHGAARARAATGCAACGT	ACGTTGCATTYTYTTCDATRA
1926_1946	24	(TC)(A)(T)(CTA)(G)(A)(A)(GA)(A)(AG)(A)(A)(T)(G)(C)(A)(A)(C)(G)(T)(A)	YATHGAARARAATGCAACGTA	TACGTTGCATTYTYTTCDATR
1927_1947	12	(A)(T)(TAC)(G)(A)(A)(AG)(A)(AG)(A)(A)(T)(G)(C)(A)(A)(C)(G)(T)(A)(T)	ATHGAARARAATGCAACGTAT	ATACGTTGCATTYTYTTCDAT
1928_1948	12	(T)(CTA)(G)(A)(A)(GA)(A)(AG)(A)(A)(T)(G)(C)(A)(A)(C)(G)(T)(A)(T)(G)	THGAARARAATGCAACGTATG	CATACGTTGCATTYTYTTCDA
1929_1949	12	(ATC)(G)(A)(A)(GA)(A)(GA)(A)(A)(T)(G)(C)(A)(A)(C)(G)(T)(A)(T)(G)(C)	HGAARARAATGCAACGTATGC	GCATACGTTGCATTYTYTTCD
1930_1950	8	(G)(A)(A)(AG)(A)(AG)(A)(A)(T)(G)(C)(A)(A)(C)(G)(T)(A)(T)(G)(C)(GA)	GAARARAATGCAACGTATGCR	YGCATACGTTGCATTYTYTTC
1931_1951	8	(A)(A)(GA)(A)(AG)(A)(A)(T)(G)(C)(A)(A)(C)(G)(T)(A)(T)(G)(C)(AG)(A)	AARARAATGCAACGTATGCRA	TYGCATACGTTGCATTYTYTT
1932_1952	8	(A)(GA)(A)(AG)(A)(A)(T)(G)(C)(A)(A)(C)(G)(T)(A)(T)(G)(C)(AG)(A)(A)	ARARAATGCAACGTATGCRAA	TTYGCATACGTTGCATTYTYT
1933_1953	8	(AG)(A)(AG)(A)(A)(T)(G)(C)(A)(A)(C)(G)(T)(A)(T)(G)(C)(GA)(A)(A)(T)	RARAATGCAACGTATGCRAAT	ATTYGCATACGTTGCATTYTY
1934_1954	4	(A)(GA)(A)(A)(T)(G)(C)(A)(A)(C)(G)(T)(A)(T)(G)(C)(GA)(A)(A)(T)(A)	ARAATGCAACGTATGCRAATA	TATTYGCATACGTTGCATTYT
1935_1955	4	(AG)(A)(A)(T)(G)(C)(A)(A)(C)(G)(T)(A)(T)(G)(C)(AG)(A)(A)(T)(A)(T)	RAATGCAACGTATGCRAATAT	ATATTYGCATACGTTGCATTY
1936_1956	6	(A)(A)(T)(G)(C)(A)(A)(C)(G)(T)(A)(T)(G)(C)(GA)(A)(A)(T)(A)(T)(ATC)	AATGCAACGTATGCRAATATH	DATATTYGCATACGTTGCATT
1937_1957	6	(A)(T)(G)(C)(A)(A)(C)(G)(T)(A)(T)(G)(C)(GA)(A)(A)(T)(A)(T)(CTA)(G)	ATGCAACGTATGCRAATATHG	CDATATTYGCATACGTTGCAT
1938_1958	6	(T)(G)(C)(A)(A)(C)(G)(T)(A)(T)(G)(C)(AG)(A)(A)(T)(A)(T)(ATC)(G)(A)	TGCAACGTATGCRAATATHGA	TCDATATTYGCATACGTTGCA
1939_1959	6	(G)(C)(A)(A)(C)(G)(T)(A)(T)(G)(C)(GA)(A)(A)(T)(A)(T)(ATC)(G)(A)(T)	GCAACGTATGCRAATATHGAT	ATCDATATTYGCATACGTTGC
1940_1960	12	(C)(A)(A)(C)(G)(T)(A)(T)(G)(C)(AG)(A)(A)(T)(A)(T)(ATC)(G)(A)(T)(AG)	CAACGTATGCRAATATHGATR	YATCDATATTYGCATACGTTG
1941_1961	12	(A)(A)(C)(G)(T)(A)(T)(G)(C)(GA)(A)(A)(T)(A)(T)(TAC)(G)(A)(T)(GA)(C)	AACGTATGCRAATATHGATRC	GYATCDATATTYGCATACGTT
1942_1962	36	(A)(C)(G)(T)(A)(T)(G)(C)(GA)(A)(A)(T)(A)(T)(CTA)(G)(A)(T)(AG)(C)(GTA)	ACGTATGCRAATATHGATRCD	HGYATCDATATTYGCATACGT
1943_1963	0	(C)(G)(T)(A)(T)(G)(C)(GA)(A)(A)(T)(A)(T)(TAC)(G)(A)(T)(AG)(C)(GTA)(-)	CGTATGCRAATATHGATRCD-	-HGYATCDATATTYGCATACG
1944_1964	0	(G)(T)(A)(T)(G)(C)(AG)(A)(A)(T)(A)(T)(CTA)(G)(A)(T)(AG)(C)(TAG)(-)(-)	GTATGCRAATATHGATRCD--	--HGYATCDATATTYGCATAC
1945_1965	0	(T)(A)(T)(G)(C)(GA)(A)(A)(T)(A)(T)(TAC)(G)(A)(T)(GA)(C)(ATG)(-)(-)(-)	TATGCRAATATHGATRCD---	---HGYATCDATATTYGCATA
1946_1966	0	(A)(T)(G)(C)(AG)(A)(A)(T)(A)(T)(TAC)(G)(A)(T)(GA)(C)(GAT)(-)(-)(-)(-)	ATGCRAATATHGATRCD----	----HGYATCDATATTYGCAT
1947_1967	0	(T)(G)(C)(GA)(A)(A)(T)(A)(T)(CTA)(G)(A)(T)(AG)(C)(GAT)(-)(-)(-)(-)(-)	TGCRAATATHGATRCD-----	-----HGYATCDATATTYGCA
1948_1968	0	(G)(C)(GA)(A)(A)(T)(A)(T)(ATC)(G)(A)(T)(AG)(C)(GAT)(-)(-)(-)(-)(-)(-)	GCRAATATHGATRCD------	------HGYATCDATATTYGC
1949_1969	0	(C)(AG)(A)(A)(T)(A)(T)(TAC)(G)(A)(T)(GA)(C)(GAT)(-)(-)(-)(-)(-)(-)(-)	CRAATATHGATRCD-------	-------HGYATCDATATTYG
1950_1970	0	(GA)(A)(A)(T)(A)(T)(TAC)(G)(A)(T)(GA)(C)(GAT)(-)(-)(-)(-)(-)(-)(-)(-)	RAATATHGATRCD--------	--------HGYATCDATATTY
1951_1971	0	(A)(A)(T)(A)(T)(CTA)(G)(A)(T)(AG)(C)(ATG)(-)(-)(-)(-)(-)(-)(-)(-)(-)	AATATHGATRCD---------	---------HGYATCDATATT
1952_1972	0	(A)(T)(A)(T)(TAC)(G)(A)(T)(GA)(C)(GAT)(-)(-)(-)(-)(-)(-)(-)(-)(-)(-)	ATATHGATRCD----------	----------HGYATCDATAT
1953_1973	0	(T)(A)(T)(ATC)(G)(A)(T)(AG)(C)(GTA)(-)(-)(-)(-)(-)(-)(-)(-)(-)(-)(-)	TATHGATRCD-----------	-----------HGYATCDATA

## Sheet: Supplemental Table 2
	Supplemental Table 2: Candidate Bifidobacteriaceae long-read amplicon primers generated by PhyloTAGs. PhyloTAGs generated a total of 2,121 potential primer locations using a 21bp sliding window approach across the Bifidobacteriaceae gyrB gene, including forward and reverse primers for each location. Position_window_(bp) indicates the location of the sliding window, Degeneracies lists the total nu…
Position_window_(bp)	Degeneracies	Bases_per_position	Forward_primer	Reverse_primer
1_21	0	(A-)(-T)(G-)(-C)(-A)(-G)(-G)(-A)(-A)(-G)(-G)(-A)(-A)(-T)(-C)(-T)(C-)(-T)(G-)(T-)(-G)	---------------------	---------------------
2_22	0	(T-)(-G)(C-)(A-)(G-)(-G)(A-)(A-)(-G)(-G)(A-)(-A)(T-)(C-)(T-)(C-)(-T)(G-)(-T)(G-)(AG-)	---------------------	---------------------
3_23	0	(-G)(C-)(A-)(-G)(-G)(A-)(A-)(-G)(-G)(-A)(A-)(T-)(C-)(T-)(C-)(-T)(G-)(-T)(-G)(GA-)(C-)	---------------------	---------------------
4_24	0	(-C)(A-)(-G)(-G)(-A)(A-)(G-)(G-)(-A)(A-)(-T)(C-)(T-)(C-)(-T)(-G)(-T)(G-)(AG-)(-C)(A-)	---------------------	---------------------
5_25	0	(A-)(-G)(-G)(A-)(-A)(G-)(-G)(A-)(-A)(-T)(-C)(-T)(C-)(-T)(G-)(-T)(G-)(-AG)(-C)(-A)(G-)	---------------------	---------------------
6_26	0	(-G)(G-)(-A)(A-)(G-)(-G)(A-)(A-)(T-)(-C)(T-)(C-)(-T)(G-)(-T)(G-)(GA-)(-C)(A-)(G-)(-A)	---------------------	---------------------
7_27	0	(-G)(A-)(-A)(G-)(G-)(A-)(A-)(T-)(-C)(T-)(C-)(T-)(-G)(-T)(G-)(AG-)(C-)(A-)(G-)(-A)(-C)	---------------------	---------------------
8_28	0	(A-)(A-)(-G)(-G)(-A)(A-)(T-)(C-)(T-)(-C)(T-)(-G)(-T)(-G)(AG-)(C-)(-A)(-G)(A-)(-C)(-C)	---------------------	---------------------
9_29	0	(-A)(G-)(G-)(-A)(-A)(T-)(C-)(T-)(C-)(-T)(-G)(-T)(-G)(A-G)(-C)(-A)(G-)(A-)(-C)(C-)(-T)	---------------------	---------------------
10_30	0	(-G)(G-)(-A)(-A)(-T)(-C)(-T)(-C)(-T)(-G)(T-)(G-)(GA-)(C-)(-A)(G-)(-A)(-C)(C-)(-T)(-T)	---------------------	---------------------
11_31	0	(-G)(-A)(A-)(T-)(-C)(T-)(-C)(T-)(G-)(-T)(-G)(AG-)(C-)(-A)(-G)(-A)(C-)(-C)(T-)(T-)(G-)	---------------------	---------------------
12_32	0	(-A)(A-)(-T)(-C)(-T)(-C)(-T)(-G)(-T)(G-)(GA-)(-C)(A-)(G-)(-A)(C-)(C-)(-T)(-T)(G-)(A-)	---------------------	---------------------
13_33	0	(A-)(-T)(C-)(-T)(C-)(T-)(G-)(-T)(G-)(-AG)(C-)(-A)(G-)(A-)(C-)(C-)(T-)(-T)(G-)(-A)(-TC)	---------------------	---------------------
14_34	0	(-T)(C-)(T-)(-C)(-T)(-G)(T-)(G-)(GA-)(-C)(A-)(-G)(A-)(C-)(C-)(T-)(-T)(-G)(A-)(CT-)(-G)	---------------------	---------------------
15_35	0	(C-)(-T)(-C)(T-)(-G)(T-)(G-)(AG-)(C-)(-A)(G-)(-A)(C-)(C-)(T-)(-T)(G-)(A-)(CT-)(G-)(-C)	---------------------	---------------------
16_36	0	(T-)(C-)(T-)(-G)(-T)(G-)(A-G)(C-)(-A)(G-)(A-)(C-)(-C)(T-)(-T)(G-)(A-)(-TC)(-G)(-C)(G-)	---------------------	---------------------
17_37	0	(-C)(-T)(G-)(T-)(G-)(GA-)(-C)(-A)(-G)(-A)(C-)(C-)(T-)(-T)(G-)(-A)(CT-)(-G)(-C)(-G)(-G)	---------------------	---------------------
18_38	0	(-T)(-G)(-T)(G-)(A-G)(C-)(A-)(G-)(-A)(C-)(C-)(-T)(T-)(-G)(-A)(-TC)(G-)(C-)(G-)(G-)(-A)	---------------------	---------------------
19_39	0	(G-)(T-)(G-)(AG-)(-C)(A-)(G-)(A-)(-C)(C-)(-T)(T-)(-G)(-A)(-CT)(-G)(-C)(-G)(-G)(-A)(T-)	---------------------	---------------------
20_40	0	(T-)(G-)(GA-)(C-)(A-)(-G)(A-)(C-)(-C)(-T)(-T)(-G)(A-)(CT-)(G-)(C-)(G-)(-G)(-A)(-T)(CT-)	---------------------	---------------------
21_41	0	(-G)(AG-)(-C)(A-)(-G)(-A)(C-)(-C)(T-)(T-)(G-)(-A)(TC-)(-G)(C-)(G-)(G-)(-A)(-T)(TC-)(TC-)	---------------------	---------------------
22_42	0	(GA-)(-C)(A-)(G-)(-A)(C-)(C-)(T-)(-T)(G-)(-A)(-TC)(-G)(-C)(-G)(-G)(-A)(T-)(TC-)(-TC)(G-)	---------------------	---------------------
23_43	0	(C-)(A-)(G-)(-A)(C-)(-C)(-T)(T-)(-G)(A-)(CT-)(-G)(-C)(-G)(G-)(-A)(T-)(TC-)(-CT)(-G)(CG)	--------------------S	S--------------------
24_44	0	(-A)(-G)(A-)(-C)(-C)(-T)(T-)(G-)(-A)(CT-)(G-)(-C)(G-)(G-)(A-)(-T)(TC-)(CT-)(G-)(CG)(TA)	-------------------SW	WS-------------------
25_45	0	(-G)(A-)(-C)(C-)(T-)(T-)(-G)(-A)(-TC)(-G)(C-)(-G)(-G)(-A)(T-)(TC-)(-TC)(-G)(GC)(AT)(G)	------------------SWG	CWS------------------
26_46	0	(A-)(C-)(-C)(-T)(T-)(-G)(A-)(-CT)(-G)(C-)(G-)(G-)(A-)(T-)(TC-)(-TC)(G-)(CG)(AT)(G)(A)	-----------------SWGA	TCWS-----------------
27_47	0	(C-)(C-)(-T)(-T)(G-)(-A)(TC-)(-G)(C-)(-G)(G-)(-A)(T-)(TC-)(-CT)(-G)(GC)(TA)(G)(A)(A)	----------------SWGAA	TTCWS----------------
28_48	0	(-C)(-T)(-T)(G-)(A-)(-CT)(-G)(-C)(-G)(-G)(-A)(T-)(CT-)(CT-)(-G)(GC)(AT)(G)(A)(A)(TC)	---------------SWGAAY	RTTCWS---------------
29_49	0	(T-)(T-)(G-)(-A)(CT-)(-G)(C-)(G-)(-G)(A-)(-T)(-CT)(-CT)(-G)(GC)(TA)(G)(A)(A)(CT)(G)	--------------SWGAAYG	CRTTCWS--------------
30_50	0	(T-)(-G)(-A)(-CT)(G-)(C-)(G-)(-G)(A-)(-T)(-CT)(TC-)(-G)(CG)(AT)(G)(A)(A)(CT)(G)(CA)	-------------SWGAAYGM	KCRTTCWS-------------
31_51	0	(G-)(A-)(-CT)(G-)(-C)(-G)(G-)(-A)(-T)(-TC)(-CT)(-G)(CG)(TA)(G)(A)(A)(TC)(G)(AC)(AT)	------------SWGAAYGMW	WKCRTTCWS------------
32_52	0	(A-)(CT-)(-G)(C-)(-G)(-G)(-A)(T-)(TC-)(CT-)(-G)(GC)(AT)(G)(A)(A)(CT)(G)(AC)(TA)(AT)	-----------SWGAAYGMWW	WWKCRTTCWS-----------
33_53	0	(-CT)(G-)(-C)(-G)(-G)(A-)(-T)(-CT)(CT-)(-G)(GC)(AT)(G)(A)(A)(CT)(G)(CA)(AT)(TA)(C)	----------SWGAAYGMWWC	GWWKCRTTCWS----------
34_54	0	(-G)(-C)(G-)(-G)(-A)(T-)(TC-)(-TC)(G-)(GC)(AT)(G)(A)(A)(CT)(G)(AC)(TA)(AT)(C)(GA)	---------SWGAAYGMWWCR	YGWWKCRTTCWS---------
35_55	0	(-C)(G-)(-G)(-A)(T-)(-CT)(-CT)(G-)(GC)(AT)(G)(A)(A)(TC)(G)(AC)(TA)(AT)(C)(AG)(GA)	--------SWGAAYGMWWCRR	YYGWWKCRTTCWS--------
36_56	0	(G-)(G-)(-A)(T-)(CT-)(-CT)(G-)(CG)(TA)(G)(A)(A)(CT)(G)(CA)(AT)(AT)(C)(AG)(AG)(GC)	-------SWGAAYGMWWCRRS	SYYGWWKCRTTCWS-------
37_57	0	(-G)(-A)(T-)(-CT)(-TC)(-G)(CG)(AT)(G)(A)(A)(TC)(G)(AC)(AT)(AT)(C)(AG)(GA)(GC)(TC)	------SWGAAYGMWWCRRSY	RSYYGWWKCRTTCWS------
38_58	0	(-A)(-T)(-TC)(-TC)(G-)(CG)(TA)(G)(A)(A)(CT)(G)(CA)(AT)(TA)(C)(GA)(GA)(GC)(TC)(AG)	-----SWGAAYGMWWCRRSYR	YRSYYGWWKCRTTCWS-----
39_59	0	(T-)(-CT)(CT-)(G-)(GC)(AT)(G)(A)(A)(TC)(G)(CA)(TA)(AT)(C)(AG)(AG)(CG)(CT)(GA)(A)	----SWGAAYGMWWCRRSYRA	TYRSYYGWWKCRTTCWS----
40_60	0	(TC-)(-TC)(G-)(GC)(TA)(G)(A)(A)(TC)(G)(CA)(AT)(TA)(C)(GA)(AG)(GC)(TC)(GA)(A)(A)	---SWGAAYGMWWCRRSYRAA	TTYRSYYGWWKCRTTCWS---
41_61	0	(CT-)(-G)(CG)(TA)(G)(A)(A)(CT)(G)(AC)(TA)(AT)(C)(AG)(GA)(GC)(TC)(GA)(A)(A)(AG)	--SWGAAYGMWWCRRSYRAAR	YTTYRSYYGWWKCRTTCWS--
42_62	0	(G-)(GC)(AT)(G)(A)(A)(TC)(G)(CA)(TA)(TA)(C)(GA)(AG)(GC)(CT)(GA)(A)(A)(GA)(A)	-SWGAAYGMWWCRRSYRAARA	TYTTYRSYYGWWKCRTTCWS-
43_63	8192	(CG)(TA)(G)(A)(A)(CT)(G)(AC)(TA)(TA)(C)(GA)(AG)(CG)(TC)(AG)(A)(A)(AG)(A)(AC)	SWGAAYGMWWCRRSYRAARAM	KTYTTYRSYYGWWKCRTTCWS
44_64	8192	(AT)(G)(A)(A)(TC)(G)(AC)(AT)(AT)(C)(AG)(GA)(CG)(CT)(GA)(A)(A)(AG)(A)(AC)(AG)	WGAAYGMWWCRRSYRAARAMR	YKTYTTYRSYYGWWKCRTTCW
45_65	8192	(G)(A)(A)(CT)(G)(AC)(AT)(TA)(C)(GA)(GA)(GC)(CT)(AG)(A)(A)(GA)(A)(AC)(GA)(CA)	GAAYGMWWCRRSYRAARAMRM	KYKTYTTYRSYYGWWKCRTTC
46_66	16384	(A)(A)(CT)(G)(CA)(TA)(TA)(C)(AG)(GA)(CG)(TC)(GA)(A)(A)(AG)(A)(AC)(AG)(AC)(GA)	AAYGMWWCRRSYRAARAMRMR	YKYKTYTTYRSYYGWWKCRTT
47_67	16384	(A)(TC)(G)(CA)(TA)(AT)(C)(GA)(GA)(CG)(CT)(GA)(A)(A)(GA)(A)(AC)(GA)(CA)(GA)(C)	AYGMWWCRRSYRAARAMRMRC	GYKYKTYTTYRSYYGWWKCRT
48_68	16384	(TC)(G)(CA)(AT)(AT)(C)(AG)(AG)(CG)(TC)(AG)(A)(A)(AG)(A)(AC)(GA)(CA)(GA)(C)(A)	YGMWWCRRSYRAARAMRMRCA	TGYKYKTYTTYRSYYGWWKCR
49_69	8192	(G)(AC)(AT)(TA)(C)(AG)(GA)(CG)(CT)(AG)(A)(A)(GA)(A)(CA)(AG)(CA)(GA)(C)(A)(G)	GMWWCRRSYRAARAMRMRCAG	CTGYKYKTYTTYRSYYGWWKC
50_70	16384	(AC)(TA)(AT)(C)(GA)(AG)(GC)(CT)(AG)(A)(A)(AG)(A)(CA)(AG)(CA)(AG)(C)(A)(G)(CG)	MWWCRRSYRAARAMRMRCAGS	SCTGYKYKTYTTYRSYYGWWK
51_71	16384	(TA)(TA)(C)(GA)(AG)(CG)(CT)(AG)(A)(A)(GA)(A)(AC)(AG)(AC)(GA)(C)(A)(G)(GC)(AT)	WWCRRSYRAARAMRMRCAGSW	WSCTGYKYKTYTTYRSYYGWW
52_72	16384	(TA)(C)(AG)(AG)(GC)(TC)(GA)(A)(A)(AG)(A)(AC)(AG)(CA)(AG)(C)(A)(G)(CG)(AT)(AC)	WCRRSYRAARAMRMRCAGSWM	KWSCTGYKYKTYTTYRSYYGW
53_73	16384	(C)(GA)(GA)(CG)(TC)(AG)(A)(A)(AG)(A)(CA)(AG)(CA)(GA)(C)(A)(G)(CG)(TA)(AC)(GA)	CRRSYRAARAMRMRCAGSWMR	YKWSCTGYKYKTYTTYRSYYG
54_74	16384	(GA)(GA)(GC)(TC)(GA)(A)(A)(GA)(A)(CA)(GA)(AC)(GA)(C)(A)(G)(GC)(TA)(CA)(GA)(A)	RRSYRAARAMRMRCAGSWMRA	TYKWSCTGYKYKTYTTYRSYY
55_75	16384	(GA)(CG)(TC)(AG)(A)(A)(GA)(A)(CA)(GA)(AC)(AG)(C)(A)(G)(GC)(AT)(CA)(AG)(A)(AT)	RSYRAARAMRMRCAGSWMRAW	WTYKWSCTGYKYKTYTTYRSY
56_76	0	(CG)(CT)(AG)(A)(A)(AG)(A)(CA)(AG)(AC)(GA)(C)(A)(G)(GC)(TA)(AC)(AG)(A)(AT)(-GC)	SYRAARAMRMRCAGSWMRAW-	-WTYKWSCTGYKYKTYTTYRS
57_77	0	(CT)(AG)(A)(A)(AG)(A)(AC)(GA)(AC)(GA)(C)(A)(G)(GC)(AT)(AC)(GA)(A)(AT)(-GC)(A-C)	YRAARAMRMRCAGSWMRAW--	--WTYKWSCTGYKYKTYTTYR
58_78	0	(AG)(A)(A)(AG)(A)(AC)(AG)(AC)(GA)(C)(A)(G)(CG)(AT)(AC)(GA)(A)(TA)(C-G)(CA-)(G-C)	RAARAMRMRCAGSWMRAW---	---WTYKWSCTGYKYKTYTTY
59_79	0	(A)(A)(AG)(A)(AC)(GA)(AC)(AG)(C)(A)(G)(CG)(TA)(AC)(AG)(A)(TA)(G-C)(-AC)(-GC)(GA-)	AARAMRMRCAGSWMRAW----	----WTYKWSCTGYKYKTYTT
60_80	0	(A)(AG)(A)(CA)(AG)(AC)(GA)(C)(A)(G)(GC)(AT)(AC)(GA)(A)(AT)(G-C)(A-C)(C-G)(A-G)(-T)	ARAMRMRCAGSWMRAW-----	-----WTYKWSCTGYKYKTYT
61_81	0	(GA)(A)(AC)(GA)(CA)(GA)(C)(A)(G)(CG)(TA)(CA)(GA)(A)(TA)(CG-)(CA-)(G-C)(A-G)(T-)(A-T)	RAMRMRCAGSWMRAW------	------WTYKWSCTGYKYKTY
62_82	0	(A)(CA)(AG)(AC)(GA)(C)(A)(G)(GC)(AT)(AC)(GA)(A)(AT)(CG-)(C-A)(G-C)(-AG)(T-)(A-T)(C-G)	AMRMRCAGSWMRAW-------	-------WTYKWSCTGYKYKT
63_83	0	(CA)(GA)(AC)(GA)(C)(A)(G)(CG)(TA)(CA)(AG)(A)(TA)(CG-)(-AC)(CG-)(AG-)(T-)(TA-)(G-C)(A-)	MRMRCAGSWMRAW--------	--------WTYKWSCTGYKYK
64_84	0	(GA)(AC)(GA)(C)(A)(G)(CG)(AT)(CA)(AG)(A)(AT)(CG-)(-AC)(C-G)(AG-)(-T)(A-T)(G-C)(A-)(-GC)	RMRCAGSWMRAW---------	---------WTYKWSCTGYKY
65_85	0	(CA)(GA)(C)(A)(G)(CG)(AT)(CA)(GA)(A)(TA)(G-C)(A-C)(-GC)(A-G)(-T)(TA-)(C-G)(-A)(C-G)(-G)	MRCAGSWMRAW----------	----------WTYKWSCTGYK
66_86	0	(AG)(C)(A)(G)(GC)(TA)(CA)(GA)(A)(TA)(CG-)(CA-)(-GC)(-AG)(T-)(-AT)(G-C)(-A)(CG-)(-G)(-A)	RCAGSWMRAW-----------	-----------WTYKWSCTGY
67_87	0	(C)(A)(G)(GC)(AT)(CA)(AG)(A)(TA)(CG-)(-AC)(-GC)(AG-)(T-)(TA-)(C-G)(-A)(C-G)(-G)(-A)(-AT)	CAGSWMRAW------------	------------WTYKWSCTG
68_88	0	(A)(G)(CG)(AT)(CA)(GA)(A)(TA)(C-G)(A-C)(-GC)(A-G)(T-)(A-T)(C-G)(-A)(G-C)(G-)(-A)(TA-)(C)	AGSWMRAW------------C	G------------WTYKWSCT
69_89	0	(G)(GC)(AT)(AC)(GA)(A)(TA)(CG-)(C-A)(C-G)(GA-)(-T)(TA-)(-GC)(A-)(-GC)(G-)(A-)(T-A)(C)(A)	GSWMRAW------------CA	TG------------WTYKWSC
70_90	0	(GC)(AT)(CA)(GA)(A)(TA)(C-G)(CA-)(C-G)(AG-)(T-)(T-A)(C-G)(-A)(CG-)(G-)(A-)(A-T)(C)(A)(TG)	SWMRAW------------CAK	MTG------------WTYKWS
71_91	0	(AT)(CA)(AG)(A)(TA)(-GC)(C-A)(CG-)(-AG)(T-)(T-A)(C-G)(A-)(C-G)(G-)(-A)(T-A)(C)(A)(TG)(A)	WMRAW------------CAKA	TMTG------------WTYKW
72_92	0	(AC)(AG)(A)(AT)(-GC)(C-A)(G-C)(GA-)(T-)(TA-)(G-C)(-A)(G-C)(-G)(A-)(A-T)(C)(A)(GT)(A)(T)	MRAW------------CAKAT	ATMTG------------WTYK
73_93	0	(GA)(A)(AT)(G-C)(C-A)(CG-)(GA-)(-T)(-AT)(CG-)(-A)(C-G)(G-)(-A)(-AT)(C)(A)(TG)(A)(T)(TC)	RAW------------CAKATY	RATMTG------------WTY
74_94	0	(A)(TA)(-GC)(C-A)(C-G)(AG-)(-T)(T-A)(-GC)(A-)(-GC)(-G)(A-)(T-A)(C)(A)(GT)(A)(T)(CT)(AC)	AW------------CAKATYM	KRATMTG------------WT
75_95	0	(AT)(CG-)(A-C)(C-G)(AG-)(-T)(-AT)(G-C)(-A)(CG-)(-G)(-A)(A-T)(C)(A)(GT)(A)(T)(CT)(CA)(A)	W------------CAKATYMA	TKRATMTG------------W
76_96	0	(G-C)(-AC)(CG-)(GA-)(T-)(A-T)(C-G)(A-)(CG-)(G-)(A-)(TA-)(C)(A)(GT)(A)(T)(CT)(CA)(A)(TAG)	------------CAKATYMAD	HTKRATMTG------------
77_97	0	(C-A)(C-G)(GA-)(T-)(T-A)(CG-)(A-)(-GC)(-G)(-A)(TA-)(C)(A)(GT)(A)(T)(TC)(CA)(A)(TGA)(A)	-----------CAKATYMADA	THTKRATMTG-----------
78_98	0	(CG-)(-AG)(-T)(-AT)(-GC)(A-)(G-C)(-G)(A-)(-AT)(C)(A)(GT)(A)(T)(CT)(CA)(A)(AGT)(A)(A)	----------CAKATYMADAA	TTHTKRATMTG----------
79_99	0	(-AG)(-T)(A-T)(-GC)(-A)(-GC)(-G)(-A)(A-T)(C)(A)(GT)(A)(T)(CT)(CA)(A)(TAG)(A)(A)(CT)	---------CAKATYMADAAY	RTTHTKRATMTG---------
80_100	0	(T-)(-AT)(CG-)(A-)(-GC)(G-)(A-)(TA-)(C)(A)(GT)(A)(T)(CT)(CA)(A)(GAT)(A)(A)(TC)(G)	--------CAKATYMADAAYG	CRTTHTKRATMTG--------
81_101	0	(TA-)(-GC)(A-)(CG-)(G-)(-A)(T-A)(C)(A)(TG)(A)(T)(CT)(AC)(A)(GAT)(A)(A)(TC)(G)(AC)	-------CAKATYMADAAYGM	KCRTTHTKRATMTG-------
82_102	0	(CG-)(-A)(-GC)(-G)(-A)(T-A)(C)(A)(GT)(A)(T)(CT)(AC)(A)(GAT)(A)(A)(CT)(G)(CA)(CT)	------CAKATYMADAAYGMY	RKCRTTHTKRATMTG------
83_103	0	(-A)(-GC)(-G)(A-)(TA-)(C)(A)(GT)(A)(T)(CT)(CA)(A)(TGA)(A)(A)(TC)(G)(AC)(TC)(GC)	-----CAKATYMADAAYGMYS	SRKCRTTHTKRATMTG-----
84_104	0	(CG-)(-G)(A-)(T-A)(C)(A)(GT)(A)(T)(TC)(CA)(A)(GAT)(A)(A)(CT)(G)(AC)(CT)(CG)(A)	----CAKATYMADAAYGMYSA	TSRKCRTTHTKRATMTG----
85_105	0	(G-)(-A)(T-A)(C)(A)(TG)(A)(T)(TC)(CA)(A)(AGT)(A)(A)(CT)(G)(AC)(TC)(CG)(A)(GA)	---CAKATYMADAAYGMYSAR	YTSRKCRTTHTKRATMTG---
86_106	0	(A-)(A-T)(C)(A)(TG)(A)(T)(TC)(AC)(A)(TGA)(A)(A)(CT)(G)(CA)(TC)(GC)(A)(AG)(TC)	--CAKATYMADAAYGMYSARY	RYTSRKCRTTHTKRATMTG--
87_107	0	(A-T)(C)(A)(GT)(A)(T)(TC)(AC)(A)(TGA)(A)(A)(TC)(G)(AC)(CT)(GC)(A)(GA)(TC)(T)	-CAKATYMADAAYGMYSARYT	ARYTSRKCRTTHTKRATMTG-
88_108	3072	(C)(A)(TG)(A)(T)(CT)(CA)(A)(AGT)(A)(A)(TC)(G)(CA)(CT)(GC)(A)(GA)(TC)(T)(GC)	CAKATYMADAAYGMYSARYTS	SARYTSRKCRTTHTKRATMTG
89_109	6144	(A)(GT)(A)(T)(TC)(AC)(A)(TAG)(A)(A)(TC)(G)(AC)(TC)(CG)(A)(AG)(CT)(T)(CG)(CG)	AKATYMADAAYGMYSARYTSS	SSARYTSRKCRTTHTKRATMT
90_110	6144	(GT)(A)(T)(TC)(AC)(A)(TAG)(A)(A)(CT)(G)(AC)(TC)(GC)(A)(GA)(CT)(T)(GC)(GC)(A)	KATYMADAAYGMYSARYTSSA	TSSARYTSRKCRTTHTKRATM
91_111	6144	(A)(T)(TC)(AC)(A)(TAG)(A)(A)(TC)(G)(CA)(CT)(CG)(A)(AG)(CT)(T)(GC)(CG)(A)(AG)	ATYMADAAYGMYSARYTSSAR	YTSSARYTSRKCRTTHTKRAT
92_112	6144	(T)(TC)(AC)(A)(TAG)(A)(A)(CT)(G)(AC)(TC)(GC)(A)(GA)(TC)(T)(GC)(GC)(A)(GA)(G)	TYMADAAYGMYSARYTSSARG	CYTSSARYTSRKCRTTHTKRA
93_113	6144	(CT)(CA)(A)(TAG)(A)(A)(CT)(G)(CA)(TC)(GC)(A)(AG)(CT)(T)(GC)(CG)(A)(AG)(G)(A)	YMADAAYGMYSARYTSSARGA	TCYTSSARYTSRKCRTTHTKR
94_114	3072	(CA)(A)(TAG)(A)(A)(CT)(G)(AC)(CT)(CG)(A)(GA)(CT)(T)(GC)(CG)(A)(GA)(G)(A)(T)	MADAAYGMYSARYTSSARGAT	ATCYTSSARYTSRKCRTTHTK
95_115	1536	(A)(AGT)(A)(A)(CT)(G)(AC)(CT)(GC)(A)(AG)(TC)(T)(GC)(GC)(A)(AG)(G)(A)(T)(G)	ADAAYGMYSARYTSSARGATG	CATCYTSSARYTSRKCRTTHT
96_116	3072	(GAT)(A)(A)(CT)(G)(AC)(CT)(GC)(A)(AG)(CT)(T)(CG)(CG)(A)(AG)(G)(A)(T)(G)(GC)	DAAYGMYSARYTSSARGATGS	SCATCYTSSARYTSRKCRTTH
97_117	2048	(A)(A)(CT)(G)(CA)(CT)(GC)(A)(AG)(CT)(T)(CG)(CG)(A)(GA)(G)(A)(T)(G)(GC)(GC)	AAYGMYSARYTSSARGATGSS	SSCATCYTSSARYTSRKCRTT
98_118	4096	(A)(CT)(G)(CA)(CT)(GC)(A)(GA)(TC)(T)(CG)(GC)(A)(AG)(G)(A)(T)(G)(CG)(CG)(GC)	AYGMYSARYTSSARGATGSSS	SSSCATCYTSSARYTSRKCRT
99_119	4096	(TC)(G)(CA)(TC)(GC)(A)(GA)(CT)(T)(CG)(CG)(A)(AG)(G)(A)(T)(G)(GC)(GC)(GC)(A)	YGMYSARYTSSARGATGSSSA	TSSSCATCYTSSARYTSRKCR
100_120	4096	(G)(CA)(TC)(CG)(A)(AG)(TC)(T)(CG)(CG)(A)(GA)(G)(A)(T)(G)(CG)(GC)(GC)(A)(GA)	GMYSARYTSSARGATGSSSAR	YTSSSCATCYTSSARYTSRKC
101_121	4096	(CA)(TC)(GC)(A)(AG)(TC)(T)(GC)(CG)(A)(AG)(G)(A)(T)(G)(GC)(CG)(GC)(A)(AG)(C)	MYSARYTSSARGATGSSSARC	GYTSSSCATCYTSSARYTSRK
102_122	2048	(CT)(GC)(A)(GA)(TC)(T)(GC)(GC)(A)(GA)(G)(A)(T)(G)(GC)(CG)(CG)(A)(AG)(C)(T)	YSARYTSSARGATGSSSARCT	AGYTSSSCATCYTSSARYTSR
103_123	2048	(GC)(A)(AG)(TC)(T)(CG)(GC)(A)(AG)(G)(A)(T)(G)(CG)(GC)(CG)(A)(GA)(C)(T)(TC)	SARYTSSARGATGSSSARCTY	RAGYTSSSCATCYTSSARYTS
104_124	1024	(A)(GA)(CT)(T)(GC)(CG)(A)(GA)(G)(A)(T)(G)(CG)(CG)(CG)(A)(GA)(C)(T)(TC)(G)	ARYTSSARGATGSSSARCTYG	CRAGYTSSSCATCYTSSARYT
105_125	1024	(GA)(TC)(T)(CG)(GC)(A)(AG)(G)(A)(T)(G)(GC)(CG)(GC)(A)(GA)(C)(T)(CT)(G)(A)	RYTSSARGATGSSSARCTYGA	TCRAGYTSSSCATCYTSSARY
106_126	1024	(TC)(T)(CG)(CG)(A)(AG)(G)(A)(T)(G)(GC)(GC)(CG)(A)(AG)(C)(T)(CT)(G)(A)(TC)	YTSSARGATGSSSARCTYGAY	RTCRAGYTSSSCATCYTSSAR
107_127	512	(T)(CG)(GC)(A)(GA)(G)(A)(T)(G)(CG)(GC)(CG)(A)(GA)(C)(T)(TC)(G)(A)(TC)(G)	TSSARGATGSSSARCTYGAYG	CRTCRAGYTSSSCATCYTSSA
108_128	512	(CG)(GC)(A)(AG)(G)(A)(T)(G)(GC)(GC)(CG)(A)(AG)(C)(T)(TC)(G)(A)(TC)(G)(A)	SSARGATGSSSARCTYGAYGA	TCRTCRAGYTSSSCATCYTSS
109_129	768	(CG)(A)(GA)(G)(A)(T)(G)(GC)(CG)(CG)(A)(GA)(C)(T)(CT)(G)(A)(TC)(G)(A)(GCT)	SARGATGSSSARCTYGAYGAB	VTCRTCRAGYTSSSCATCYTS
110_130	768	(A)(AG)(G)(A)(T)(G)(GC)(GC)(GC)(A)(AG)(C)(T)(CT)(G)(A)(CT)(G)(A)(GTC)(AT)	ARGATGSSSARCTYGAYGABW	WVTCRTCRAGYTSSSCATCYT
111_131	768	(AG)(G)(A)(T)(G)(GC)(CG)(CG)(A)(AG)(C)(T)(TC)(G)(A)(CT)(G)(A)(GTC)(AT)(C)	RGATGSSSARCTYGAYGABWC	GWVTCRTCRAGYTSSSCATCY
112_132	1152	(G)(A)(T)(G)(GC)(CG)(GC)(A)(GA)(C)(T)(CT)(G)(A)(TC)(G)(A)(GTC)(TA)(C)(CGA)	GATGSSSARCTYGAYGABWCV	BGWVTCRTCRAGYTSSSCATC
113_133	3456	(A)(T)(G)(CG)(GC)(CG)(A)(AG)(C)(T)(TC)(G)(A)(CT)(G)(A)(CTG)(TA)(C)(CAG)(ACT)	ATGSSSARCTYGAYGABWCVH	DBGWVTCRTCRAGYTSSSCAT
114_134	3456	(T)(G)(CG)(GC)(GC)(A)(GA)(C)(T)(TC)(G)(A)(CT)(G)(A)(TCG)(AT)(C)(AGC)(CTA)(T)	TGSSSARCTYGAYGABWCVHT	ADBGWVTCRTCRAGYTSSSCA
115_135	3456	(G)(CG)(CG)(CG)(A)(AG)(C)(T)(CT)(G)(A)(TC)(G)(A)(GTC)(TA)(C)(CGA)(ACT)(T)(G)	GSSSARCTYGAYGABWCVHTG	CADBGWVTCRTCRAGYTSSSC
116_136	10368	(CG)(GC)(GC)(A)(AG)(C)(T)(TC)(G)(A)(TC)(G)(A)(GCT)(AT)(C)(AGC)(TCA)(T)(G)(TAG)	SSSARCTYGAYGABWCVHTGD	HCADBGWVTCRTCRAGYTSSS
117_137	5184	(GC)(GC)(A)(GA)(C)(T)(CT)(G)(A)(TC)(G)(A)(GCT)(TA)(C)(CGA)(TCA)(T)(G)(AGT)(C)	SSARCTYGAYGABWCVHTGDC	GHCADBGWVTCRTCRAGYTSS
118_138	5184	(GC)(A)(AG)(C)(T)(TC)(G)(A)(TC)(G)(A)(GCT)(AT)(C)(CGA)(ATC)(T)(G)(TGA)(C)(TG)	SARCTYGAYGABWCVHTGDCK	MGHCADBGWVTCRTCRAGYTS
119_139	2592	(A)(AG)(C)(T)(TC)(G)(A)(TC)(G)(A)(TCG)(AT)(C)(AGC)(CTA)(T)(G)(GAT)(C)(TG)(C)	ARCTYGAYGABWCVHTGDCKC	GMGHCADBGWVTCRTCRAGYT
120_140	2592	(GA)(C)(T)(TC)(G)(A)(CT)(G)(A)(TCG)(TA)(C)(CAG)(ATC)(T)(G)(AGT)(C)(TG)(C)(C)	RCTYGAYGABWCVHTGDCKCC	GGMGHCADBGWVTCRTCRAGY
121_141	2592	(C)(T)(TC)(G)(A)(TC)(G)(A)(GTC)(AT)(C)(CAG)(ATC)(T)(G)(TGA)(C)(GT)(C)(C)(GC)	CTYGAYGABWCVHTGDCKCCS	SGGMGHCADBGWVTCRTCRAG
122_142	2592	(T)(CT)(G)(A)(TC)(G)(A)(GCT)(TA)(C)(CAG)(TCA)(T)(G)(GAT)(C)(GT)(C)(C)(CG)(G)	TYGAYGABWCVHTGDCKCCSG	CSGGMGHCADBGWVTCRTCRA
123_143	2592	(TC)(G)(A)(TC)(G)(A)(CTG)(AT)(C)(CGA)(ATC)(T)(G)(GAT)(C)(GT)(C)(C)(GC)(G)(A)	YGAYGABWCVHTGDCKCCSGA	TCSGGMGHCADBGWVTCRTCR
124_144	2592	(G)(A)(CT)(G)(A)(GCT)(AT)(C)(AGC)(ACT)(T)(G)(AGT)(C)(TG)(C)(C)(GC)(G)(A)(AG)	GAYGABWCVHTGDCKCCSGAR	YTCSGGMGHCADBGWVTCRTC
125_145	2592	(A)(CT)(G)(A)(GTC)(TA)(C)(GAC)(CTA)(T)(G)(TGA)(C)(GT)(C)(C)(CG)(G)(A)(GA)(C)	AYGABWCVHTGDCKCCSGARC	GYTCSGGMGHCADBGWVTCRT
126_146	2592	(TC)(G)(A)(GCT)(TA)(C)(CAG)(ATC)(T)(G)(GAT)(C)(TG)(C)(C)(CG)(G)(A)(AG)(C)(A)	YGABWCVHTGDCKCCSGARCA	TGYTCSGGMGHCADBGWVTCR
127_147	2592	(G)(A)(GCT)(TA)(C)(CGA)(ATC)(T)(G)(TAG)(C)(TG)(C)(C)(GC)(G)(A)(AG)(C)(A)(CT)	GABWCVHTGDCKCCSGARCAY	RTGYTCSGGMGHCADBGWVTC
128_148	2592	(A)(GTC)(AT)(C)(CGA)(CTA)(T)(G)(TAG)(C)(TG)(C)(C)(GC)(G)(A)(GA)(C)(A)(CT)(T)	ABWCVHTGDCKCCSGARCAYT	ARTGYTCSGGMGHCADBGWVT
129_149	2592	(GCT)(TA)(C)(CGA)(TCA)(T)(G)(TGA)(C)(GT)(C)(C)(GC)(G)(A)(AG)(C)(A)(TC)(T)(A)	BWCVHTGDCKCCSGARCAYTA	TARTGYTCSGGMGHCADBGWV
130_150	1728	(AT)(C)(CGA)(ATC)(T)(G)(AGT)(C)(TG)(C)(C)(GC)(G)(A)(GA)(C)(A)(TC)(T)(A)(CT)	WCVHTGDCKCCSGARCAYTAY	RTARTGYTCSGGMGHCADBGW
131_151	864	(C)(CGA)(ATC)(T)(G)(TGA)(C)(GT)(C)(C)(GC)(G)(A)(AG)(C)(A)(TC)(T)(A)(CT)(G)	CVHTGDCKCCSGARCAYTAYG	CRTARTGYTCSGGMGHCADBG
132_152	864	(GAC)(CTA)(T)(G)(TAG)(C)(GT)(C)(C)(CG)(G)(A)(AG)(C)(A)(TC)(T)(A)(TC)(G)(A)	VHTGDCKCCSGARCAYTAYGA	TCRTARTGYTCSGGMGHCADB
133_153	288	(ACT)(T)(G)(AGT)(C)(GT)(C)(C)(GC)(G)(A)(AG)(C)(A)(TC)(T)(A)(TC)(G)(A)(C)	HTGDCKCCSGARCAYTAYGAC	GTCRTARTGYTCSGGMGHCAD
134_154	96	(T)(G)(GAT)(C)(GT)(C)(C)(CG)(G)(A)(AG)(C)(A)(CT)(T)(A)(CT)(G)(A)(C)(G)	TGDCKCCSGARCAYTAYGACG	CGTCRTARTGYTCSGGMGHCA
135_155	96	(G)(TAG)(C)(TG)(C)(C)(CG)(G)(A)(GA)(C)(A)(CT)(T)(A)(CT)(G)(A)(C)(G)(C)	GDCKCCSGARCAYTAYGACGC	GCGTCRTARTGYTCSGGMGHC
136_156	288	(AGT)(C)(TG)(C)(C)(CG)(G)(A)(AG)(C)(A)(CT)(T)(A)(CT)(G)(A)(C)(G)(C)(CTG)	DCKCCSGARCAYTAYGACGCB	VGCGTCRTARTGYTCSGGMGH
137_157	96	(C)(TG)(C)(C)(GC)(G)(A)(GA)(C)(A)(TC)(T)(A)(TC)(G)(A)(C)(G)(C)(GCT)(T)	CKCCSGARCAYTAYGACGCBT	AVGCGTCRTARTGYTCSGGMG
138_158	96	(TG)(C)(C)(CG)(G)(A)(GA)(C)(A)(CT)(T)(A)(CT)(G)(A)(C)(G)(C)(GTC)(T)(C)	KCCSGARCAYTAYGACGCBTC	GAVGCGTCRTARTGYTCSGGM
139_159	48	(C)(C)(CG)(G)(A)(GA)(C)(A)(CT)(T)(A)(CT)(G)(A)(C)(G)(C)(GCT)(T)(C)(C)	CCSGARCAYTAYGACGCBTCC	GGAVGCGTCRTARTGYTCSGG
140_160	48	(C)(CG)(G)(A)(AG)(C)(A)(TC)(T)(A)(CT)(G)(A)(C)(G)(C)(GCT)(T)(C)(C)(G)	CSGARCAYTAYGACGCBTCCG	CGGAVGCGTCRTARTGYTCSG
141_161	48	(GC)(G)(A)(GA)(C)(A)(CT)(T)(A)(CT)(G)(A)(C)(G)(C)(GTC)(T)(C)(C)(G)(A)	SGARCAYTAYGACGCBTCCGA	TCGGAVGCGTCRTARTGYTCS
142_162	24	(G)(A)(AG)(C)(A)(TC)(T)(A)(CT)(G)(A)(C)(G)(C)(GCT)(T)(C)(C)(G)(A)(T)	GARCAYTAYGACGCBTCCGAT	ATCGGAVGCGTCRTARTGYTC
143_163	24	(A)(GA)(C)(A)(TC)(T)(A)(CT)(G)(A)(C)(G)(C)(GCT)(T)(C)(C)(G)(A)(T)(C)	ARCAYTAYGACGCBTCCGATC	GATCGGAVGCGTCRTARTGYT
144_164	24	(AG)(C)(A)(CT)(T)(A)(CT)(G)(A)(C)(G)(C)(CTG)(T)(C)(C)(G)(A)(T)(C)(T)	RCAYTAYGACGCBTCCGATCT	AGATCGGAVGCGTCRTARTGY
145_165	24	(C)(A)(TC)(T)(A)(TC)(G)(A)(C)(G)(C)(GCT)(T)(C)(C)(G)(A)(T)(C)(T)(TG)	CAYTAYGACGCBTCCGATCTK	MAGATCGGAVGCGTCRTARTG
146_166	24	(A)(CT)(T)(A)(TC)(G)(A)(C)(G)(C)(CTG)(T)(C)(C)(G)(A)(T)(C)(T)(TG)(A)	AYTAYGACGCBTCCGATCTKA	TMAGATCGGAVGCGTCRTART
147_167	48	(TC)(T)(A)(CT)(G)(A)(C)(G)(C)(CTG)(T)(C)(C)(G)(A)(T)(C)(T)(GT)(A)(AG)	YTAYGACGCBTCCGATCTKAR	YTMAGATCGGAVGCGTCRTAR
148_168	48	(T)(A)(CT)(G)(A)(C)(G)(C)(GCT)(T)(C)(C)(G)(A)(T)(C)(T)(GT)(A)(GA)(AG)	TAYGACGCBTCCGATCTKARR	YYTMAGATCGGAVGCGTCRTA
149_169	48	(A)(TC)(G)(A)(C)(G)(C)(CTG)(T)(C)(C)(G)(A)(T)(C)(T)(TG)(A)(AG)(AG)(G)	AYGACGCBTCCGATCTKARRG	CYYTMAGATCGGAVGCGTCRT
150_170	48	(CT)(G)(A)(C)(G)(C)(CTG)(T)(C)(C)(G)(A)(T)(C)(T)(TG)(A)(GA)(AG)(G)(T)	YGACGCBTCCGATCTKARRGT	ACYYTMAGATCGGAVGCGTCR
151_171	48	(G)(A)(C)(G)(C)(TCG)(T)(C)(C)(G)(A)(T)(C)(T)(TG)(A)(GA)(AG)(G)(T)(GT)	GACGCBTCCGATCTKARRGTK	MACYYTMAGATCGGAVGCGTC
152_172	96	(A)(C)(G)(C)(GCT)(T)(C)(C)(G)(A)(T)(C)(T)(GT)(A)(GA)(GA)(G)(T)(TG)(TC)	ACGCBTCCGATCTKARRGTKY	RMACYYTMAGATCGGAVGCGT
153_173	96	(C)(G)(C)(GTC)(T)(C)(C)(G)(A)(T)(C)(T)(GT)(A)(AG)(GA)(G)(T)(GT)(CT)(T)	CGCBTCCGATCTKARRGTKYT	ARMACYYTMAGATCGGAVGCG
154_174	192	(G)(C)(CTG)(T)(C)(C)(G)(A)(T)(C)(T)(GT)(A)(AG)(GA)(G)(T)(GT)(TC)(T)(GT)	GCBTCCGATCTKARRGTKYTK	MARMACYYTMAGATCGGAVGC
155_175	192	(C)(TCG)(T)(C)(C)(G)(A)(T)(C)(T)(TG)(A)(GA)(GA)(G)(T)(GT)(TC)(T)(TG)(G)	CBTCCGATCTKARRGTKYTKG	CMARMACYYTMAGATCGGAVG
156_176	192	(CTG)(T)(C)(C)(G)(A)(T)(C)(T)(TG)(A)(GA)(AG)(G)(T)(GT)(CT)(T)(GT)(G)(A)	BTCCGATCTKARRGTKYTKGA	TCMARMACYYTMAGATCGGAV
157_177	64	(T)(C)(C)(G)(A)(T)(C)(T)(TG)(A)(GA)(GA)(G)(T)(GT)(CT)(T)(TG)(G)(A)(A)	TCCGATCTKARRGTKYTKGAA	TTCMARMACYYTMAGATCGGA
158_178	64	(C)(C)(G)(A)(T)(C)(T)(GT)(A)(GA)(GA)(G)(T)(GT)(TC)(T)(TG)(G)(A)(A)(G)	CCGATCTKARRGTKYTKGAAG	CTTCMARMACYYTMAGATCGG
159_179	64	(C)(G)(A)(T)(C)(T)(TG)(A)(GA)(GA)(G)(T)(TG)(CT)(T)(GT)(G)(A)(A)(G)(G)	CGATCTKARRGTKYTKGAAGG	CCTTCMARMACYYTMAGATCG
160_180	128	(G)(A)(T)(C)(T)(GT)(A)(GA)(AG)(G)(T)(GT)(CT)(T)(GT)(G)(A)(A)(G)(G)(CT)	GATCTKARRGTKYTKGAAGGY	RCCTTCMARMACYYTMAGATC
161_181	128	(A)(T)(C)(T)(TG)(A)(AG)(AG)(G)(T)(GT)(CT)(T)(TG)(G)(A)(A)(G)(G)(TC)(C)	ATCTKARRGTKYTKGAAGGYC	GRCCTTCMARMACYYTMAGAT
162_182	128	(T)(C)(T)(GT)(A)(AG)(GA)(G)(T)(GT)(TC)(T)(GT)(G)(A)(A)(G)(G)(CT)(C)(T)	TCTKARRGTKYTKGAAGGYCT	AGRCCTTCMARMACYYTMAGA
163_183	256	(C)(T)(GT)(A)(GA)(AG)(G)(T)(GT)(CT)(T)(TG)(G)(A)(A)(G)(G)(TC)(C)(T)(TC)	CTKARRGTKYTKGAAGGYCTY	RAGRCCTTCMARMACYYTMAG
164_184	256	(T)(TG)(A)(AG)(AG)(G)(T)(GT)(TC)(T)(GT)(G)(A)(A)(G)(G)(CT)(C)(T)(TC)(G)	TKARRGTKYTKGAAGGYCTYG	CRAGRCCTTCMARMACYYTMA
165_185	256	(TG)(A)(AG)(GA)(G)(T)(GT)(TC)(T)(GT)(G)(A)(A)(G)(G)(TC)(C)(T)(TC)(G)(A)	KARRGTKYTKGAAGGYCTYGA	TCRAGRCCTTCMARMACYYTM
166_186	256	(A)(AG)(GA)(G)(T)(TG)(CT)(T)(TG)(G)(A)(A)(G)(G)(CT)(C)(T)(TC)(G)(A)(AG)	ARRGTKYTKGAAGGYCTYGAR	YTCRAGRCCTTCMARMACYYT
167_187	256	(GA)(GA)(G)(T)(TG)(TC)(T)(GT)(G)(A)(A)(G)(G)(CT)(C)(T)(CT)(G)(A)(GA)(G)	RRGTKYTKGAAGGYCTYGARG	CYTCRAGRCCTTCMARMACYY
168_188	128	(GA)(G)(T)(GT)(TC)(T)(TG)(G)(A)(A)(G)(G)(CT)(C)(T)(CT)(G)(A)(AG)(G)(C)	RGTKYTKGAAGGYCTYGARGC	GCYTCRAGRCCTTCMARMACY
169_189	128	(G)(T)(TG)(CT)(T)(GT)(G)(A)(A)(G)(G)(TC)(C)(T)(CT)(G)(A)(GA)(G)(C)(GC)	GTKYTKGAAGGYCTYGARGCS	SGCYTCRAGRCCTTCMARMAC
170_190	128	(T)(GT)(TC)(T)(TG)(G)(A)(A)(G)(G)(CT)(C)(T)(CT)(G)(A)(AG)(G)(C)(CG)(G)	TKYTKGAAGGYCTYGARGCSG	CSGCYTCRAGRCCTTCMARMA
171_191	128	(GT)(TC)(T)(GT)(G)(A)(A)(G)(G)(CT)(C)(T)(TC)(G)(A)(AG)(G)(C)(GC)(G)(T)	KYTKGAAGGYCTYGARGCSGT	ACSGCYTCRAGRCCTTCMARM
172_192	64	(CT)(T)(TG)(G)(A)(A)(G)(G)(CT)(C)(T)(CT)(G)(A)(AG)(G)(C)(CG)(G)(T)(G)	YTKGAAGGYCTYGARGCSGTG	CACSGCYTCRAGRCCTTCMAR
173_193	32	(T)(TG)(G)(A)(A)(G)(G)(TC)(C)(T)(CT)(G)(A)(AG)(G)(C)(CG)(G)(T)(G)(C)	TKGAAGGYCTYGARGCSGTGC	GCACSGCYTCRAGRCCTTCMA
174_194	32	(TG)(G)(A)(A)(G)(G)(TC)(C)(T)(CT)(G)(A)(AG)(G)(C)(CG)(G)(T)(G)(C)(G)	KGAAGGYCTYGARGCSGTGCG	CGCACSGCYTCRAGRCCTTCM
175_195	32	(G)(A)(A)(G)(G)(TC)(C)(T)(TC)(G)(A)(AG)(G)(C)(CG)(G)(T)(G)(C)(G)(AT)	GAAGGYCTYGARGCSGTGCGW	WCGCACSGCYTCRAGRCCTTC
176_196	32	(A)(A)(G)(G)(CT)(C)(T)(CT)(G)(A)(GA)(G)(C)(GC)(G)(T)(G)(C)(G)(TA)(A)	AAGGYCTYGARGCSGTGCGWA	TWCGCACSGCYTCRAGRCCTT
177_197	32	(A)(G)(G)(TC)(C)(T)(TC)(G)(A)(GA)(G)(C)(CG)(G)(T)(G)(C)(G)(AT)(A)(T)	AGGYCTYGARGCSGTGCGWAT	ATWCGCACSGCYTCRAGRCCT
178_198	32	(G)(G)(TC)(C)(T)(TC)(G)(A)(GA)(G)(C)(GC)(G)(T)(G)(C)(G)(TA)(A)(T)(C)	GGYCTYGARGCSGTGCGWATC	GATWCGCACSGCYTCRAGRCC
179_199	32	(G)(TC)(C)(T)(TC)(G)(A)(GA)(G)(C)(GC)(G)(T)(G)(C)(G)(TA)(A)(T)(C)(C)	GYCTYGARGCSGTGCGWATCC	GGATWCGCACSGCYTCRAGRC
180_200	32	(TC)(C)(T)(TC)(G)(A)(AG)(G)(C)(CG)(G)(T)(G)(C)(G)(TA)(A)(T)(C)(C)(G)	YCTYGARGCSGTGCGWATCCG	CGGATWCGCACSGCYTCRAGR
181_201	32	(C)(T)(TC)(G)(A)(AG)(G)(C)(GC)(G)(T)(G)(C)(G)(AT)(A)(T)(C)(C)(G)(CT)	CTYGARGCSGTGCGWATCCGY	RCGGATWCGCACSGCYTCRAG
182_202	32	(T)(CT)(G)(A)(AG)(G)(C)(CG)(G)(T)(G)(C)(G)(AT)(A)(T)(C)(C)(G)(CT)(C)	TYGARGCSGTGCGWATCCGYC	GRCGGATWCGCACSGCYTCRA
183_203	32	(TC)(G)(A)(GA)(G)(C)(CG)(G)(T)(G)(C)(G)(AT)(A)(T)(C)(C)(G)(TC)(C)(C)	YGARGCSGTGCGWATCCGYCC	GGRCGGATWCGCACSGCYTCR
184_204	32	(G)(A)(AG)(G)(C)(CG)(G)(T)(G)(C)(G)(TA)(A)(T)(C)(C)(G)(CT)(C)(C)(AG)	GARGCSGTGCGWATCCGYCCR	YGGRCGGATWCGCACSGCYTC
185_205	32	(A)(AG)(G)(C)(GC)(G)(T)(G)(C)(G)(TA)(A)(T)(C)(C)(G)(CT)(C)(C)(AG)(G)	ARGCSGTGCGWATCCGYCCRG	CYGGRCGGATWCGCACSGCYT
186_206	32	(GA)(G)(C)(GC)(G)(T)(G)(C)(G)(TA)(A)(T)(C)(C)(G)(CT)(C)(C)(GA)(G)(G)	RGCSGTGCGWATCCGYCCRGG	CCYGGRCGGATWCGCACSGCY
187_207	16	(G)(C)(GC)(G)(T)(G)(C)(G)(AT)(A)(T)(C)(C)(G)(CT)(C)(C)(GA)(G)(G)(C)	GCSGTGCGWATCCGYCCRGGC	GCCYGGRCGGATWCGCACSGC
188_208	16	(C)(CG)(G)(T)(G)(C)(G)(TA)(A)(T)(C)(C)(G)(TC)(C)(C)(AG)(G)(G)(C)(A)	CSGTGCGWATCCGYCCRGGCA	TGCCYGGRCGGATWCGCACSG
189_209	16	(GC)(G)(T)(G)(C)(G)(AT)(A)(T)(C)(C)(G)(TC)(C)(C)(GA)(G)(G)(C)(A)(T)	SGTGCGWATCCGYCCRGGCAT	ATGCCYGGRCGGATWCGCACS
190_210	8	(G)(T)(G)(C)(G)(AT)(A)(T)(C)(C)(G)(CT)(C)(C)(AG)(G)(G)(C)(A)(T)(G)	GTGCGWATCCGYCCRGGCATG	CATGCCYGGRCGGATWCGCAC
191_211	8	(T)(G)(C)(G)(TA)(A)(T)(C)(C)(G)(CT)(C)(C)(GA)(G)(G)(C)(A)(T)(G)(T)	TGCGWATCCGYCCRGGCATGT	ACATGCCYGGRCGGATWCGCA
192_212	8	(G)(C)(G)(TA)(A)(T)(C)(C)(G)(CT)(C)(C)(AG)(G)(G)(C)(A)(T)(G)(T)(A)	GCGWATCCGYCCRGGCATGTA	TACATGCCYGGRCGGATWCGC
193_213	16	(C)(G)(AT)(A)(T)(C)(C)(G)(CT)(C)(C)(AG)(G)(G)(C)(A)(T)(G)(T)(A)(CT)	CGWATCCGYCCRGGCATGTAY	RTACATGCCYGGRCGGATWCG
194_214	16	(G)(TA)(A)(T)(C)(C)(G)(TC)(C)(C)(GA)(G)(G)(C)(A)(T)(G)(T)(A)(TC)(A)	GWATCCGYCCRGGCATGTAYA	TRTACATGCCYGGRCGGATWC
195_215	16	(AT)(A)(T)(C)(C)(G)(TC)(C)(C)(GA)(G)(G)(C)(A)(T)(G)(T)(A)(CT)(A)(T)	WATCCGYCCRGGCATGTAYAT	ATRTACATGCCYGGRCGGATW
196_216	8	(A)(T)(C)(C)(G)(TC)(C)(C)(GA)(G)(G)(C)(A)(T)(G)(T)(A)(TC)(A)(T)(C)	ATCCGYCCRGGCATGTAYATC	GATRTACATGCCYGGRCGGAT
197_217	8	(T)(C)(C)(G)(TC)(C)(C)(AG)(G)(G)(C)(A)(T)(G)(T)(A)(CT)(A)(T)(C)(G)	TCCGYCCRGGCATGTAYATCG	CGATRTACATGCCYGGRCGGA
198_218	8	(C)(C)(G)(TC)(C)(C)(AG)(G)(G)(C)(A)(T)(G)(T)(A)(TC)(A)(T)(C)(G)(G)	CCGYCCRGGCATGTAYATCGG	CCGATRTACATGCCYGGRCGG
199_219	16	(C)(G)(TC)(C)(C)(AG)(G)(G)(C)(A)(T)(G)(T)(A)(CT)(A)(T)(C)(G)(G)(AC)	CGYCCRGGCATGTAYATCGGM	KCCGATRTACATGCCYGGRCG
200_220	16	(G)(TC)(C)(C)(AG)(G)(G)(C)(A)(T)(G)(T)(A)(TC)(A)(T)(C)(G)(G)(CA)(T)	GYCCRGGCATGTAYATCGGMT	AKCCGATRTACATGCCYGGRC
201_221	16	(CT)(C)(C)(AG)(G)(G)(C)(A)(T)(G)(T)(A)(CT)(A)(T)(C)(G)(G)(AC)(T)(C)	YCCRGGCATGTAYATCGGMTC	GAKCCGATRTACATGCCYGGR
202_222	8	(C)(C)(AG)(G)(G)(C)(A)(T)(G)(T)(A)(CT)(A)(T)(C)(G)(G)(AC)(T)(C)(C)	CCRGGCATGTAYATCGGMTCC	GGAKCCGATRTACATGCCYGG
203_223	8	(C)(AG)(G)(G)(C)(A)(T)(G)(T)(A)(TC)(A)(T)(C)(G)(G)(AC)(T)(C)(C)(A)	CRGGCATGTAYATCGGMTCCA	TGGAKCCGATRTACATGCCYG
204_224	8	(AG)(G)(G)(C)(A)(T)(G)(T)(A)(TC)(A)(T)(C)(G)(G)(CA)(T)(C)(C)(A)(C)	RGGCATGTAYATCGGMTCCAC	GTGGAKCCGATRTACATGCCY
205_225	4	(G)(G)(C)(A)(T)(G)(T)(A)(TC)(A)(T)(C)(G)(G)(AC)(T)(C)(C)(A)(C)(C)	GGCATGTAYATCGGMTCCACC	GGTGGAKCCGATRTACATGCC
206_226	4	(G)(C)(A)(T)(G)(T)(A)(TC)(A)(T)(C)(G)(G)(AC)(T)(C)(C)(A)(C)(C)(G)	GCATGTAYATCGGMTCCACCG	CGGTGGAKCCGATRTACATGC
207_227	4	(C)(A)(T)(G)(T)(A)(TC)(A)(T)(C)(G)(G)(AC)(T)(C)(C)(A)(C)(C)(G)(G)	CATGTAYATCGGMTCCACCGG	CCGGTGGAKCCGATRTACATG
208_228	8	(A)(T)(G)(T)(A)(TC)(A)(T)(C)(G)(G)(CA)(T)(C)(C)(A)(C)(C)(G)(G)(TC)	ATGTAYATCGGMTCCACCGGY	RCCGGTGGAKCCGATRTACAT
209_229	8	(T)(G)(T)(A)(CT)(A)(T)(C)(G)(G)(AC)(T)(C)(C)(A)(C)(C)(G)(G)(CT)(C)	TGTAYATCGGMTCCACCGGYC	GRCCGGTGGAKCCGATRTACA
210_230	8	(G)(T)(A)(TC)(A)(T)(C)(G)(G)(AC)(T)(C)(C)(A)(C)(C)(G)(G)(TC)(C)(C)	GTAYATCGGMTCCACCGGYCC	GGRCCGGTGGAKCCGATRTAC
211_231	24	(T)(A)(CT)(A)(T)(C)(G)(G)(CA)(T)(C)(C)(A)(C)(C)(G)(G)(TC)(C)(C)(ACT)	TAYATCGGMTCCACCGGYCCH	DGGRCCGGTGGAKCCGATRTA
212_232	24	(A)(CT)(A)(T)(C)(G)(G)(CA)(T)(C)(C)(A)(C)(C)(G)(G)(TC)(C)(C)(CTA)(C)	AYATCGGMTCCACCGGYCCHC	GDGGRCCGGTGGAKCCGATRT
213_233	24	(CT)(A)(T)(C)(G)(G)(AC)(T)(C)(C)(A)(C)(C)(G)(G)(TC)(C)(C)(ATC)(C)(G)	YATCGGMTCCACCGGYCCHCG	CGDGGRCCGGTGGAKCCGATR
214_234	36	(A)(T)(C)(G)(G)(AC)(T)(C)(C)(A)(C)(C)(G)(G)(CT)(C)(C)(TCA)(C)(G)(CTA)	ATCGGMTCCACCGGYCCHCGH	DCGDGGRCCGGTGGAKCCGAT
215_235	36	(T)(C)(G)(G)(AC)(T)(C)(C)(A)(C)(C)(G)(G)(TC)(C)(C)(CTA)(C)(G)(CTA)(G)	TCGGMTCCACCGGYCCHCGHG	CDCGDGGRCCGGTGGAKCCGA
216_236	36	(C)(G)(G)(AC)(T)(C)(C)(A)(C)(C)(G)(G)(TC)(C)(C)(ATC)(C)(G)(ATC)(G)(G)	CGGMTCCACCGGYCCHCGHGG	CCDCGDGGRCCGGTGGAKCCG
217_237	36	(G)(G)(AC)(T)(C)(C)(A)(C)(C)(G)(G)(CT)(C)(C)(ATC)(C)(G)(TCA)(G)(G)(C)	GGMTCCACCGGYCCHCGHGGC	GCCDCGDGGRCCGGTGGAKCC
218_238	72	(G)(CA)(T)(C)(C)(A)(C)(C)(G)(G)(CT)(C)(C)(CTA)(C)(G)(ACT)(G)(G)(C)(CT)	GMTCCACCGGYCCHCGHGGCY	RGCCDCGDGGRCCGGTGGAKC
219_239	72	(CA)(T)(C)(C)(A)(C)(C)(G)(G)(CT)(C)(C)(ACT)(C)(G)(CTA)(G)(G)(C)(CT)(T)	MTCCACCGGYCCHCGHGGCYT	ARGCCDCGDGGRCCGGTGGAK
220_240	36	(T)(C)(C)(A)(C)(C)(G)(G)(TC)(C)(C)(ATC)(C)(G)(TCA)(G)(G)(C)(CT)(T)(G)	TCCACCGGYCCHCGHGGCYTG	CARGCCDCGDGGRCCGGTGGA
221_241	36	(C)(C)(A)(C)(C)(G)(G)(TC)(C)(C)(CTA)(C)(G)(TCA)(G)(G)(C)(TC)(T)(G)(C)	CCACCGGYCCHCGHGGCYTGC	GCARGCCDCGDGGRCCGGTGG
222_242	36	(C)(A)(C)(C)(G)(G)(CT)(C)(C)(CTA)(C)(G)(CTA)(G)(G)(C)(TC)(T)(G)(C)(A)	CACCGGYCCHCGHGGCYTGCA	TGCARGCCDCGDGGRCCGGTG
223_243	36	(A)(C)(C)(G)(G)(CT)(C)(C)(ATC)(C)(G)(ATC)(G)(G)(C)(CT)(T)(G)(C)(A)(C)	ACCGGYCCHCGHGGCYTGCAC	GTGCARGCCDCGDGGRCCGGT
224_244	36	(C)(C)(G)(G)(TC)(C)(C)(ATC)(C)(G)(TCA)(G)(G)(C)(CT)(T)(G)(C)(A)(C)(C)	CCGGYCCHCGHGGCYTGCACC	GGTGCARGCCDCGDGGRCCGG
225_245	36	(C)(G)(G)(CT)(C)(C)(TCA)(C)(G)(ATC)(G)(G)(C)(TC)(T)(G)(C)(A)(C)(C)(A)	CGGYCCHCGHGGCYTGCACCA	TGGTGCARGCCDCGDGGRCCG
226_246	72	(G)(G)(TC)(C)(C)(ACT)(C)(G)(ATC)(G)(G)(C)(CT)(T)(G)(C)(A)(C)(C)(A)(CT)	GGYCCHCGHGGCYTGCACCAY	RTGGTGCARGCCDCGDGGRCC
227_247	72	(G)(CT)(C)(C)(CTA)(C)(G)(ATC)(G)(G)(C)(CT)(T)(G)(C)(A)(C)(C)(A)(TC)(C)	GYCCHCGHGGCYTGCACCAYC	GRTGGTGCARGCCDCGDGGRC
228_248	72	(TC)(C)(C)(CTA)(C)(G)(TCA)(G)(G)(C)(TC)(T)(G)(C)(A)(C)(C)(A)(CT)(C)(T)	YCCHCGHGGCYTGCACCAYCT	AGRTGGTGCARGCCDCGDGGR
229_249	36	(C)(C)(TCA)(C)(G)(ACT)(G)(G)(C)(TC)(T)(G)(C)(A)(C)(C)(A)(TC)(C)(T)(G)	CCHCGHGGCYTGCACCAYCTG	CAGRTGGTGCARGCCDCGDGG
230_250	36	(C)(TCA)(C)(G)(CTA)(G)(G)(C)(CT)(T)(G)(C)(A)(C)(C)(A)(CT)(C)(T)(G)(G)	CHCGHGGCYTGCACCAYCTGG	CCAGRTGGTGCARGCCDCGDG
231_251	36	(ACT)(C)(G)(ACT)(G)(G)(C)(TC)(T)(G)(C)(A)(C)(C)(A)(CT)(C)(T)(G)(G)(T)	HCGHGGCYTGCACCAYCTGGT	ACCAGRTGGTGCARGCCDCGD
232_252	24	(C)(G)(CTA)(G)(G)(C)(CT)(T)(G)(C)(A)(C)(C)(A)(CT)(C)(T)(G)(G)(T)(CG)	CGHGGCYTGCACCAYCTGGTS	SACCAGRTGGTGCARGCCDCG
233_253	24	(G)(TCA)(G)(G)(C)(CT)(T)(G)(C)(A)(C)(C)(A)(TC)(C)(T)(G)(G)(T)(GC)(T)	GHGGCYTGCACCAYCTGGTST	ASACCAGRTGGTGCARGCCDC
234_254	24	(CTA)(G)(G)(C)(CT)(T)(G)(C)(A)(C)(C)(A)(CT)(C)(T)(G)(G)(T)(CG)(T)(A)	HGGCYTGCACCAYCTGGTSTA	TASACCAGRTGGTGCARGCCD
235_255	16	(G)(G)(C)(TC)(T)(G)(C)(A)(C)(C)(A)(CT)(C)(T)(G)(G)(T)(GC)(T)(A)(CT)	GGCYTGCACCAYCTGGTSTAY	RTASACCAGRTGGTGCARGCC
236_256	16	(G)(C)(TC)(T)(G)(C)(A)(C)(C)(A)(CT)(C)(T)(G)(G)(T)(GC)(T)(A)(TC)(G)	GCYTGCACCAYCTGGTSTAYG	CRTASACCAGRTGGTGCARGC
237_257	16	(C)(CT)(T)(G)(C)(A)(C)(C)(A)(TC)(C)(T)(G)(G)(T)(CG)(T)(A)(TC)(G)(A)	CYTGCACCAYCTGGTSTAYGA	TCRTASACCAGRTGGTGCARG
238_258	16	(CT)(T)(G)(C)(A)(C)(C)(A)(CT)(C)(T)(G)(G)(T)(CG)(T)(A)(CT)(G)(A)(G)	YTGCACCAYCTGGTSTAYGAG	CTCRTASACCAGRTGGTGCAR
239_259	8	(T)(G)(C)(A)(C)(C)(A)(TC)(C)(T)(G)(G)(T)(CG)(T)(A)(CT)(G)(A)(G)(A)	TGCACCAYCTGGTSTAYGAGA	TCTCRTASACCAGRTGGTGCA
240_260	8	(G)(C)(A)(C)(C)(A)(CT)(C)(T)(G)(G)(T)(CG)(T)(A)(CT)(G)(A)(G)(A)(T)	GCACCAYCTGGTSTAYGAGAT	ATCTCRTASACCAGRTGGTGC
241_261	8	(C)(A)(C)(C)(A)(CT)(C)(T)(G)(G)(T)(CG)(T)(A)(TC)(G)(A)(G)(A)(T)(C)	CACCAYCTGGTSTAYGAGATC	GATCTCRTASACCAGRTGGTG
242_262	8	(A)(C)(C)(A)(CT)(C)(T)(G)(G)(T)(CG)(T)(A)(CT)(G)(A)(G)(A)(T)(C)(G)	ACCAYCTGGTSTAYGAGATCG	CGATCTCRTASACCAGRTGGT
243_263	8	(C)(C)(A)(CT)(C)(T)(G)(G)(T)(CG)(T)(A)(TC)(G)(A)(G)(A)(T)(C)(G)(T)	CCAYCTGGTSTAYGAGATCGT	ACGATCTCRTASACCAGRTGG
244_264	8	(C)(A)(TC)(C)(T)(G)(G)(T)(CG)(T)(A)(TC)(G)(A)(G)(A)(T)(C)(G)(T)(C)	CAYCTGGTSTAYGAGATCGTC	GACGATCTCRTASACCAGRTG
245_265	8	(A)(CT)(C)(T)(G)(G)(T)(CG)(T)(A)(CT)(G)(A)(G)(A)(T)(C)(G)(T)(C)(G)	AYCTGGTSTAYGAGATCGTCG	CGACGATCTCRTASACCAGRT
246_266	8	(CT)(C)(T)(G)(G)(T)(CG)(T)(A)(CT)(G)(A)(G)(A)(T)(C)(G)(T)(C)(G)(A)	YCTGGTSTAYGAGATCGTCGA	TCGACGATCTCRTASACCAGR
247_267	8	(C)(T)(G)(G)(T)(CG)(T)(A)(TC)(G)(A)(G)(A)(T)(C)(G)(T)(C)(G)(A)(TC)	CTGGTSTAYGAGATCGTCGAY	RTCGACGATCTCRTASACCAG
248_268	8	(T)(G)(G)(T)(CG)(T)(A)(TC)(G)(A)(G)(A)(T)(C)(G)(T)(C)(G)(A)(CT)(A)	TGGTSTAYGAGATCGTCGAYA	TRTCGACGATCTCRTASACCA
249_269	8	(G)(G)(T)(CG)(T)(A)(TC)(G)(A)(G)(A)(T)(C)(G)(T)(C)(G)(A)(CT)(A)(A)	GGTSTAYGAGATCGTCGAYAA	TTRTCGACGATCTCRTASACC
250_270	16	(G)(T)(CG)(T)(A)(CT)(G)(A)(G)(A)(T)(C)(G)(T)(C)(G)(A)(TC)(A)(A)(CT)	GTSTAYGAGATCGTCGAYAAY	RTTRTCGACGATCTCRTASAC
251_271	16	(T)(CG)(T)(A)(CT)(G)(A)(G)(A)(T)(C)(G)(T)(C)(G)(A)(TC)(A)(A)(TC)(T)	TSTAYGAGATCGTCGAYAAYT	ARTTRTCGACGATCTCRTASA
252_272	16	(GC)(T)(A)(CT)(G)(A)(G)(A)(T)(C)(G)(T)(C)(G)(A)(TC)(A)(A)(CT)(T)(C)	STAYGAGATCGTCGAYAAYTC	GARTTRTCGACGATCTCRTAS
253_273	16	(T)(A)(CT)(G)(A)(G)(A)(T)(C)(G)(T)(C)(G)(A)(CT)(A)(A)(TC)(T)(C)(GC)	TAYGAGATCGTCGAYAAYTCS	SGARTTRTCGACGATCTCRTA
254_274	16	(A)(TC)(G)(A)(G)(A)(T)(C)(G)(T)(C)(G)(A)(CT)(A)(A)(CT)(T)(C)(GC)(G)	AYGAGATCGTCGAYAAYTCSG	CSGARTTRTCGACGATCTCRT
255_275	16	(TC)(G)(A)(G)(A)(T)(C)(G)(T)(C)(G)(A)(CT)(A)(A)(TC)(T)(C)(GC)(G)(T)	YGAGATCGTCGAYAAYTCSGT	ACSGARTTRTCGACGATCTCR
256_276	16	(G)(A)(G)(A)(T)(C)(G)(T)(C)(G)(A)(TC)(A)(A)(TC)(T)(C)(GC)(G)(T)(GC)	GAGATCGTCGAYAAYTCSGTS	SACSGARTTRTCGACGATCTC
257_277	16	(A)(G)(A)(T)(C)(G)(T)(C)(G)(A)(TC)(A)(A)(TC)(T)(C)(GC)(G)(T)(GC)(G)	AGATCGTCGAYAAYTCSGTSG	CSACSGARTTRTCGACGATCT
258_278	16	(G)(A)(T)(C)(G)(T)(C)(G)(A)(TC)(A)(A)(TC)(T)(C)(GC)(G)(T)(CG)(G)(A)	GATCGTCGAYAAYTCSGTSGA	TCSACSGARTTRTCGACGATC
259_279	32	(A)(T)(C)(G)(T)(C)(G)(A)(CT)(A)(A)(CT)(T)(C)(CG)(G)(T)(CG)(G)(A)(CT)	ATCGTCGAYAAYTCSGTSGAY	RTCSACSGARTTRTCGACGAT
260_280	32	(T)(C)(G)(T)(C)(G)(A)(CT)(A)(A)(TC)(T)(C)(GC)(G)(T)(CG)(G)(A)(CT)(G)	TCGTCGAYAAYTCSGTSGAYG	CRTCSACSGARTTRTCGACGA
261_281	32	(C)(G)(T)(C)(G)(A)(TC)(A)(A)(CT)(T)(C)(GC)(G)(T)(CG)(G)(A)(TC)(G)(A)	CGTCGAYAAYTCSGTSGAYGA	TCRTCSACSGARTTRTCGACG
262_282	64	(G)(T)(C)(G)(A)(CT)(A)(A)(CT)(T)(C)(CG)(G)(T)(GC)(G)(A)(CT)(G)(A)(AG)	GTCGAYAAYTCSGTSGAYGAR	YTCRTCSACSGARTTRTCGAC
263_283	64	(T)(C)(G)(A)(TC)(A)(A)(TC)(T)(C)(GC)(G)(T)(GC)(G)(A)(CT)(G)(A)(GA)(G)	TCGAYAAYTCSGTSGAYGARG	CYTCRTCSACSGARTTRTCGA
264_284	64	(C)(G)(A)(TC)(A)(A)(CT)(T)(C)(CG)(G)(T)(GC)(G)(A)(CT)(G)(A)(AG)(G)(C)	CGAYAAYTCSGTSGAYGARGC	GCYTCRTCSACSGARTTRTCG
265_285	128	(G)(A)(TC)(A)(A)(CT)(T)(C)(CG)(G)(T)(GC)(G)(A)(TC)(G)(A)(AG)(G)(C)(TG)	GAYAAYTCSGTSGAYGARGCK	MGCYTCRTCSACSGARTTRTC
266_286	256	(A)(CT)(A)(A)(CT)(T)(C)(CG)(G)(T)(GC)(G)(A)(TC)(G)(A)(GA)(G)(C)(TG)(CT)	AYAAYTCSGTSGAYGARGCKY	RMGCYTCRTCSACSGARTTRT
267_287	256	(TC)(A)(A)(TC)(T)(C)(CG)(G)(T)(GC)(G)(A)(CT)(G)(A)(GA)(G)(C)(GT)(TC)(T)	YAAYTCSGTSGAYGARGCKYT	ARMGCYTCRTCSACSGARTTR
268_288	256	(A)(A)(TC)(T)(C)(CG)(G)(T)(GC)(G)(A)(TC)(G)(A)(AG)(G)(C)(GT)(CT)(T)(TG)	AAYTCSGTSGAYGARGCKYTK	MARMGCYTCRTCSACSGARTT
269_289	256	(A)(TC)(T)(C)(GC)(G)(T)(GC)(G)(A)(CT)(G)(A)(GA)(G)(C)(GT)(CT)(T)(TG)(G)	AYTCSGTSGAYGARGCKYTKG	CMARMGCYTCRTCSACSGART
270_290	256	(CT)(T)(C)(CG)(G)(T)(GC)(G)(A)(CT)(G)(A)(GA)(G)(C)(TG)(CT)(T)(GT)(G)(C)	YTCSGTSGAYGARGCKYTKGC	GCMARMGCYTCRTCSACSGAR
271_291	384	(T)(C)(GC)(G)(T)(GC)(G)(A)(TC)(G)(A)(GA)(G)(C)(GT)(TC)(T)(GT)(G)(C)(AGC)	TCSGTSGAYGARGCKYTKGCV	BGCMARMGCYTCRTCSACSGA
272_292	384	(C)(CG)(G)(T)(CG)(G)(A)(TC)(G)(A)(AG)(G)(C)(TG)(TC)(T)(GT)(G)(C)(GAC)(G)	CSGTSGAYGARGCKYTKGCVG	CBGCMARMGCYTCRTCSACSG
273_293	384	(CG)(G)(T)(GC)(G)(A)(TC)(G)(A)(AG)(G)(C)(TG)(CT)(T)(GT)(G)(C)(CAG)(G)(G)	SGTSGAYGARGCKYTKGCVGG	CCBGCMARMGCYTCRTCSACS
274_294	384	(G)(T)(GC)(G)(A)(CT)(G)(A)(GA)(G)(C)(GT)(TC)(T)(GT)(G)(C)(GAC)(G)(G)(CT)	GTSGAYGARGCKYTKGCVGGY	RCCBGCMARMGCYTCRTCSAC
275_295	384	(T)(CG)(G)(A)(TC)(G)(A)(GA)(G)(C)(TG)(CT)(T)(GT)(G)(C)(GAC)(G)(G)(TC)(T)	TSGAYGARGCKYTKGCVGGYT	ARCCBGCMARMGCYTCRTCSA
276_296	384	(CG)(G)(A)(CT)(G)(A)(AG)(G)(C)(GT)(TC)(T)(TG)(G)(C)(AGC)(G)(G)(CT)(T)(A)	SGAYGARGCKYTKGCVGGYTA	TARCCBGCMARMGCYTCRTCS
277_297	384	(G)(A)(TC)(G)(A)(AG)(G)(C)(GT)(CT)(T)(GT)(G)(C)(AGC)(G)(G)(CT)(T)(A)(TC)	GAYGARGCKYTKGCVGGYTAY	RTARCCBGCMARMGCYTCRTC
278_298	384	(A)(TC)(G)(A)(AG)(G)(C)(TG)(CT)(T)(GT)(G)(C)(CGA)(G)(G)(TC)(T)(A)(CT)(G)	AYGARGCKYTKGCVGGYTAYG	CRTARCCBGCMARMGCYTCRT
279_299	384	(CT)(G)(A)(AG)(G)(C)(GT)(CT)(T)(GT)(G)(C)(CGA)(G)(G)(TC)(T)(A)(TC)(G)(C)	YGARGCKYTKGCVGGYTAYGC	GCRTARCCBGCMARMGCYTCR
280_300	576	(G)(A)(GA)(G)(C)(GT)(CT)(T)(TG)(G)(C)(CAG)(G)(G)(CT)(T)(A)(TC)(G)(C)(GCT)	GARGCKYTKGCVGGYTAYGCB	VGCRTARCCBGCMARMGCYTC
281_301	1152	(A)(GA)(G)(C)(GT)(CT)(T)(GT)(G)(C)(GAC)(G)(G)(CT)(T)(A)(CT)(G)(C)(TCG)(AT)	ARGCKYTKGCVGGYTAYGCBW	WVGCRTARCCBGCMARMGCYT
282_302	2304	(AG)(G)(C)(GT)(CT)(T)(GT)(G)(C)(CGA)(G)(G)(CT)(T)(A)(TC)(G)(C)(TCG)(TA)(CG)	RGCKYTKGCVGGYTAYGCBWS	SWVGCRTARCCBGCMARMGCY
283_303	2304	(G)(C)(TG)(CT)(T)(GT)(G)(C)(CGA)(G)(G)(TC)(T)(A)(TC)(G)(C)(CTG)(AT)(GC)(GC)	GCKYTKGCVGGYTAYGCBWSS	SSWVGCRTARCCBGCMARMGC
284_304	2304	(C)(GT)(CT)(T)(GT)(G)(C)(CAG)(G)(G)(TC)(T)(A)(TC)(G)(C)(GCT)(TA)(GC)(CG)(C)	CKYTKGCVGGYTAYGCBWSSC	GSSWVGCRTARCCBGCMARMG
285_305	2304	(GT)(TC)(T)(TG)(G)(C)(CAG)(G)(G)(CT)(T)(A)(CT)(G)(C)(GTC)(TA)(CG)(CG)(C)(A)	KYTKGCVGGYTAYGCBWSSCA	TGSSWVGCRTARCCBGCMARM
286_306	2304	(CT)(T)(GT)(G)(C)(GAC)(G)(G)(TC)(T)(A)(TC)(G)(C)(CTG)(AT)(GC)(CG)(C)(A)(CT)	YTKGCVGGYTAYGCBWSSCAY	RTGSSWVGCRTARCCBGCMAR
287_307	1152	(T)(TG)(G)(C)(AGC)(G)(G)(CT)(T)(A)(CT)(G)(C)(CTG)(TA)(CG)(CG)(C)(A)(CT)(A)	TKGCVGGYTAYGCBWSSCAYA	TRTGSSWVGCRTARCCBGCMA
288_308	1152	(GT)(G)(C)(AGC)(G)(G)(TC)(T)(A)(CT)(G)(C)(CTG)(AT)(GC)(GC)(C)(A)(TC)(A)(T)	KGCVGGYTAYGCBWSSCAYAT	ATRTGSSWVGCRTARCCBGCM
289_309	576	(G)(C)(CGA)(G)(G)(CT)(T)(A)(TC)(G)(C)(GCT)(TA)(GC)(CG)(C)(A)(TC)(A)(T)(C)	GCVGGYTAYGCBWSSCAYATC	GATRTGSSWVGCRTARCCBGC
290_310	576	(C)(CGA)(G)(G)(CT)(T)(A)(TC)(G)(C)(TCG)(TA)(GC)(CG)(C)(A)(TC)(A)(T)(C)(G)	CVGGYTAYGCBWSSCAYATCG	CGATRTGSSWVGCRTARCCBG
291_311	576	(CAG)(G)(G)(CT)(T)(A)(TC)(G)(C)(GTC)(TA)(CG)(GC)(C)(A)(CT)(A)(T)(C)(G)(A)	VGGYTAYGCBWSSCAYATCGA	TCGATRTGSSWVGCRTARCCB
292_312	384	(G)(G)(CT)(T)(A)(CT)(G)(C)(CTG)(AT)(GC)(CG)(C)(A)(CT)(A)(T)(C)(G)(A)(AG)	GGYTAYGCBWSSCAYATCGAR	YTCGATRTGSSWVGCRTARCC
293_313	384	(G)(CT)(T)(A)(TC)(G)(C)(CTG)(AT)(CG)(GC)(C)(A)(CT)(A)(T)(C)(G)(A)(GA)(G)	GYTAYGCBWSSCAYATCGARG	CYTCGATRTGSSWVGCRTARC
294_314	384	(TC)(T)(A)(TC)(G)(C)(GTC)(TA)(CG)(GC)(C)(A)(CT)(A)(T)(C)(G)(A)(AG)(G)(T)	YTAYGCBWSSCAYATCGARGT	ACYTCGATRTGSSWVGCRTAR
295_315	384	(T)(A)(CT)(G)(C)(CTG)(AT)(GC)(GC)(C)(A)(CT)(A)(T)(C)(G)(A)(AG)(G)(T)(CG)	TAYGCBWSSCAYATCGARGTS	SACYTCGATRTGSSWVGCRTA
296_316	384	(A)(TC)(G)(C)(CTG)(TA)(CG)(CG)(C)(A)(TC)(A)(T)(C)(G)(A)(AG)(G)(T)(GC)(A)	AYGCBWSSCAYATCGARGTSA	TSACYTCGATRTGSSWVGCRT
297_317	384	(CT)(G)(C)(GCT)(TA)(GC)(CG)(C)(A)(TC)(A)(T)(C)(G)(A)(AG)(G)(T)(GC)(A)(C)	YGCBWSSCAYATCGARGTSAC	GTSACYTCGATRTGSSWVGCR
298_318	192	(G)(C)(CTG)(TA)(GC)(CG)(C)(A)(TC)(A)(T)(C)(G)(A)(AG)(G)(T)(CG)(A)(C)(G)	GCBWSSCAYATCGARGTSACG	CGTSACYTCGATRTGSSWVGC
299_319	192	(C)(GCT)(AT)(CG)(GC)(C)(A)(CT)(A)(T)(C)(G)(A)(GA)(G)(T)(CG)(A)(C)(G)(A)	CBWSSCAYATCGARGTSACGA	TCGTSACYTCGATRTGSSWVG
300_320	192	(TCG)(AT)(CG)(GC)(C)(A)(CT)(A)(T)(C)(G)(A)(GA)(G)(T)(CG)(A)(C)(G)(A)(T)	BWSSCAYATCGARGTSACGAT	ATCGTSACYTCGATRTGSSWV
301_321	64	(TA)(GC)(CG)(C)(A)(CT)(A)(T)(C)(G)(A)(GA)(G)(T)(CG)(A)(C)(G)(A)(T)(T)	WSSCAYATCGARGTSACGATT	AATCGTSACYTCGATRTGSSW
302_322	32	(GC)(CG)(C)(A)(CT)(A)(T)(C)(G)(A)(GA)(G)(T)(CG)(A)(C)(G)(A)(T)(T)(C)	SSCAYATCGARGTSACGATTC	GAATCGTSACYTCGATRTGSS
303_323	16	(GC)(C)(A)(CT)(A)(T)(C)(G)(A)(AG)(G)(T)(CG)(A)(C)(G)(A)(T)(T)(C)(T)	SCAYATCGARGTSACGATTCT	AGAATCGTSACYTCGATRTGS
304_324	8	(C)(A)(TC)(A)(T)(C)(G)(A)(AG)(G)(T)(CG)(A)(C)(G)(A)(T)(T)(C)(T)(G)	CAYATCGARGTSACGATTCTG	CAGAATCGTSACYTCGATRTG
305_325	8	(A)(TC)(A)(T)(C)(G)(A)(AG)(G)(T)(CG)(A)(C)(G)(A)(T)(T)(C)(T)(G)(C)	AYATCGARGTSACGATTCTGC	GCAGAATCGTSACYTCGATRT
306_326	8	(CT)(A)(T)(C)(G)(A)(AG)(G)(T)(GC)(A)(C)(G)(A)(T)(T)(C)(T)(G)(C)(C)	YATCGARGTSACGATTCTGCC	GGCAGAATCGTSACYTCGATR
307_327	4	(A)(T)(C)(G)(A)(GA)(G)(T)(GC)(A)(C)(G)(A)(T)(T)(C)(T)(G)(C)(C)(G)	ATCGARGTSACGATTCTGCCG	CGGCAGAATCGTSACYTCGAT
308_328	4	(T)(C)(G)(A)(GA)(G)(T)(GC)(A)(C)(G)(A)(T)(T)(C)(T)(G)(C)(C)(G)(G)	TCGARGTSACGATTCTGCCGG	CCGGCAGAATCGTSACYTCGA
309_329	4	(C)(G)(A)(AG)(G)(T)(CG)(A)(C)(G)(A)(T)(T)(C)(T)(G)(C)(C)(G)(G)(A)	CGARGTSACGATTCTGCCGGA	TCCGGCAGAATCGTSACYTCG
310_330	8	(G)(A)(AG)(G)(T)(GC)(A)(C)(G)(A)(T)(T)(C)(T)(G)(C)(C)(G)(G)(A)(TC)	GARGTSACGATTCTGCCGGAY	RTCCGGCAGAATCGTSACYTC
311_331	16	(A)(AG)(G)(T)(CG)(A)(C)(G)(A)(T)(T)(C)(T)(G)(C)(C)(G)(G)(A)(CT)(GA)	ARGTSACGATTCTGCCGGAYR	YRTCCGGCAGAATCGTSACYT
312_332	32	(GA)(G)(T)(GC)(A)(C)(G)(A)(T)(T)(C)(T)(G)(C)(C)(G)(G)(A)(CT)(AG)(GA)	RGTSACGATTCTGCCGGAYRR	YYRTCCGGCAGAATCGTSACY
313_333	32	(G)(T)(CG)(A)(C)(G)(A)(T)(T)(C)(T)(G)(C)(C)(G)(G)(A)(CT)(GA)(GA)(CT)	GTSACGATTCTGCCGGAYRRY	RYYRTCCGGCAGAATCGTSAC
314_334	32	(T)(CG)(A)(C)(G)(A)(T)(T)(C)(T)(G)(C)(C)(G)(G)(A)(TC)(GA)(GA)(TC)(G)	TSACGATTCTGCCGGAYRRYG	CRYYRTCCGGCAGAATCGTSA
315_335	32	(GC)(A)(C)(G)(A)(T)(T)(C)(T)(G)(C)(C)(G)(G)(A)(CT)(GA)(GA)(CT)(G)(G)	SACGATTCTGCCGGAYRRYGG	CCRYYRTCCGGCAGAATCGTS
316_336	48	(A)(C)(G)(A)(T)(T)(C)(T)(G)(C)(C)(G)(G)(A)(CT)(AG)(GA)(CT)(G)(G)(ACT)	ACGATTCTGCCGGAYRRYGGH	DCCRYYRTCCGGCAGAATCGT
317_337	96	(C)(G)(A)(T)(T)(C)(T)(G)(C)(C)(G)(G)(A)(CT)(GA)(GA)(TC)(G)(G)(CTA)(AG)	CGATTCTGCCGGAYRRYGGHR	YDCCRYYRTCCGGCAGAATCG
318_338	96	(G)(A)(T)(T)(C)(T)(G)(C)(C)(G)(G)(A)(CT)(AG)(AG)(CT)(G)(G)(ACT)(GA)(T)	GATTCTGCCGGAYRRYGGHRT	AYDCCRYYRTCCGGCAGAATC
319_339	288	(A)(T)(T)(C)(T)(G)(C)(C)(G)(G)(A)(CT)(AG)(AG)(TC)(G)(G)(TCA)(GA)(T)(GAT)	ATTCTGCCGGAYRRYGGHRTD	HAYDCCRYYRTCCGGCAGAAT
320_340	288	(T)(T)(C)(T)(G)(C)(C)(G)(G)(A)(CT)(GA)(AG)(CT)(G)(G)(ATC)(GA)(T)(GAT)(C)	TTCTGCCGGAYRRYGGHRTDC	GHAYDCCRYYRTCCGGCAGAA
321_341	288	(T)(C)(T)(G)(C)(C)(G)(G)(A)(TC)(AG)(AG)(CT)(G)(G)(ACT)(AG)(T)(TAG)(C)(G)	TCTGCCGGAYRRYGGHRTDCG	CGHAYDCCRYYRTCCGGCAGA
322_342	288	(C)(T)(G)(C)(C)(G)(G)(A)(CT)(GA)(GA)(TC)(G)(G)(ATC)(GA)(T)(AGT)(C)(G)(C)	CTGCCGGAYRRYGGHRTDCGC	GCGHAYDCCRYYRTCCGGCAG
323_343	288	(T)(G)(C)(C)(G)(G)(A)(CT)(AG)(AG)(CT)(G)(G)(TCA)(AG)(T)(TAG)(C)(G)(C)(G)	TGCCGGAYRRYGGHRTDCGCG	CGCGHAYDCCRYYRTCCGGCA
324_344	288	(G)(C)(C)(G)(G)(A)(TC)(AG)(GA)(CT)(G)(G)(ACT)(AG)(T)(AGT)(C)(G)(C)(G)(T)	GCCGGAYRRYGGHRTDCGCGT	ACGCGHAYDCCRYYRTCCGGC
325_345	576	(C)(C)(G)(G)(A)(CT)(AG)(AG)(TC)(G)(G)(ATC)(AG)(T)(AGT)(C)(G)(C)(G)(T)(CG)	CCGGAYRRYGGHRTDCGCGTS	SACGCGHAYDCCRYYRTCCGG
326_346	576	(C)(G)(G)(A)(TC)(GA)(GA)(CT)(G)(G)(TCA)(GA)(T)(AGT)(C)(G)(C)(G)(T)(CG)(G)	CGGAYRRYGGHRTDCGCGTSG	CSACGCGHAYDCCRYYRTCCG
327_347	576	(G)(G)(A)(TC)(AG)(GA)(CT)(G)(G)(ATC)(AG)(T)(AGT)(C)(G)(C)(G)(T)(CG)(G)(T)	GGAYRRYGGHRTDCGCGTSGT	ACSACGCGHAYDCCRYYRTCC
328_348	1152	(G)(A)(CT)(AG)(GA)(CT)(G)(G)(ACT)(GA)(T)(AGT)(C)(G)(C)(G)(T)(CG)(G)(T)(GC)	GAYRRYGGHRTDCGCGTSGTS	SACSACGCGHAYDCCRYYRTC
329_349	1152	(A)(TC)(AG)(AG)(CT)(G)(G)(CTA)(GA)(T)(AGT)(C)(G)(C)(G)(T)(CG)(G)(T)(GC)(G)	AYRRYGGHRTDCGCGTSGTSG	CSACSACGCGHAYDCCRYYRT
330_350	1152	(CT)(AG)(GA)(CT)(G)(G)(ACT)(AG)(T)(TAG)(C)(G)(C)(G)(T)(CG)(G)(T)(CG)(G)(A)	YRRYGGHRTDCGCGTSGTSGA	TCSACSACGCGHAYDCCRYYR
331_351	1152	(GA)(AG)(CT)(G)(G)(TCA)(AG)(T)(GAT)(C)(G)(C)(G)(T)(GC)(G)(T)(GC)(G)(A)(CT)	RRYGGHRTDCGCGTSGTSGAY	RTCSACSACGCGHAYDCCRYY
332_352	576	(GA)(TC)(G)(G)(TCA)(AG)(T)(AGT)(C)(G)(C)(G)(T)(GC)(G)(T)(GC)(G)(A)(TC)(G)	RYGGHRTDCGCGTSGTSGAYG	CRTCSACSACGCGHAYDCCRY
333_353	288	(TC)(G)(G)(ATC)(GA)(T)(TAG)(C)(G)(C)(G)(T)(GC)(G)(T)(GC)(G)(A)(CT)(G)(A)	YGGHRTDCGCGTSGTSGAYGA	TCRTCSACSACGCGHAYDCCR
334_354	288	(G)(G)(ATC)(GA)(T)(TAG)(C)(G)(C)(G)(T)(CG)(G)(T)(GC)(G)(A)(CT)(G)(A)(CT)	GGHRTDCGCGTSGTSGAYGAY	RTCRTCSACSACGCGHAYDCC
335_355	288	(G)(ACT)(GA)(T)(TAG)(C)(G)(C)(G)(T)(GC)(G)(T)(CG)(G)(A)(TC)(G)(A)(TC)(G)	GHRTDCGCGTSGTSGAYGAYG	CRTCRTCSACSACGCGHAYDC
336_356	288	(TCA)(AG)(T)(TGA)(C)(G)(C)(G)(T)(GC)(G)(T)(GC)(G)(A)(CT)(G)(A)(TC)(G)(G)	HRTDCGCGTSGTSGAYGAYGG	CCRTCRTCSACSACGCGHAYD
337_357	192	(GA)(T)(TGA)(C)(G)(C)(G)(T)(CG)(G)(T)(GC)(G)(A)(CT)(G)(A)(TC)(G)(G)(AC)	RTDCGCGTSGTSGAYGAYGGM	KCCRTCRTCSACSACGCGHAY
338_358	96	(T)(TAG)(C)(G)(C)(G)(T)(GC)(G)(T)(GC)(G)(A)(TC)(G)(A)(TC)(G)(G)(CA)(C)	TDCGCGTSGTSGAYGAYGGMC	GKCCRTCRTCSACSACGCGHA
339_359	96	(GAT)(C)(G)(C)(G)(T)(CG)(G)(T)(CG)(G)(A)(TC)(G)(A)(TC)(G)(G)(AC)(C)(G)	DCGCGTSGTSGAYGAYGGMCG	CGKCCRTCRTCSACSACGCGH
340_360	64	(C)(G)(C)(G)(T)(GC)(G)(T)(CG)(G)(A)(CT)(G)(A)(TC)(G)(G)(AC)(C)(G)(AT)	CGCGTSGTSGAYGAYGGMCGW	WCGKCCRTCRTCSACSACGCG
341_361	64	(G)(C)(G)(T)(CG)(G)(T)(GC)(G)(A)(TC)(G)(A)(TC)(G)(G)(AC)(C)(G)(AT)(G)	GCGTSGTSGAYGAYGGMCGWG	CWCGKCCRTCRTCSACSACGC
342_362	64	(C)(G)(T)(GC)(G)(T)(CG)(G)(A)(CT)(G)(A)(CT)(G)(G)(CA)(C)(G)(TA)(G)(G)	CGTSGTSGAYGAYGGMCGWGG	CCWCGKCCRTCRTCSACSACG
343_363	64	(G)(T)(CG)(G)(T)(CG)(G)(A)(CT)(G)(A)(CT)(G)(G)(CA)(C)(G)(TA)(G)(G)(C)	GTSGTSGAYGAYGGMCGWGGC	GCCWCGKCCRTCRTCSACSAC
344_364	64	(T)(GC)(G)(T)(GC)(G)(A)(CT)(G)(A)(TC)(G)(G)(AC)(C)(G)(TA)(G)(G)(C)(A)	TSGTSGAYGAYGGMCGWGGCA	TGCCWCGKCCRTCRTCSACSA
345_365	64	(GC)(G)(T)(GC)(G)(A)(CT)(G)(A)(CT)(G)(G)(CA)(C)(G)(TA)(G)(G)(C)(A)(T)	SGTSGAYGAYGGMCGWGGCAT	ATGCCWCGKCCRTCRTCSACS
346_366	64	(G)(T)(GC)(G)(A)(TC)(G)(A)(TC)(G)(G)(AC)(C)(G)(TA)(G)(G)(C)(A)(T)(CT)	GTSGAYGAYGGMCGWGGCATY	RATGCCWCGKCCRTCRTCSAC
347_367	64	(T)(GC)(G)(A)(CT)(G)(A)(CT)(G)(G)(CA)(C)(G)(TA)(G)(G)(C)(A)(T)(CT)(C)	TSGAYGAYGGMCGWGGCATYC	GRATGCCWCGKCCRTCRTCSA
348_368	64	(GC)(G)(A)(CT)(G)(A)(CT)(G)(G)(AC)(C)(G)(TA)(G)(G)(C)(A)(T)(TC)(C)(C)	SGAYGAYGGMCGWGGCATYCC	GGRATGCCWCGKCCRTCRTCS
349_369	64	(G)(A)(TC)(G)(A)(TC)(G)(G)(AC)(C)(G)(AT)(G)(G)(C)(A)(T)(CT)(C)(C)(CG)	GAYGAYGGMCGWGGCATYCCS	SGGRATGCCWCGKCCRTCRTC
350_370	64	(A)(TC)(G)(A)(TC)(G)(G)(AC)(C)(G)(TA)(G)(G)(C)(A)(T)(TC)(C)(C)(CG)(G)	AYGAYGGMCGWGGCATYCCSG	CSGGRATGCCWCGKCCRTCRT
351_371	64	(CT)(G)(A)(TC)(G)(G)(CA)(C)(G)(TA)(G)(G)(C)(A)(T)(CT)(C)(C)(CG)(G)(T)	YGAYGGMCGWGGCATYCCSGT	ACSGGRATGCCWCGKCCRTCR
352_372	64	(G)(A)(TC)(G)(G)(CA)(C)(G)(TA)(G)(G)(C)(A)(T)(TC)(C)(C)(GC)(G)(T)(CT)	GAYGGMCGWGGCATYCCSGTY	RACSGGRATGCCWCGKCCRTC
353_373	64	(A)(TC)(G)(G)(CA)(C)(G)(AT)(G)(G)(C)(A)(T)(TC)(C)(C)(CG)(G)(T)(CT)(G)	AYGGMCGWGGCATYCCSGTYG	CRACSGGRATGCCWCGKCCRT
354_374	64	(CT)(G)(G)(AC)(C)(G)(AT)(G)(G)(C)(A)(T)(CT)(C)(C)(CG)(G)(T)(TC)(G)(A)	YGGMCGWGGCATYCCSGTYGA	TCRACSGGRATGCCWCGKCCR
355_375	64	(G)(G)(CA)(C)(G)(AT)(G)(G)(C)(A)(T)(CT)(C)(C)(CG)(G)(T)(CT)(G)(A)(CT)	GGMCGWGGCATYCCSGTYGAY	RTCRACSGGRATGCCWCGKCC
356_376	128	(G)(AC)(C)(G)(AT)(G)(G)(C)(A)(T)(CT)(C)(C)(GC)(G)(T)(CT)(G)(A)(CT)(GA)	GMCGWGGCATYCCSGTYGAYR	YRTCRACSGGRATGCCWCGKC
357_377	256	(CA)(C)(G)(TA)(G)(G)(C)(A)(T)(CT)(C)(C)(CG)(G)(T)(TC)(G)(A)(TC)(AG)(AT)	MCGWGGCATYCCSGTYGAYRW	WYRTCRACSGGRATGCCWCGK
358_378	256	(C)(G)(TA)(G)(G)(C)(A)(T)(CT)(C)(C)(GC)(G)(T)(TC)(G)(A)(CT)(GA)(TA)(AC)	CGWGGCATYCCSGTYGAYRWM	KWYRTCRACSGGRATGCCWCG
359_379	256	(G)(TA)(G)(G)(C)(A)(T)(CT)(C)(C)(CG)(G)(T)(TC)(G)(A)(CT)(GA)(TA)(CA)(G)	GWGGCATYCCSGTYGAYRWMG	CKWYRTCRACSGGRATGCCWC
360_380	256	(TA)(G)(G)(C)(A)(T)(CT)(C)(C)(CG)(G)(T)(TC)(G)(A)(CT)(AG)(TA)(AC)(G)(T)	WGGCATYCCSGTYGAYRWMGT	ACKWYRTCRACSGGRATGCCW
361_381	256	(G)(G)(C)(A)(T)(CT)(C)(C)(GC)(G)(T)(TC)(G)(A)(CT)(AG)(AT)(AC)(G)(T)(TG)	GGCATYCCSGTYGAYRWMGTK	MACKWYRTCRACSGGRATGCC
362_382	256	(G)(C)(A)(T)(TC)(C)(C)(GC)(G)(T)(CT)(G)(A)(CT)(AG)(AT)(CA)(G)(T)(TG)(C)	GCATYCCSGTYGAYRWMGTKC	GMACKWYRTCRACSGGRATGC
363_383	256	(C)(A)(T)(CT)(C)(C)(GC)(G)(T)(TC)(G)(A)(TC)(AG)(TA)(AC)(G)(T)(TG)(C)(C)	CATYCCSGTYGAYRWMGTKCC	GGMACKWYRTCRACSGGRATG
364_384	512	(A)(T)(TC)(C)(C)(CG)(G)(T)(TC)(G)(A)(CT)(AG)(AT)(AC)(G)(T)(GT)(C)(C)(TG)	ATYCCSGTYGAYRWMGTKCCK	MGGMACKWYRTCRACSGGRAT
365_385	512	(T)(TC)(C)(C)(GC)(G)(T)(TC)(G)(A)(CT)(AG)(AT)(AC)(G)(T)(TG)(C)(C)(TG)(G)	TYCCSGTYGAYRWMGTKCCKG	CMGGMACKWYRTCRACSGGRA
366_386	512	(CT)(C)(C)(GC)(G)(T)(CT)(G)(A)(TC)(GA)(AT)(CA)(G)(T)(TG)(C)(C)(GT)(G)(G)	YCCSGTYGAYRWMGTKCCKGG	CCMGGMACKWYRTCRACSGGR
367_387	512	(C)(C)(GC)(G)(T)(CT)(G)(A)(CT)(GA)(AT)(AC)(G)(T)(GT)(C)(C)(GT)(G)(G)(CT)	CCSGTYGAYRWMGTKCCKGGY	RCCMGGMACKWYRTCRACSGG
368_388	512	(C)(GC)(G)(T)(CT)(G)(A)(CT)(AG)(TA)(CA)(G)(T)(TG)(C)(C)(TG)(G)(G)(CT)(G)	CSGTYGAYRWMGTKCCKGGYG	CRCCMGGMACKWYRTCRACSG
369_389	512	(CG)(G)(T)(TC)(G)(A)(TC)(GA)(TA)(AC)(G)(T)(GT)(C)(C)(GT)(G)(G)(CT)(G)(A)	SGTYGAYRWMGTKCCKGGYGA	TCRCCMGGMACKWYRTCRACS
370_390	512	(G)(T)(CT)(G)(A)(CT)(GA)(TA)(CA)(G)(T)(GT)(C)(C)(GT)(G)(G)(CT)(G)(A)(GA)	GTYGAYRWMGTKCCKGGYGAR	YTCRCCMGGMACKWYRTCRAC
371_391	512	(T)(CT)(G)(A)(TC)(GA)(AT)(AC)(G)(T)(TG)(C)(C)(GT)(G)(G)(CT)(G)(A)(AG)(G)	TYGAYRWMGTKCCKGGYGARG	CYTCRCCMGGMACKWYRTCRA
372_392	512	(CT)(G)(A)(CT)(AG)(TA)(AC)(G)(T)(TG)(C)(C)(GT)(G)(G)(CT)(G)(A)(GA)(G)(G)	YGAYRWMGTKCCKGGYGARGG	CCYTCRCCMGGMACKWYRTCR
373_393	512	(G)(A)(TC)(GA)(AT)(AC)(G)(T)(GT)(C)(C)(TG)(G)(G)(CT)(G)(A)(AG)(G)(G)(CT)	GAYRWMGTKCCKGGYGARGGY	RCCYTCRCCMGGMACKWYRTC
374_394	1024	(A)(CT)(AG)(AT)(AC)(G)(T)(TG)(C)(C)(GT)(G)(G)(CT)(G)(A)(GA)(G)(G)(CT)(AG)	AYRWMGTKCCKGGYGARGGYR	YRCCYTCRCCMGGMACKWYRT
375_395	1024	(CT)(AG)(AT)(AC)(G)(T)(TG)(C)(C)(TG)(G)(G)(CT)(G)(A)(AG)(G)(G)(CT)(GA)(T)	YRWMGTKCCKGGYGARGGYRT	AYRCCYTCRCCMGGMACKWYR
376_396	1024	(GA)(TA)(CA)(G)(T)(TG)(C)(C)(TG)(G)(G)(CT)(G)(A)(GA)(G)(G)(TC)(AG)(T)(CT)	RWMGTKCCKGGYGARGGYRTY	RAYRCCYTCRCCMGGMACKWY
377_397	512	(TA)(AC)(G)(T)(TG)(C)(C)(TG)(G)(G)(CT)(G)(A)(GA)(G)(G)(CT)(GA)(T)(TC)(T)	WMGTKCCKGGYGARGGYRTYT	ARAYRCCYTCRCCMGGMACKW
378_398	256	(CA)(G)(T)(TG)(C)(C)(TG)(G)(G)(CT)(G)(A)(GA)(G)(G)(TC)(GA)(T)(TC)(T)(C)	MGTKCCKGGYGARGGYRTYTC	GARAYRCCYTCRCCMGGMACK
379_399	128	(G)(T)(GT)(C)(C)(TG)(G)(G)(TC)(G)(A)(AG)(G)(G)(TC)(GA)(T)(TC)(T)(C)(C)	GTKCCKGGYGARGGYRTYTCC	GGARAYRCCYTCRCCMGGMAC
380_400	128	(T)(GT)(C)(C)(TG)(G)(G)(TC)(G)(A)(GA)(G)(G)(CT)(AG)(T)(CT)(T)(C)(C)(G)	TKCCKGGYGARGGYRTYTCCG	CGGARAYRCCYTCRCCMGGMA
381_401	128	(TG)(C)(C)(GT)(G)(G)(CT)(G)(A)(GA)(G)(G)(TC)(GA)(T)(CT)(T)(C)(C)(G)(G)	KCCKGGYGARGGYRTYTCCGG	CCGGARAYRCCYTCRCCMGGM
382_402	128	(C)(C)(GT)(G)(G)(TC)(G)(A)(AG)(G)(G)(TC)(AG)(T)(TC)(T)(C)(C)(G)(G)(CT)	CCKGGYGARGGYRTYTCCGGY	RCCGGARAYRCCYTCRCCMGG
383_403	128	(C)(GT)(G)(G)(TC)(G)(A)(AG)(G)(G)(CT)(GA)(T)(CT)(T)(C)(C)(G)(G)(TC)(G)	CKGGYGARGGYRTYTCCGGYG	CRCCGGARAYRCCYTCRCCMG
384_404	128	(TG)(G)(G)(CT)(G)(A)(GA)(G)(G)(TC)(GA)(T)(CT)(T)(C)(C)(G)(G)(TC)(G)(T)	KGGYGARGGYRTYTCCGGYGT	ACRCCGGARAYRCCYTCRCCM
385_405	128	(G)(G)(TC)(G)(A)(AG)(G)(G)(CT)(GA)(T)(CT)(T)(C)(C)(G)(G)(CT)(G)(T)(CG)	GGYGARGGYRTYTCCGGYGTS	SACRCCGGARAYRCCYTCRCC
386_406	128	(G)(TC)(G)(A)(GA)(G)(G)(CT)(GA)(T)(CT)(T)(C)(C)(G)(G)(CT)(G)(T)(CG)(G)	GYGARGGYRTYTCCGGYGTSG	CSACRCCGGARAYRCCYTCRC
387_407	128	(TC)(G)(A)(AG)(G)(G)(CT)(GA)(T)(TC)(T)(C)(C)(G)(G)(CT)(G)(T)(CG)(G)(A)	YGARGGYRTYTCCGGYGTSGA	TCSACRCCGGARAYRCCYTCR
388_408	128	(G)(A)(GA)(G)(G)(TC)(GA)(T)(TC)(T)(C)(C)(G)(G)(CT)(G)(T)(CG)(G)(A)(AG)	GARGGYRTYTCCGGYGTSGAR	YTCSACRCCGGARAYRCCYTC
389_409	128	(A)(GA)(G)(G)(TC)(GA)(T)(CT)(T)(C)(C)(G)(G)(TC)(G)(T)(CG)(G)(A)(AG)(A)	ARGGYRTYTCCGGYGTSGARA	TYTCSACRCCGGARAYRCCYT
390_410	128	(GA)(G)(G)(CT)(AG)(T)(TC)(T)(C)(C)(G)(G)(CT)(G)(T)(GC)(G)(A)(AG)(A)(C)	RGGYRTYTCCGGYGTSGARAC	GTYTCSACRCCGGARAYRCCY
391_411	128	(G)(G)(TC)(AG)(T)(TC)(T)(C)(C)(G)(G)(CT)(G)(T)(GC)(G)(A)(AG)(A)(C)(CT)	GGYRTYTCCGGYGTSGARACY	RGTYTCSACRCCGGARAYRCC
392_412	128	(G)(CT)(AG)(T)(CT)(T)(C)(C)(G)(G)(CT)(G)(T)(CG)(G)(A)(AG)(A)(C)(CT)(G)	GYRTYTCCGGYGTSGARACYG	CRGTYTCSACRCCGGARAYRC
393_413	128	(CT)(GA)(T)(TC)(T)(C)(C)(G)(G)(CT)(G)(T)(GC)(G)(A)(GA)(A)(C)(TC)(G)(T)	YRTYTCCGGYGTSGARACYGT	ACRGTYTCSACRCCGGARAYR
394_414	64	(AG)(T)(CT)(T)(C)(C)(G)(G)(TC)(G)(T)(CG)(G)(A)(GA)(A)(C)(CT)(G)(T)(G)	RTYTCCGGYGTSGARACYGTG	CACRGTYTCSACRCCGGARAY
395_415	32	(T)(CT)(T)(C)(C)(G)(G)(TC)(G)(T)(GC)(G)(A)(AG)(A)(C)(CT)(G)(T)(G)(A)	TYTCCGGYGTSGARACYGTGA	TCACRGTYTCSACRCCGGARA
396_416	32	(CT)(T)(C)(C)(G)(G)(TC)(G)(T)(CG)(G)(A)(GA)(A)(C)(TC)(G)(T)(G)(A)(T)	YTCCGGYGTSGARACYGTGAT	ATCACRGTYTCSACRCCGGAR
397_417	16	(T)(C)(C)(G)(G)(CT)(G)(T)(CG)(G)(A)(AG)(A)(C)(CT)(G)(T)(G)(A)(T)(G)	TCCGGYGTSGARACYGTGATG	CATCACRGTYTCSACRCCGGA
398_418	16	(C)(C)(G)(G)(TC)(G)(T)(CG)(G)(A)(GA)(A)(C)(CT)(G)(T)(G)(A)(T)(G)(A)	CCGGYGTSGARACYGTGATGA	TCATCACRGTYTCSACRCCGG
399_419	16	(C)(G)(G)(CT)(G)(T)(CG)(G)(A)(AG)(A)(C)(TC)(G)(T)(G)(A)(T)(G)(A)(C)	CGGYGTSGARACYGTGATGAC	GTCATCACRGTYTCSACRCCG
400_420	16	(G)(G)(CT)(G)(T)(CG)(G)(A)(GA)(A)(C)(TC)(G)(T)(G)(A)(T)(G)(A)(C)(C)	GGYGTSGARACYGTGATGACC	GGTCATCACRGTYTCSACRCC
401_421	16	(G)(CT)(G)(T)(GC)(G)(A)(AG)(A)(C)(CT)(G)(T)(G)(A)(T)(G)(A)(C)(C)(A)	GYGTSGARACYGTGATGACCA	TGGTCATCACRGTYTCSACRC
402_422	16	(TC)(G)(T)(CG)(G)(A)(AG)(A)(C)(CT)(G)(T)(G)(A)(T)(G)(A)(C)(C)(A)(A)	YGTSGARACYGTGATGACCAA	TTGGTCATCACRGTYTCSACR
403_423	8	(G)(T)(GC)(G)(A)(AG)(A)(C)(CT)(G)(T)(G)(A)(T)(G)(A)(C)(C)(A)(A)(G)	GTSGARACYGTGATGACCAAG	CTTGGTCATCACRGTYTCSAC
404_424	8	(T)(GC)(G)(A)(GA)(A)(C)(CT)(G)(T)(G)(A)(T)(G)(A)(C)(C)(A)(A)(G)(C)	TSGARACYGTGATGACCAAGC	GCTTGGTCATCACRGTYTCSA
405_425	8	(GC)(G)(A)(AG)(A)(C)(TC)(G)(T)(G)(A)(T)(G)(A)(C)(C)(A)(A)(G)(C)(T)	SGARACYGTGATGACCAAGCT	AGCTTGGTCATCACRGTYTCS
406_426	4	(G)(A)(AG)(A)(C)(CT)(G)(T)(G)(A)(T)(G)(A)(C)(C)(A)(A)(G)(C)(T)(G)	GARACYGTGATGACCAAGCTG	CAGCTTGGTCATCACRGTYTC
407_427	4	(A)(AG)(A)(C)(CT)(G)(T)(G)(A)(T)(G)(A)(C)(C)(A)(A)(G)(C)(T)(G)(C)	ARACYGTGATGACCAAGCTGC	GCAGCTTGGTCATCACRGTYT
408_428	4	(GA)(A)(C)(CT)(G)(T)(G)(A)(T)(G)(A)(C)(C)(A)(A)(G)(C)(T)(G)(C)(A)	RACYGTGATGACCAAGCTGCA	TGCAGCTTGGTCATCACRGTY
409_429	4	(A)(C)(TC)(G)(T)(G)(A)(T)(G)(A)(C)(C)(A)(A)(G)(C)(T)(G)(C)(A)(TC)	ACYGTGATGACCAAGCTGCAY	RTGCAGCTTGGTCATCACRGT
410_430	4	(C)(TC)(G)(T)(G)(A)(T)(G)(A)(C)(C)(A)(A)(G)(C)(T)(G)(C)(A)(CT)(G)	CYGTGATGACCAAGCTGCAYG	CRTGCAGCTTGGTCATCACRG
411_431	4	(TC)(G)(T)(G)(A)(T)(G)(A)(C)(C)(A)(A)(G)(C)(T)(G)(C)(A)(TC)(G)(C)	YGTGATGACCAAGCTGCAYGC	GCRTGCAGCTTGGTCATCACR
412_432	8	(G)(T)(G)(A)(T)(G)(A)(C)(C)(A)(A)(G)(C)(T)(G)(C)(A)(CT)(G)(C)(GATC)	GTGATGACCAAGCTGCAYGCN	NGCRTGCAGCTTGGTCATCAC
413_433	8	(T)(G)(A)(T)(G)(A)(C)(C)(A)(A)(G)(C)(T)(G)(C)(A)(TC)(G)(C)(AGCT)(G)	TGATGACCAAGCTGCAYGCNG	CNGCRTGCAGCTTGGTCATCA
414_434	8	(G)(A)(T)(G)(A)(C)(C)(A)(A)(G)(C)(T)(G)(C)(A)(CT)(G)(C)(AGTC)(G)(G)	GATGACCAAGCTGCAYGCNGG	CCNGCRTGCAGCTTGGTCATC
415_435	8	(A)(T)(G)(A)(C)(C)(A)(A)(G)(C)(T)(G)(C)(A)(TC)(G)(C)(GATC)(G)(G)(C)	ATGACCAAGCTGCAYGCNGGC	GCCNGCRTGCAGCTTGGTCAT
416_436	8	(T)(G)(A)(C)(C)(A)(A)(G)(C)(T)(G)(C)(A)(CT)(G)(C)(GATC)(G)(G)(C)(G)	TGACCAAGCTGCAYGCNGGCG	CGCCNGCRTGCAGCTTGGTCA
417_437	8	(G)(A)(C)(C)(A)(A)(G)(C)(T)(G)(C)(A)(TC)(G)(C)(CTGA)(G)(G)(C)(G)(G)	GACCAAGCTGCAYGCNGGCGG	CCGCCNGCRTGCAGCTTGGTC
418_438	8	(A)(C)(C)(A)(A)(G)(C)(T)(G)(C)(A)(TC)(G)(C)(CTAG)(G)(G)(C)(G)(G)(C)	ACCAAGCTGCAYGCNGGCGGC	GCCGCCNGCRTGCAGCTTGGT
419_439	8	(C)(C)(A)(A)(G)(C)(T)(G)(C)(A)(CT)(G)(C)(GATC)(G)(G)(C)(G)(G)(C)(A)	CCAAGCTGCAYGCNGGCGGCA	TGCCGCCNGCRTGCAGCTTGG
420_440	8	(C)(A)(A)(G)(C)(T)(G)(C)(A)(TC)(G)(C)(AGTC)(G)(G)(C)(G)(G)(C)(A)(A)	CAAGCTGCAYGCNGGCGGCAA	TTGCCGCCNGCRTGCAGCTTG
421_441	8	(A)(A)(G)(C)(T)(G)(C)(A)(CT)(G)(C)(AGTC)(G)(G)(C)(G)(G)(C)(A)(A)(G)	AAGCTGCAYGCNGGCGGCAAG	CTTGCCGCCNGCRTGCAGCTT
422_442	8	(A)(G)(C)(T)(G)(C)(A)(TC)(G)(C)(GACT)(G)(G)(C)(G)(G)(C)(A)(A)(G)(T)	AGCTGCAYGCNGGCGGCAAGT	ACTTGCCGCCNGCRTGCAGCT
423_443	8	(G)(C)(T)(G)(C)(A)(CT)(G)(C)(AGTC)(G)(G)(C)(G)(G)(C)(A)(A)(G)(T)(T)	GCTGCAYGCNGGCGGCAAGTT	AACTTGCCGCCNGCRTGCAGC
424_444	8	(C)(T)(G)(C)(A)(TC)(G)(C)(GATC)(G)(G)(C)(G)(G)(C)(A)(A)(G)(T)(T)(C)	CTGCAYGCNGGCGGCAAGTTC	GAACTTGCCGCCNGCRTGCAG
425_445	8	(T)(G)(C)(A)(CT)(G)(C)(AGCT)(G)(G)(C)(G)(G)(C)(A)(A)(G)(T)(T)(C)(G)	TGCAYGCNGGCGGCAAGTTCG	CGAACTTGCCGCCNGCRTGCA
426_446	8	(G)(C)(A)(TC)(G)(C)(AGCT)(G)(G)(C)(G)(G)(C)(A)(A)(G)(T)(T)(C)(G)(G)	GCAYGCNGGCGGCAAGTTCGG	CCGAACTTGCCGCCNGCRTGC
427_447	16	(C)(A)(CT)(G)(C)(AGCT)(G)(G)(C)(G)(G)(C)(A)(A)(G)(T)(T)(C)(G)(G)(TC)	CAYGCNGGCGGCAAGTTCGGY	RCCGAACTTGCCGCCNGCRTG
428_448	16	(A)(TC)(G)(C)(GACT)(G)(G)(C)(G)(G)(C)(A)(A)(G)(T)(T)(C)(G)(G)(CT)(G)	AYGCNGGCGGCAAGTTCGGYG	CRCCGAACTTGCCGCCNGCRT
429_449	16	(CT)(G)(C)(GATC)(G)(G)(C)(G)(G)(C)(A)(A)(G)(T)(T)(C)(G)(G)(TC)(G)(G)	YGCNGGCGGCAAGTTCGGYGG	CCRCCGAACTTGCCGCCNGCR
430_450	24	(G)(C)(GACT)(G)(G)(C)(G)(G)(C)(A)(A)(G)(T)(T)(C)(G)(G)(CT)(G)(G)(GTC)	GCNGGCGGCAAGTTCGGYGGB	VCCRCCGAACTTGCCGCCNGC
431_451	24	(C)(CTGA)(G)(G)(C)(G)(G)(C)(A)(A)(G)(T)(T)(C)(G)(G)(TC)(G)(G)(TCG)(G)	CNGGCGGCAAGTTCGGYGGBG	CVCCRCCGAACTTGCCGCCNG
432_452	24	(CTGA)(G)(G)(C)(G)(G)(C)(A)(A)(G)(T)(T)(C)(G)(G)(TC)(G)(G)(GTC)(G)(G)	NGGCGGCAAGTTCGGYGGBGG	CCVCCRCCGAACTTGCCGCCN
433_453	6	(G)(G)(C)(G)(G)(C)(A)(A)(G)(T)(T)(C)(G)(G)(CT)(G)(G)(TCG)(G)(G)(C)	GGCGGCAAGTTCGGYGGBGGC	GCCVCCRCCGAACTTGCCGCC
434_454	6	(G)(C)(G)(G)(C)(A)(A)(G)(T)(T)(C)(G)(G)(TC)(G)(G)(TCG)(G)(G)(C)(G)	GCGGCAAGTTCGGYGGBGGCG	CGCCVCCRCCGAACTTGCCGC
435_455	6	(C)(G)(G)(C)(A)(A)(G)(T)(T)(C)(G)(G)(TC)(G)(G)(GTC)(G)(G)(C)(G)(G)	CGGCAAGTTCGGYGGBGGCGG	CCGCCVCCRCCGAACTTGCCG
436_456	12	(G)(G)(C)(A)(A)(G)(T)(T)(C)(G)(G)(TC)(G)(G)(CTG)(G)(G)(C)(G)(G)(AC)	GGCAAGTTCGGYGGBGGCGGM	KCCGCCVCCRCCGAACTTGCC
437_457	12	(G)(C)(A)(A)(G)(T)(T)(C)(G)(G)(TC)(G)(G)(GTC)(G)(G)(C)(G)(G)(CA)(T)	GCAAGTTCGGYGGBGGCGGMT	AKCCGCCVCCRCCGAACTTGC
438_458	12	(C)(A)(A)(G)(T)(T)(C)(G)(G)(TC)(G)(G)(CTG)(G)(G)(C)(G)(G)(AC)(T)(A)	CAAGTTCGGYGGBGGCGGMTA	TAKCCGCCVCCRCCGAACTTG
439_459	24	(A)(A)(G)(T)(T)(C)(G)(G)(TC)(G)(G)(GTC)(G)(G)(C)(G)(G)(AC)(T)(A)(TC)	AAGTTCGGYGGBGGCGGMTAY	RTAKCCGCCVCCRCCGAACTT
440_460	24	(A)(G)(T)(T)(C)(G)(G)(TC)(G)(G)(GTC)(G)(G)(C)(G)(G)(AC)(T)(A)(CT)(G)	AGTTCGGYGGBGGCGGMTAYG	CRTAKCCGCCVCCRCCGAACT
441_461	24	(G)(T)(T)(C)(G)(G)(TC)(G)(G)(CTG)(G)(G)(C)(G)(G)(AC)(T)(A)(CT)(G)(C)	GTTCGGYGGBGGCGGMTAYGC	GCRTAKCCGCCVCCRCCGAAC
442_462	48	(T)(T)(C)(G)(G)(CT)(G)(G)(CTG)(G)(G)(C)(G)(G)(AC)(T)(A)(TC)(G)(C)(CG)	TTCGGYGGBGGCGGMTAYGCS	SGCRTAKCCGCCVCCRCCGAA
443_463	48	(T)(C)(G)(G)(TC)(G)(G)(GCT)(G)(G)(C)(G)(G)(AC)(T)(A)(CT)(G)(C)(GC)(G)	TCGGYGGBGGCGGMTAYGCSG	CSGCRTAKCCGCCVCCRCCGA
444_464	48	(C)(G)(G)(CT)(G)(G)(TCG)(G)(G)(C)(G)(G)(CA)(T)(A)(TC)(G)(C)(GC)(G)(T)	CGGYGGBGGCGGMTAYGCSGT	ACSGCRTAKCCGCCVCCRCCG
445_465	96	(G)(G)(CT)(G)(G)(GTC)(G)(G)(C)(G)(G)(CA)(T)(A)(CT)(G)(C)(CG)(G)(T)(TC)	GGYGGBGGCGGMTAYGCSGTY	RACSGCRTAKCCGCCVCCRCC
446_466	96	(G)(TC)(G)(G)(GTC)(G)(G)(C)(G)(G)(CA)(T)(A)(TC)(G)(C)(CG)(G)(T)(TC)(T)	GYGGBGGCGGMTAYGCSGTYT	ARACSGCRTAKCCGCCVCCRC
447_467	96	(TC)(G)(G)(TCG)(G)(G)(C)(G)(G)(CA)(T)(A)(TC)(G)(C)(CG)(G)(T)(TC)(T)(C)	YGGBGGCGGMTAYGCSGTYTC	GARACSGCRTAKCCGCCVCCR
448_468	48	(G)(G)(TCG)(G)(G)(C)(G)(G)(AC)(T)(A)(TC)(G)(C)(GC)(G)(T)(TC)(T)(C)(C)	GGBGGCGGMTAYGCSGTYTCC	GGARACSGCRTAKCCGCCVCC
449_469	48	(G)(GCT)(G)(G)(C)(G)(G)(CA)(T)(A)(TC)(G)(C)(GC)(G)(T)(CT)(T)(C)(C)(G)	GBGGCGGMTAYGCSGTYTCCG	CGGARACSGCRTAKCCGCCVC
450_470	48	(GTC)(G)(G)(C)(G)(G)(CA)(T)(A)(TC)(G)(C)(CG)(G)(T)(TC)(T)(C)(C)(G)(G)	BGGCGGMTAYGCSGTYTCCGG	CCGGARACSGCRTAKCCGCCV
451_471	16	(G)(G)(C)(G)(G)(AC)(T)(A)(CT)(G)(C)(GC)(G)(T)(TC)(T)(C)(C)(G)(G)(C)	GGCGGMTAYGCSGTYTCCGGC	GCCGGARACSGCRTAKCCGCC
452_472	16	(G)(C)(G)(G)(CA)(T)(A)(TC)(G)(C)(GC)(G)(T)(CT)(T)(C)(C)(G)(G)(C)(G)	GCGGMTAYGCSGTYTCCGGCG	CGCCGGARACSGCRTAKCCGC
453_473	16	(C)(G)(G)(AC)(T)(A)(TC)(G)(C)(CG)(G)(T)(CT)(T)(C)(C)(G)(G)(C)(G)(G)	CGGMTAYGCSGTYTCCGGCGG	CCGCCGGARACSGCRTAKCCG
454_474	32	(G)(G)(CA)(T)(A)(TC)(G)(C)(GC)(G)(T)(TC)(T)(C)(C)(G)(G)(C)(G)(G)(TC)	GGMTAYGCSGTYTCCGGCGGY	RCCGCCGGARACSGCRTAKCC
455_475	64	(G)(CA)(T)(A)(TC)(G)(C)(GC)(G)(T)(TC)(T)(C)(C)(G)(G)(C)(G)(G)(TC)(CT)	GMTAYGCSGTYTCCGGCGGYY	RRCCGCCGGARACSGCRTAKC
456_476	64	(AC)(T)(A)(TC)(G)(C)(GC)(G)(T)(TC)(T)(C)(C)(G)(G)(C)(G)(G)(TC)(CT)(T)	MTAYGCSGTYTCCGGCGGYYT	ARRCCGCCGGARACSGCRTAK
457_477	32	(T)(A)(TC)(G)(C)(CG)(G)(T)(TC)(T)(C)(C)(G)(G)(C)(G)(G)(TC)(CT)(T)(G)	TAYGCSGTYTCCGGCGGYYTG	CARRCCGCCGGARACSGCRTA
458_478	32	(A)(TC)(G)(C)(GC)(G)(T)(CT)(T)(C)(C)(G)(G)(C)(G)(G)(CT)(TC)(T)(G)(C)	AYGCSGTYTCCGGCGGYYTGC	GCARRCCGCCGGARACSGCRT
459_479	32	(CT)(G)(C)(GC)(G)(T)(TC)(T)(C)(C)(G)(G)(C)(G)(G)(CT)(TC)(T)(G)(C)(A)	YGCSGTYTCCGGCGGYYTGCA	TGCARRCCGCCGGARACSGCR
460_480	16	(G)(C)(CG)(G)(T)(CT)(T)(C)(C)(G)(G)(C)(G)(G)(CT)(CT)(T)(G)(C)(A)(C)	GCSGTYTCCGGCGGYYTGCAC	GTGCARRCCGCCGGARACSGC
461_481	16	(C)(GC)(G)(T)(CT)(T)(C)(C)(G)(G)(C)(G)(G)(CT)(CT)(T)(G)(C)(A)(C)(G)	CSGTYTCCGGCGGYYTGCACG	CGTGCARRCCGCCGGARACSG
462_482	16	(GC)(G)(T)(CT)(T)(C)(C)(G)(G)(C)(G)(G)(CT)(TC)(T)(G)(C)(A)(C)(G)(G)	SGTYTCCGGCGGYYTGCACGG	CCGTGCARRCCGCCGGARACS
463_483	8	(G)(T)(CT)(T)(C)(C)(G)(G)(C)(G)(G)(CT)(CT)(T)(G)(C)(A)(C)(G)(G)(C)	GTYTCCGGCGGYYTGCACGGC	GCCGTGCARRCCGCCGGARAC
464_484	8	(T)(CT)(T)(C)(C)(G)(G)(C)(G)(G)(TC)(TC)(T)(G)(C)(A)(C)(G)(G)(C)(G)	TYTCCGGCGGYYTGCACGGCG	CGCCGTGCARRCCGCCGGARA
465_485	8	(TC)(T)(C)(C)(G)(G)(C)(G)(G)(TC)(TC)(T)(G)(C)(A)(C)(G)(G)(C)(G)(T)	YTCCGGCGGYYTGCACGGCGT	ACGCCGTGCARRCCGCCGGAR
466_486	4	(T)(C)(C)(G)(G)(C)(G)(G)(CT)(TC)(T)(G)(C)(A)(C)(G)(G)(C)(G)(T)(G)	TCCGGCGGYYTGCACGGCGTG	CACGCCGTGCARRCCGCCGGA
467_487	4	(C)(C)(G)(G)(C)(G)(G)(CT)(CT)(T)(G)(C)(A)(C)(G)(G)(C)(G)(T)(G)(G)	CCGGCGGYYTGCACGGCGTGG	CCACGCCGTGCARRCCGCCGG
468_488	4	(C)(G)(G)(C)(G)(G)(TC)(TC)(T)(G)(C)(A)(C)(G)(G)(C)(G)(T)(G)(G)(G)	CGGCGGYYTGCACGGCGTGGG	CCCACGCCGTGCARRCCGCCG
469_489	8	(G)(G)(C)(G)(G)(CT)(TC)(T)(G)(C)(A)(C)(G)(G)(C)(G)(T)(G)(G)(G)(TC)	GGCGGYYTGCACGGCGTGGGY	RCCCACGCCGTGCARRCCGCC
470_490	8	(G)(C)(G)(G)(CT)(TC)(T)(G)(C)(A)(C)(G)(G)(C)(G)(T)(G)(G)(G)(TC)(A)	GCGGYYTGCACGGCGTGGGYA	TRCCCACGCCGTGCARRCCGC
471_491	8	(C)(G)(G)(TC)(TC)(T)(G)(C)(A)(C)(G)(G)(C)(G)(T)(G)(G)(G)(CT)(A)(T)	CGGYYTGCACGGCGTGGGYAT	ATRCCCACGCCGTGCARRCCG
472_492	16	(G)(G)(TC)(CT)(T)(G)(C)(A)(C)(G)(G)(C)(G)(T)(G)(G)(G)(CT)(A)(T)(TC)	GGYYTGCACGGCGTGGGYATY	RATRCCCACGCCGTGCARRCC
473_493	16	(G)(TC)(CT)(T)(G)(C)(A)(C)(G)(G)(C)(G)(T)(G)(G)(G)(TC)(A)(T)(TC)(T)	GYYTGCACGGCGTGGGYATYT	ARATRCCCACGCCGTGCARRC
474_494	16	(TC)(TC)(T)(G)(C)(A)(C)(G)(G)(C)(G)(T)(G)(G)(G)(CT)(A)(T)(CT)(T)(C)	YYTGCACGGCGTGGGYATYTC	GARATRCCCACGCCGTGCARR
475_495	16	(CT)(T)(G)(C)(A)(C)(G)(G)(C)(G)(T)(G)(G)(G)(CT)(A)(T)(CT)(T)(C)(TC)	YTGCACGGCGTGGGYATYTCY	RGARATRCCCACGCCGTGCAR
476_496	8	(T)(G)(C)(A)(C)(G)(G)(C)(G)(T)(G)(G)(G)(TC)(A)(T)(CT)(T)(C)(TC)(G)	TGCACGGCGTGGGYATYTCYG	CRGARATRCCCACGCCGTGCA
477_497	8	(G)(C)(A)(C)(G)(G)(C)(G)(T)(G)(G)(G)(CT)(A)(T)(CT)(T)(C)(CT)(G)(T)	GCACGGCGTGGGYATYTCYGT	ACRGARATRCCCACGCCGTGC
478_498	16	(C)(A)(C)(G)(G)(C)(G)(T)(G)(G)(G)(CT)(A)(T)(CT)(T)(C)(TC)(G)(T)(AG)	CACGGCGTGGGYATYTCYGTR	YACRGARATRCCCACGCCGTG
479_499	16	(A)(C)(G)(G)(C)(G)(T)(G)(G)(G)(TC)(A)(T)(TC)(T)(C)(TC)(G)(T)(AG)(G)	ACGGCGTGGGYATYTCYGTRG	CYACRGARATRCCCACGCCGT
480_500	16	(C)(G)(G)(C)(G)(T)(G)(G)(G)(TC)(A)(T)(TC)(T)(C)(CT)(G)(T)(AG)(G)(T)	CGGCGTGGGYATYTCYGTRGT	ACYACRGARATRCCCACGCCG
481_501	16	(G)(G)(C)(G)(T)(G)(G)(G)(TC)(A)(T)(TC)(T)(C)(TC)(G)(T)(AG)(G)(T)(G)	GGCGTGGGYATYTCYGTRGTG	CACYACRGARATRCCCACGCC
482_502	16	(G)(C)(G)(T)(G)(G)(G)(CT)(A)(T)(TC)(T)(C)(TC)(G)(T)(AG)(G)(T)(G)(A)	GCGTGGGYATYTCYGTRGTGA	TCACYACRGARATRCCCACGC
483_503	16	(C)(G)(T)(G)(G)(G)(CT)(A)(T)(TC)(T)(C)(TC)(G)(T)(AG)(G)(T)(G)(A)(A)	CGTGGGYATYTCYGTRGTGAA	TTCACYACRGARATRCCCACG
484_504	32	(G)(T)(G)(G)(G)(CT)(A)(T)(CT)(T)(C)(CT)(G)(T)(AG)(G)(T)(G)(A)(A)(CT)	GTGGGYATYTCYGTRGTGAAY	RTTCACYACRGARATRCCCAC
485_505	32	(T)(G)(G)(G)(TC)(A)(T)(CT)(T)(C)(CT)(G)(T)(GA)(G)(T)(G)(A)(A)(CT)(G)	TGGGYATYTCYGTRGTGAAYG	CRTTCACYACRGARATRCCCA
486_506	32	(G)(G)(G)(CT)(A)(T)(TC)(T)(C)(CT)(G)(T)(GA)(G)(T)(G)(A)(A)(TC)(G)(C)	GGGYATYTCYGTRGTGAAYGC	GCRTTCACYACRGARATRCCC
487_507	64	(G)(G)(CT)(A)(T)(TC)(T)(C)(TC)(G)(T)(AG)(G)(T)(G)(A)(A)(CT)(G)(C)(AG)	GGYATYTCYGTRGTGAAYGCR	YGCRTTCACYACRGARATRCC
488_508	128	(G)(TC)(A)(T)(CT)(T)(C)(CT)(G)(T)(AG)(G)(T)(G)(A)(A)(CT)(G)(C)(AG)(TC)	GYATYTCYGTRGTGAAYGCRY	RYGCRTTCACYACRGARATRC
489_509	128	(TC)(A)(T)(CT)(T)(C)(CT)(G)(T)(AG)(G)(T)(G)(A)(A)(CT)(G)(C)(AG)(CT)(T)	YATYTCYGTRGTGAAYGCRYT	ARYGCRTTCACYACRGARATR
490_510	64	(A)(T)(CT)(T)(C)(TC)(G)(T)(AG)(G)(T)(G)(A)(A)(TC)(G)(C)(AG)(TC)(T)(G)	ATYTCYGTRGTGAAYGCRYTG	CARYGCRTTCACYACRGARAT
491_511	64	(T)(TC)(T)(C)(TC)(G)(T)(AG)(G)(T)(G)(A)(A)(TC)(G)(C)(GA)(CT)(T)(G)(T)	TYTCYGTRGTGAAYGCRYTGT	ACARYGCRTTCACYACRGARA
492_512	64	(CT)(T)(C)(CT)(G)(T)(GA)(G)(T)(G)(A)(A)(TC)(G)(C)(AG)(CT)(T)(G)(T)(C)	YTCYGTRGTGAAYGCRYTGTC	GACARYGCRTTCACYACRGAR
493_513	64	(T)(C)(TC)(G)(T)(GA)(G)(T)(G)(A)(A)(TC)(G)(C)(AG)(CT)(T)(G)(T)(C)(GC)	TCYGTRGTGAAYGCRYTGTCS	SGACARYGCRTTCACYACRGA
494_514	64	(C)(TC)(G)(T)(AG)(G)(T)(G)(A)(A)(CT)(G)(C)(AG)(TC)(T)(G)(T)(C)(CG)(A)	CYGTRGTGAAYGCRYTGTCSA	TSGACARYGCRTTCACYACRG
495_515	64	(CT)(G)(T)(GA)(G)(T)(G)(A)(A)(CT)(G)(C)(AG)(TC)(T)(G)(T)(C)(GC)(A)(C)	YGTRGTGAAYGCRYTGTCSAC	GTSGACARYGCRTTCACYACR
496_516	32	(G)(T)(AG)(G)(T)(G)(A)(A)(TC)(G)(C)(GA)(TC)(T)(G)(T)(C)(CG)(A)(C)(C)	GTRGTGAAYGCRYTGTCSACC	GGTSGACARYGCRTTCACYAC
497_517	32	(T)(AG)(G)(T)(G)(A)(A)(TC)(G)(C)(GA)(CT)(T)(G)(T)(C)(GC)(A)(C)(C)(C)	TRGTGAAYGCRYTGTCSACCC	GGGTSGACARYGCRTTCACYA
498_518	32	(GA)(G)(T)(G)(A)(A)(CT)(G)(C)(GA)(CT)(T)(G)(T)(C)(GC)(A)(C)(C)(C)(G)	RGTGAAYGCRYTGTCSACCCG	CGGGTSGACARYGCRTTCACY
499_519	16	(G)(T)(G)(A)(A)(CT)(G)(C)(AG)(CT)(T)(G)(T)(C)(GC)(A)(C)(C)(C)(G)(C)	GTGAAYGCRYTGTCSACCCGC	GCGGGTSGACARYGCRTTCAC
500_520	16	(T)(G)(A)(A)(CT)(G)(C)(AG)(TC)(T)(G)(T)(C)(CG)(A)(C)(C)(C)(G)(C)(G)	TGAAYGCRYTGTCSACCCGCG	CGCGGGTSGACARYGCRTTCA
501_521	16	(G)(A)(A)(CT)(G)(C)(GA)(CT)(T)(G)(T)(C)(GC)(A)(C)(C)(C)(G)(C)(G)(T)	GAAYGCRYTGTCSACCCGCGT	ACGCGGGTSGACARYGCRTTC
502_522	32	(A)(A)(CT)(G)(C)(AG)(TC)(T)(G)(T)(C)(GC)(A)(C)(C)(C)(G)(C)(G)(T)(CG)	AAYGCRYTGTCSACCCGCGTS	SACGCGGGTSGACARYGCRTT
503_523	32	(A)(TC)(G)(C)(AG)(CT)(T)(G)(T)(C)(CG)(A)(C)(C)(C)(G)(C)(G)(T)(CG)(G)	AYGCRYTGTCSACCCGCGTSG	CSACGCGGGTSGACARYGCRT
504_524	32	(TC)(G)(C)(AG)(CT)(T)(G)(T)(C)(CG)(A)(C)(C)(C)(G)(C)(G)(T)(CG)(G)(A)	YGCRYTGTCSACCCGCGTSGA	TCSACGCGGGTSGACARYGCR
505_525	16	(G)(C)(GA)(CT)(T)(G)(T)(C)(GC)(A)(C)(C)(C)(G)(C)(G)(T)(CG)(G)(A)(C)	GCRYTGTCSACCCGCGTSGAC	GTCSACGCGGGTSGACARYGC
506_526	16	(C)(GA)(TC)(T)(G)(T)(C)(GC)(A)(C)(C)(C)(G)(C)(G)(T)(GC)(G)(A)(C)(A)	CRYTGTCSACCCGCGTSGACA	TGTCSACGCGGGTSGACARYG
507_527	16	(GA)(CT)(T)(G)(T)(C)(GC)(A)(C)(C)(C)(G)(C)(G)(T)(CG)(G)(A)(C)(A)(T)	RYTGTCSACCCGCGTSGACAT	ATGTCSACGCGGGTSGACARY
508_528	8	(TC)(T)(G)(T)(C)(GC)(A)(C)(C)(C)(G)(C)(G)(T)(CG)(G)(A)(C)(A)(T)(C)	YTGTCSACCCGCGTSGACATC	GATGTCSACGCGGGTSGACAR
509_529	4	(T)(G)(T)(C)(GC)(A)(C)(C)(C)(G)(C)(G)(T)(CG)(G)(A)(C)(A)(T)(C)(G)	TGTCSACCCGCGTSGACATCG	CGATGTCSACGCGGGTSGACA
510_530	4	(G)(T)(C)(CG)(A)(C)(C)(C)(G)(C)(G)(T)(CG)(G)(A)(C)(A)(T)(C)(G)(A)	GTCSACCCGCGTSGACATCGA	TCGATGTCSACGCGGGTSGAC
511_531	4	(T)(C)(CG)(A)(C)(C)(C)(G)(C)(G)(T)(CG)(G)(A)(C)(A)(T)(C)(G)(A)(A)	TCSACCCGCGTSGACATCGAA	TTCGATGTCSACGCGGGTSGA
512_532	4	(C)(CG)(A)(C)(C)(C)(G)(C)(G)(T)(GC)(G)(A)(C)(A)(T)(C)(G)(A)(A)(G)	CSACCCGCGTSGACATCGAAG	CTTCGATGTCSACGCGGGTSG
513_533	4	(GC)(A)(C)(C)(C)(G)(C)(G)(T)(GC)(G)(A)(C)(A)(T)(C)(G)(A)(A)(G)(T)	SACCCGCGTSGACATCGAAGT	ACTTCGATGTCSACGCGGGTS
514_534	2	(A)(C)(C)(C)(G)(C)(G)(T)(GC)(G)(A)(C)(A)(T)(C)(G)(A)(A)(G)(T)(G)	ACCCGCGTSGACATCGAAGTG	CACTTCGATGTCSACGCGGGT
515_535	2	(C)(C)(C)(G)(C)(G)(T)(CG)(G)(A)(C)(A)(T)(C)(G)(A)(A)(G)(T)(G)(C)	CCCGCGTSGACATCGAAGTGC	GCACTTCGATGTCSACGCGGG
516_536	2	(C)(C)(G)(C)(G)(T)(CG)(G)(A)(C)(A)(T)(C)(G)(A)(A)(G)(T)(G)(C)(G)	CCGCGTSGACATCGAAGTGCG	CGCACTTCGATGTCSACGCGG
517_537	4	(C)(G)(C)(G)(T)(CG)(G)(A)(C)(A)(T)(C)(G)(A)(A)(G)(T)(G)(C)(G)(TC)	CGCGTSGACATCGAAGTGCGY	RCGCACTTCGATGTCSACGCG
518_538	4	(G)(C)(G)(T)(CG)(G)(A)(C)(A)(T)(C)(G)(A)(A)(G)(T)(G)(C)(G)(TC)(C)	GCGTSGACATCGAAGTGCGYC	GRCGCACTTCGATGTCSACGC
519_539	4	(C)(G)(T)(CG)(G)(A)(C)(A)(T)(C)(G)(A)(A)(G)(T)(G)(C)(G)(CT)(C)(G)	CGTSGACATCGAAGTGCGYCG	CGRCGCACTTCGATGTCSACG
520_540	12	(G)(T)(GC)(G)(A)(C)(A)(T)(C)(G)(A)(A)(G)(T)(G)(C)(G)(TC)(C)(G)(ACT)	GTSGACATCGAAGTGCGYCGH	DCGRCGCACTTCGATGTCSAC
521_541	12	(T)(GC)(G)(A)(C)(A)(T)(C)(G)(A)(A)(G)(T)(G)(C)(G)(CT)(C)(G)(ACT)(C)	TSGACATCGAAGTGCGYCGHC	GDCGRCGCACTTCGATGTCSA
522_542	12	(GC)(G)(A)(C)(A)(T)(C)(G)(A)(A)(G)(T)(G)(C)(G)(CT)(C)(G)(CTA)(C)(A)	SGACATCGAAGTGCGYCGHCA	TGDCGRCGCACTTCGATGTCS
523_543	6	(G)(A)(C)(A)(T)(C)(G)(A)(A)(G)(T)(G)(C)(G)(CT)(C)(G)(ATC)(C)(A)(G)	GACATCGAAGTGCGYCGHCAG	CTGDCGRCGCACTTCGATGTC
524_544	6	(A)(C)(A)(T)(C)(G)(A)(A)(G)(T)(G)(C)(G)(CT)(C)(G)(ACT)(C)(A)(G)(G)	ACATCGAAGTGCGYCGHCAGG	CCTGDCGRCGCACTTCGATGT
525_545	6	(C)(A)(T)(C)(G)(A)(A)(G)(T)(G)(C)(G)(TC)(C)(G)(CTA)(C)(A)(G)(G)(G)	CATCGAAGTGCGYCGHCAGGG	CCCTGDCGRCGCACTTCGATG
526_546	18	(A)(T)(C)(G)(A)(A)(G)(T)(G)(C)(G)(CT)(C)(G)(TCA)(C)(A)(G)(G)(G)(ATC)	ATCGAAGTGCGYCGHCAGGGH	DCCCTGDCGRCGCACTTCGAT
527_547	18	(T)(C)(G)(A)(A)(G)(T)(G)(C)(G)(CT)(C)(G)(ATC)(C)(A)(G)(G)(G)(ATC)(T)	TCGAAGTGCGYCGHCAGGGHT	ADCCCTGDCGRCGCACTTCGA
528_548	18	(C)(G)(A)(A)(G)(T)(G)(C)(G)(CT)(C)(G)(ATC)(C)(A)(G)(G)(G)(CTA)(T)(T)	CGAAGTGCGYCGHCAGGGHTT	AADCCCTGDCGRCGCACTTCG
529_549	18	(G)(A)(A)(G)(T)(G)(C)(G)(TC)(C)(G)(ATC)(C)(A)(G)(G)(G)(TCA)(T)(T)(C)	GAAGTGCGYCGHCAGGGHTTC	GAADCCCTGDCGRCGCACTTC
530_550	18	(A)(A)(G)(T)(G)(C)(G)(TC)(C)(G)(ACT)(C)(A)(G)(G)(G)(TCA)(T)(T)(C)(C)	AAGTGCGYCGHCAGGGHTTCC	GGAADCCCTGDCGRCGCACTT
531_551	18	(A)(G)(T)(G)(C)(G)(CT)(C)(G)(TCA)(C)(A)(G)(G)(G)(ACT)(T)(T)(C)(C)(A)	AGTGCGYCGHCAGGGHTTCCA	TGGAADCCCTGDCGRCGCACT
532_552	36	(G)(T)(G)(C)(G)(TC)(C)(G)(ATC)(C)(A)(G)(G)(G)(ACT)(T)(T)(C)(C)(A)(CT)	GTGCGYCGHCAGGGHTTCCAY	RTGGAADCCCTGDCGRCGCAC
533_553	36	(T)(G)(C)(G)(TC)(C)(G)(ATC)(C)(A)(G)(G)(G)(CTA)(T)(T)(C)(C)(A)(CT)(T)	TGCGYCGHCAGGGHTTCCAYT	ARTGGAADCCCTGDCGRCGCA
534_554	36	(G)(C)(G)(CT)(C)(G)(TCA)(C)(A)(G)(G)(G)(ACT)(T)(T)(C)(C)(A)(CT)(T)(G)	GCGYCGHCAGGGHTTCCAYTG	CARTGGAADCCCTGDCGRCGC
535_555	36	(C)(G)(CT)(C)(G)(ATC)(C)(A)(G)(G)(G)(ACT)(T)(T)(C)(C)(A)(CT)(T)(G)(G)	CGYCGHCAGGGHTTCCAYTGG	CCARTGGAADCCCTGDCGRCG
536_556	36	(G)(CT)(C)(G)(CTA)(C)(A)(G)(G)(G)(ACT)(T)(T)(C)(C)(A)(TC)(T)(G)(G)(A)	GYCGHCAGGGHTTCCAYTGGA	TCCARTGGAADCCCTGDCGRC
537_557	36	(CT)(C)(G)(ATC)(C)(A)(G)(G)(G)(TCA)(T)(T)(C)(C)(A)(TC)(T)(G)(G)(A)(C)	YCGHCAGGGHTTCCAYTGGAC	GTCCARTGGAADCCCTGDCGR
538_558	36	(C)(G)(ATC)(C)(A)(G)(G)(G)(ATC)(T)(T)(C)(C)(A)(TC)(T)(G)(G)(A)(C)(AC)	CGHCAGGGHTTCCAYTGGACM	KGTCCARTGGAADCCCTGDCG
539_559	36	(G)(TCA)(C)(A)(G)(G)(G)(ACT)(T)(T)(C)(C)(A)(CT)(T)(G)(G)(A)(C)(CA)(C)	GHCAGGGHTTCCAYTGGACMC	GKGTCCARTGGAADCCCTGDC
540_560	36	(ATC)(C)(A)(G)(G)(G)(ATC)(T)(T)(C)(C)(A)(CT)(T)(G)(G)(A)(C)(AC)(C)(A)	HCAGGGHTTCCAYTGGACMCA	TGKGTCCARTGGAADCCCTGD
541_561	12	(C)(A)(G)(G)(G)(ACT)(T)(T)(C)(C)(A)(TC)(T)(G)(G)(A)(C)(CA)(C)(A)(G)	CAGGGHTTCCAYTGGACMCAG	CTGKGTCCARTGGAADCCCTG
542_562	12	(A)(G)(G)(G)(TCA)(T)(T)(C)(C)(A)(CT)(T)(G)(G)(A)(C)(CA)(C)(A)(G)(A)	AGGGHTTCCAYTGGACMCAGA	TCTGKGTCCARTGGAADCCCT
543_563	12	(G)(G)(G)(ATC)(T)(T)(C)(C)(A)(TC)(T)(G)(G)(A)(C)(CA)(C)(A)(G)(A)(C)	GGGHTTCCAYTGGACMCAGAC	GTCTGKGTCCARTGGAADCCC
544_564	12	(G)(G)(CTA)(T)(T)(C)(C)(A)(TC)(T)(G)(G)(A)(C)(AC)(C)(A)(G)(A)(C)(C)	GGHTTCCAYTGGACMCAGACC	GGTCTGKGTCCARTGGAADCC
545_565	12	(G)(ATC)(T)(T)(C)(C)(A)(TC)(T)(G)(G)(A)(C)(AC)(C)(A)(G)(A)(C)(C)(T)	GHTTCCAYTGGACMCAGACCT	AGGTCTGKGTCCARTGGAADC
546_566	12	(CTA)(T)(T)(C)(C)(A)(CT)(T)(G)(G)(A)(C)(AC)(C)(A)(G)(A)(C)(C)(T)(A)	HTTCCAYTGGACMCAGACCTA	TAGGTCTGKGTCCARTGGAAD
547_567	8	(T)(T)(C)(C)(A)(TC)(T)(G)(G)(A)(C)(CA)(C)(A)(G)(A)(C)(C)(T)(A)(CT)	TTCCAYTGGACMCAGACCTAY	RTAGGTCTGKGTCCARTGGAA
548_568	16	(T)(C)(C)(A)(TC)(T)(G)(G)(A)(C)(AC)(C)(A)(G)(A)(C)(C)(T)(A)(CT)(AG)	TCCAYTGGACMCAGACCTAYR	YRTAGGTCTGKGTCCARTGGA
549_569	32	(C)(C)(A)(CT)(T)(G)(G)(A)(C)(CA)(C)(A)(G)(A)(C)(C)(T)(A)(CT)(AG)(AT)	CCAYTGGACMCAGACCTAYRW	WYRTAGGTCTGKGTCCARTGG
550_570	64	(C)(A)(TC)(T)(G)(G)(A)(C)(AC)(C)(A)(G)(A)(C)(C)(T)(A)(TC)(AG)(AT)(CG)	CAYTGGACMCAGACCTAYRWS	SWYRTAGGTCTGKGTCCARTG
551_571	128	(A)(CT)(T)(G)(G)(A)(C)(CA)(C)(A)(G)(A)(C)(C)(T)(A)(CT)(GA)(TA)(GC)(AG)	AYTGGACMCAGACCTAYRWSR	YSWYRTAGGTCTGKGTCCART
552_572	128	(CT)(T)(G)(G)(A)(C)(AC)(C)(A)(G)(A)(C)(C)(T)(A)(TC)(AG)(TA)(GC)(AG)(A)	YTGGACMCAGACCTAYRWSRA	TYSWYRTAGGTCTGKGTCCAR
553_573	64	(T)(G)(G)(A)(C)(AC)(C)(A)(G)(A)(C)(C)(T)(A)(TC)(GA)(TA)(CG)(AG)(A)(C)	TGGACMCAGACCTAYRWSRAC	GTYSWYRTAGGTCTGKGTCCA
554_574	64	(G)(G)(A)(C)(CA)(C)(A)(G)(A)(C)(C)(T)(A)(CT)(GA)(AT)(CG)(GA)(A)(C)(C)	GGACMCAGACCTAYRWSRACC	GGTYSWYRTAGGTCTGKGTCC
555_575	64	(G)(A)(C)(CA)(C)(A)(G)(A)(C)(C)(T)(A)(TC)(AG)(AT)(CG)(AG)(A)(C)(C)(A)	GACMCAGACCTAYRWSRACCA	TGGTYSWYRTAGGTCTGKGTC
556_576	64	(A)(C)(AC)(C)(A)(G)(A)(C)(C)(T)(A)(TC)(GA)(TA)(CG)(GA)(A)(C)(C)(A)(G)	ACMCAGACCTAYRWSRACCAG	CTGGTYSWYRTAGGTCTGKGT
557_577	128	(C)(CA)(C)(A)(G)(A)(C)(C)(T)(A)(TC)(AG)(TA)(CG)(AG)(A)(C)(C)(A)(G)(CA)	CMCAGACCTAYRWSRACCAGM	KCTGGTYSWYRTAGGTCTGKG
558_578	128	(AC)(C)(A)(G)(A)(C)(C)(T)(A)(CT)(GA)(AT)(GC)(AG)(A)(C)(C)(A)(G)(AC)(A)	MCAGACCTAYRWSRACCAGMA	TKCTGGTYSWYRTAGGTCTGK
559_579	128	(C)(A)(G)(A)(C)(C)(T)(A)(CT)(GA)(TA)(CG)(GA)(A)(C)(C)(A)(G)(AC)(A)(GC)	CAGACCTAYRWSRACCAGMAS	STKCTGGTYSWYRTAGGTCTG
560_580	128	(A)(G)(A)(C)(C)(T)(A)(CT)(GA)(AT)(GC)(GA)(A)(C)(C)(A)(G)(CA)(A)(GC)(C)	AGACCTAYRWSRACCAGMASC	GSTKCTGGTYSWYRTAGGTCT
561_581	128	(G)(A)(C)(C)(T)(A)(CT)(GA)(TA)(GC)(AG)(A)(C)(C)(A)(G)(CA)(A)(CG)(C)(C)	GACCTAYRWSRACCAGMASCC	GGSTKCTGGTYSWYRTAGGTC
562_582	256	(A)(C)(C)(T)(A)(TC)(AG)(AT)(GC)(GA)(A)(C)(C)(A)(G)(AC)(A)(GC)(C)(C)(GC)	ACCTAYRWSRACCAGMASCCS	SGGSTKCTGGTYSWYRTAGGT
563_583	256	(C)(C)(T)(A)(CT)(GA)(TA)(GC)(AG)(A)(C)(C)(A)(G)(CA)(A)(CG)(C)(C)(GC)(A)	CCTAYRWSRACCAGMASCCSA	TSGGSTKCTGGTYSWYRTAGG
564_584	256	(C)(T)(A)(TC)(AG)(TA)(CG)(AG)(A)(C)(C)(A)(G)(AC)(A)(GC)(C)(C)(GC)(A)(C)	CTAYRWSRACCAGMASCCSAC	GTSGGSTKCTGGTYSWYRTAG
565_585	768	(T)(A)(CT)(GA)(TA)(CG)(AG)(A)(C)(C)(A)(G)(AC)(A)(CG)(C)(C)(CG)(A)(C)(CTG)	TAYRWSRACCAGMASCCSACB	VGTSGGSTKCTGGTYSWYRTA
566_586	2304	(A)(TC)(AG)(TA)(CG)(AG)(A)(C)(C)(A)(G)(AC)(A)(CG)(C)(C)(GC)(A)(C)(CTG)(AGT)	AYRWSRACCAGMASCCSACBD	HVGTSGGSTKCTGGTYSWYRT
567_587	2304	(TC)(GA)(TA)(GC)(AG)(A)(C)(C)(A)(G)(CA)(A)(CG)(C)(C)(GC)(A)(C)(GCT)(GAT)(C)	YRWSRACCAGMASCCSACBDC	GHVGTSGGSTKCTGGTYSWYR
568_588	3456	(GA)(AT)(GC)(GA)(A)(C)(C)(A)(G)(AC)(A)(GC)(C)(C)(GC)(A)(C)(GTC)(GAT)(C)(GAC)	RWSRACCAGMASCCSACBDCV	BGHVGTSGGSTKCTGGTYSWY
569_589	1728	(TA)(CG)(GA)(A)(C)(C)(A)(G)(AC)(A)(GC)(C)(C)(CG)(A)(C)(GTC)(TAG)(C)(CGA)(C)	WSRACCAGMASCCSACBDCVC	GBGHVGTSGGSTKCTGGTYSW
570_590	1728	(GC)(AG)(A)(C)(C)(A)(G)(AC)(A)(CG)(C)(C)(GC)(A)(C)(TCG)(GAT)(C)(CGA)(C)(CG)	SRACCAGMASCCSACBDCVCS	SGBGHVGTSGGSTKCTGGTYS
571_591	1728	(GA)(A)(C)(C)(A)(G)(AC)(A)(GC)(C)(C)(GC)(A)(C)(CTG)(AGT)(C)(AGC)(C)(CG)(GT)	RACCAGMASCCSACBDCVCSK	MSGBGHVGTSGGSTKCTGGTY
572_592	864	(A)(C)(C)(A)(G)(CA)(A)(GC)(C)(C)(GC)(A)(C)(CTG)(AGT)(C)(CAG)(C)(GC)(GT)(C)	ACCAGMASCCSACBDCVCSKC	GMSGBGHVGTSGGSTKCTGGT
573_593	864	(C)(C)(A)(G)(AC)(A)(CG)(C)(C)(GC)(A)(C)(CTG)(TAG)(C)(GAC)(C)(CG)(TG)(C)(T)	CCAGMASCCSACBDCVCSKCT	AGMSGBGHVGTSGGSTKCTGG
574_594	1728	(C)(A)(G)(CA)(A)(CG)(C)(C)(CG)(A)(C)(CTG)(GAT)(C)(CAG)(C)(CG)(TG)(C)(T)(GT)	CAGMASCCSACBDCVCSKCTK	MAGMSGBGHVGTSGGSTKCTG
575_595	3456	(A)(G)(CA)(A)(GC)(C)(C)(CG)(A)(C)(CTG)(GAT)(C)(GAC)(C)(CG)(GT)(C)(T)(TG)(CG)	AGMASCCSACBDCVCSKCTKS	SMAGMSGBGHVGTSGGSTKCT
576_596	6912	(G)(AC)(A)(GC)(C)(C)(CG)(A)(C)(TCG)(GAT)(C)(CGA)(C)(CG)(TG)(C)(T)(GT)(GC)(CT)	GMASCCSACBDCVCSKCTKSY	RSMAGMSGBGHVGTSGGSTKC
577_597	13824	(CA)(A)(GC)(C)(C)(GC)(A)(C)(GCT)(TGA)(C)(CAG)(C)(CG)(TG)(C)(T)(GT)(GC)(CT)(CG)	MASCCSACBDCVCSKCTKSYS	SRSMAGMSGBGHVGTSGGSTK
578_598	13824	(A)(CG)(C)(C)(CG)(A)(C)(CTG)(GAT)(C)(GAC)(C)(GC)(GT)(C)(T)(TG)(CG)(TC)(GC)(AC)	ASCCSACBDCVCSKCTKSYSM	KSRSMAGMSGBGHVGTSGGST
579_599	13824	(CG)(C)(C)(GC)(A)(C)(CTG)(GAT)(C)(AGC)(C)(CG)(GT)(C)(T)(TG)(CG)(CT)(CG)(CA)(A)	SCCSACBDCVCSKCTKSYSMA	TKSRSMAGMSGBGHVGTSGGS
580_600	6912	(C)(C)(CG)(A)(C)(GCT)(GAT)(C)(CAG)(C)(CG)(GT)(C)(T)(TG)(CG)(CT)(CG)(AC)(A)(G)	CCSACBDCVCSKCTKSYSMAG	CTKSRSMAGMSGBGHVGTSGG
581_601	6912	(C)(CG)(A)(C)(CTG)(TGA)(C)(CAG)(C)(GC)(TG)(C)(T)(GT)(GC)(TC)(GC)(CA)(A)(G)(G)	CSACBDCVCSKCTKSYSMAGG	CCTKSRSMAGMSGBGHVGTSG
582_602	6912	(GC)(A)(C)(GTC)(AGT)(C)(CGA)(C)(CG)(GT)(C)(T)(GT)(CG)(TC)(GC)(CA)(A)(G)(G)(G)	SACBDCVCSKCTKSYSMAGGG	CCCTKSRSMAGMSGBGHVGTS
583_603	10368	(A)(C)(TCG)(GAT)(C)(CAG)(C)(CG)(GT)(C)(T)(TG)(CG)(TC)(GC)(AC)(A)(G)(G)(G)(TCG)	ACBDCVCSKCTKSYSMAGGGB	VCCCTKSRSMAGMSGBGHVGT
584_604	31104	(C)(GCT)(TGA)(C)(GAC)(C)(GC)(TG)(C)(T)(TG)(GC)(TC)(GC)(AC)(A)(G)(G)(G)(GTC)(CGA)	CBDCVCSKCTKSYSMAGGGBV	BVCCCTKSRSMAGMSGBGHVG
585_605	31104	(CTG)(TGA)(C)(CGA)(C)(GC)(GT)(C)(T)(GT)(CG)(CT)(GC)(CA)(A)(G)(G)(G)(TCG)(GAC)(A)	BDCVCSKCTKSYSMAGGGBVA	TBVCCCTKSRSMAGMSGBGHV
586_606	20736	(TAG)(C)(CGA)(C)(GC)(TG)(C)(T)(TG)(GC)(CT)(GC)(CA)(A)(G)(G)(G)(GTC)(AGC)(A)(GA)	DCVCSKCTKSYSMAGGGBVAR	YTBVCCCTKSRSMAGMSGBGH
587_607	6912	(C)(CAG)(C)(CG)(TG)(C)(T)(GT)(GC)(CT)(GC)(CA)(A)(G)(G)(G)(GCT)(CAG)(A)(AG)(C)	CVCSKCTKSYSMAGGGBVARC	GYTBVCCCTKSRSMAGMSGBG
588_608	6912	(CAG)(C)(GC)(GT)(C)(T)(GT)(CG)(CT)(GC)(AC)(A)(G)(G)(G)(GTC)(AGC)(A)(GA)(C)(C)	VCSKCTKSYSMAGGGBVARCC	GGYTBVCCCTKSRSMAGMSGB
589_609	4608	(C)(GC)(GT)(C)(T)(GT)(GC)(CT)(GC)(CA)(A)(G)(G)(G)(GCT)(AGC)(A)(AG)(C)(C)(GC)	CSKCTKSYSMAGGGBVARCCS	SGGYTBVCCCTKSRSMAGMSG
590_610	4608	(GC)(GT)(C)(T)(GT)(GC)(TC)(CG)(CA)(A)(G)(G)(G)(GCT)(CGA)(A)(AG)(C)(C)(GC)(A)	SKCTKSYSMAGGGBVARCCSA	TSGGYTBVCCCTKSRSMAGMS
591_611	2304	(GT)(C)(T)(GT)(GC)(CT)(GC)(CA)(A)(G)(G)(G)(CTG)(GAC)(A)(GA)(C)(C)(GC)(A)(T)	KCTKSYSMAGGGBVARCCSAT	ATSGGYTBVCCCTKSRSMAGM
592_612	1152	(C)(T)(TG)(CG)(TC)(GC)(CA)(A)(G)(G)(G)(GTC)(AGC)(A)(GA)(C)(C)(CG)(A)(T)(G)	CTKSYSMAGGGBVARCCSATG	CATSGGYTBVCCCTKSRSMAG
593_613	2304	(T)(TG)(GC)(TC)(GC)(CA)(A)(G)(G)(G)(CTG)(GAC)(A)(GA)(C)(C)(CG)(A)(T)(G)(AG)	TKSYSMAGGGBVARCCSATGR	YCATSGGYTBVCCCTKSRSMA
594_614	6912	(TG)(CG)(TC)(CG)(AC)(A)(G)(G)(G)(GCT)(CAG)(A)(AG)(C)(C)(CG)(A)(T)(G)(GA)(GAC)	KSYSMAGGGBVARCCSATGRV	BYCATSGGYTBVCCCTKSRSM
595_615	10368	(GC)(TC)(CG)(AC)(A)(G)(G)(G)(CTG)(CGA)(A)(AG)(C)(C)(GC)(A)(T)(G)(GA)(CGA)(AGC)	SYSMAGGGBVARCCSATGRVV	BBYCATSGGYTBVCCCTKSRS
596_616	5184	(CT)(CG)(AC)(A)(G)(G)(G)(GTC)(AGC)(A)(GA)(C)(C)(GC)(A)(T)(G)(AG)(AGC)(CAG)(G)	YSMAGGGBVARCCSATGRVVG	CBBYCATSGGYTBVCCCTKSR
597_617	2592	(GC)(CA)(A)(G)(G)(G)(TCG)(CAG)(A)(GA)(C)(C)(CG)(A)(T)(G)(GA)(CAG)(CGA)(G)(A)	SMAGGGBVARCCSATGRVVGA	TCBBYCATSGGYTBVCCCTKS
598_618	3888	(AC)(A)(G)(G)(G)(GCT)(GAC)(A)(AG)(C)(C)(CG)(A)(T)(G)(AG)(GAC)(CAG)(G)(A)(ACT)	MAGGGBVARCCSATGRVVGAH	DTCBBYCATSGGYTBVCCCTK
599_619	1944	(A)(G)(G)(G)(CTG)(AGC)(A)(GA)(C)(C)(CG)(A)(T)(G)(AG)(GAC)(GAC)(G)(A)(ATC)(G)	AGGGBVARCCSATGRVVGAHG	CDTCBBYCATSGGYTBVCCCT
600_620	3888	(G)(G)(G)(GTC)(CAG)(A)(AG)(C)(C)(GC)(A)(T)(G)(GA)(GAC)(CAG)(G)(A)(ATC)(G)(GA)	GGGBVARCCSATGRVVGAHGR	YCDTCBBYCATSGGYTBVCCC
601_621	7776	(G)(G)(GCT)(GAC)(A)(GA)(C)(C)(CG)(A)(T)(G)(GA)(CAG)(AGC)(G)(A)(ATC)(G)(AG)(CT)	GGBVARCCSATGRVVGAHGRY	RYCDTCBBYCATSGGYTBVCC
602_622	7776	(G)(GTC)(CAG)(A)(AG)(C)(C)(GC)(A)(T)(G)(GA)(CGA)(CAG)(G)(A)(ACT)(G)(AG)(CT)(G)	GBVARCCSATGRVVGAHGRYG	CRYCDTCBBYCATSGGYTBVC
603_623	7776	(TCG)(AGC)(A)(GA)(C)(C)(GC)(A)(T)(G)(AG)(AGC)(GAC)(G)(A)(ATC)(G)(AG)(CT)(G)(A)	BVARCCSATGRVVGAHGRYGA	TCRYCDTCBBYCATSGGYTBV
604_624	5184	(CAG)(A)(GA)(C)(C)(GC)(A)(T)(G)(AG)(CGA)(CGA)(G)(A)(ATC)(G)(AG)(TC)(G)(A)(GA)	VARCCSATGRVVGAHGRYGAR	YTCRYCDTCBBYCATSGGYTB
605_625	1728	(A)(GA)(C)(C)(CG)(A)(T)(G)(AG)(AGC)(CAG)(G)(A)(CTA)(G)(AG)(CT)(G)(A)(GA)(T)	ARCCSATGRVVGAHGRYGART	AYTCRYCDTCBBYCATSGGYT
606_626	1728	(GA)(C)(C)(GC)(A)(T)(G)(GA)(AGC)(CGA)(G)(A)(ACT)(G)(AG)(CT)(G)(A)(AG)(T)(C)	RCCSATGRVVGAHGRYGARTC	GAYTCRYCDTCBBYCATSGGY
607_627	864	(C)(C)(GC)(A)(T)(G)(AG)(GAC)(CAG)(G)(A)(ACT)(G)(AG)(CT)(G)(A)(GA)(T)(C)(C)	CCSATGRVVGAHGRYGARTCC	GGAYTCRYCDTCBBYCATSGG
608_628	864	(C)(CG)(A)(T)(G)(AG)(CAG)(GAC)(G)(A)(ACT)(G)(AG)(CT)(G)(A)(AG)(T)(C)(C)(A)	CSATGRVVGAHGRYGARTCCA	TGGAYTCRYCDTCBBYCATSG
609_629	864	(GC)(A)(T)(G)(AG)(CAG)(CGA)(G)(A)(ACT)(G)(AG)(TC)(G)(A)(GA)(T)(C)(C)(A)(C)	SATGRVVGAHGRYGARTCCAC	GTGGAYTCRYCDTCBBYCATS
610_630	432	(A)(T)(G)(AG)(AGC)(CAG)(G)(A)(ACT)(G)(AG)(CT)(G)(A)(AG)(T)(C)(C)(A)(C)(C)	ATGRVVGAHGRYGARTCCACC	GGTGGAYTCRYCDTCBBYCAT
611_631	432	(T)(G)(AG)(AGC)(CGA)(G)(A)(CTA)(G)(GA)(CT)(G)(A)(GA)(T)(C)(C)(A)(C)(C)(G)	TGRVVGAHGRYGARTCCACCG	CGGTGGAYTCRYCDTCBBYCA
612_632	432	(G)(GA)(AGC)(CGA)(G)(A)(TCA)(G)(GA)(TC)(G)(A)(AG)(T)(C)(C)(A)(C)(C)(G)(G)	GRVVGAHGRYGARTCCACCGG	CCGGTGGAYTCRYCDTCBBYC
613_633	864	(GA)(AGC)(AGC)(G)(A)(TCA)(G)(AG)(TC)(G)(A)(GA)(T)(C)(C)(A)(C)(C)(G)(G)(CT)	RVVGAHGRYGARTCCACCGGY	RCCGGTGGAYTCRYCDTCBBY
614_634	432	(CAG)(GAC)(G)(A)(TCA)(G)(GA)(TC)(G)(A)(AG)(T)(C)(C)(A)(C)(C)(G)(G)(TC)(A)	VVGAHGRYGARTCCACCGGYA	TRCCGGTGGAYTCRYCDTCBB
615_635	144	(CAG)(G)(A)(TCA)(G)(AG)(TC)(G)(A)(GA)(T)(C)(C)(A)(C)(C)(G)(G)(TC)(A)(C)	VGAHGRYGARTCCACCGGYAC	GTRCCGGTGGAYTCRYCDTCB
616_636	192	(G)(A)(ACT)(G)(AG)(CT)(G)(A)(AG)(T)(C)(C)(A)(C)(C)(G)(G)(CT)(A)(C)(AGCT)	GAHGRYGARTCCACCGGYACN	NGTRCCGGTGGAYTCRYCDTC
617_637	192	(A)(TCA)(G)(AG)(CT)(G)(A)(GA)(T)(C)(C)(A)(C)(C)(G)(G)(CT)(A)(C)(GACT)(T)	AHGRYGARTCCACCGGYACNT	ANGTRCCGGTGGAYTCRYCDT
618_638	192	(CTA)(G)(GA)(TC)(G)(A)(AG)(T)(C)(C)(A)(C)(C)(G)(G)(CT)(A)(C)(TCGA)(T)(C)	HGRYGARTCCACCGGYACNTC	GANGTRCCGGTGGAYTCRYCD
619_639	64	(G)(GA)(TC)(G)(A)(GA)(T)(C)(C)(A)(C)(C)(G)(G)(CT)(A)(C)(CTAG)(T)(C)(C)	GRYGARTCCACCGGYACNTCC	GGANGTRCCGGTGGAYTCRYC
620_640	64	(GA)(CT)(G)(A)(AG)(T)(C)(C)(A)(C)(C)(G)(G)(CT)(A)(C)(GATC)(T)(C)(C)(G)	RYGARTCCACCGGYACNTCCG	CGGANGTRCCGGTGGAYTCRY
621_641	32	(CT)(G)(A)(GA)(T)(C)(C)(A)(C)(C)(G)(G)(CT)(A)(C)(GATC)(T)(C)(C)(G)(T)	YGARTCCACCGGYACNTCCGT	ACGGANGTRCCGGTGGAYTCR
622_642	32	(G)(A)(GA)(T)(C)(C)(A)(C)(C)(G)(G)(TC)(A)(C)(GATC)(T)(C)(C)(G)(T)(CG)	GARTCCACCGGYACNTCCGTS	SACGGANGTRCCGGTGGAYTC
623_643	32	(A)(AG)(T)(C)(C)(A)(C)(C)(G)(G)(TC)(A)(C)(CTAG)(T)(C)(C)(G)(T)(GC)(A)	ARTCCACCGGYACNTCCGTSA	TSACGGANGTRCCGGTGGAYT
624_644	32	(AG)(T)(C)(C)(A)(C)(C)(G)(G)(TC)(A)(C)(AGTC)(T)(C)(C)(G)(T)(CG)(A)(C)	RTCCACCGGYACNTCCGTSAC	GTSACGGANGTRCCGGTGGAY
625_645	16	(T)(C)(C)(A)(C)(C)(G)(G)(CT)(A)(C)(CTAG)(T)(C)(C)(G)(T)(GC)(A)(C)(C)	TCCACCGGYACNTCCGTSACC	GGTSACGGANGTRCCGGTGGA
626_646	16	(C)(C)(A)(C)(C)(G)(G)(CT)(A)(C)(CTGA)(T)(C)(C)(G)(T)(CG)(A)(C)(C)(T)	CCACCGGYACNTCCGTSACCT	AGGTSACGGANGTRCCGGTGG
627_647	16	(C)(A)(C)(C)(G)(G)(TC)(A)(C)(CTAG)(T)(C)(C)(G)(T)(CG)(A)(C)(C)(T)(T)	CACCGGYACNTCCGTSACCTT	AAGGTSACGGANGTRCCGGTG
628_648	16	(A)(C)(C)(G)(G)(CT)(A)(C)(CTAG)(T)(C)(C)(G)(T)(GC)(A)(C)(C)(T)(T)(C)	ACCGGYACNTCCGTSACCTTC	GAAGGTSACGGANGTRCCGGT
629_649	16	(C)(C)(G)(G)(CT)(A)(C)(CTGA)(T)(C)(C)(G)(T)(CG)(A)(C)(C)(T)(T)(C)(T)	CCGGYACNTCCGTSACCTTCT	AGAAGGTSACGGANGTRCCGG
630_650	16	(C)(G)(G)(TC)(A)(C)(AGCT)(T)(C)(C)(G)(T)(CG)(A)(C)(C)(T)(T)(C)(T)(G)	CGGYACNTCCGTSACCTTCTG	CAGAAGGTSACGGANGTRCCG
631_651	16	(G)(G)(TC)(A)(C)(TCAG)(T)(C)(C)(G)(T)(GC)(A)(C)(C)(T)(T)(C)(T)(G)(G)	GGYACNTCCGTSACCTTCTGG	CCAGAAGGTSACGGANGTRCC
632_652	16	(G)(CT)(A)(C)(GACT)(T)(C)(C)(G)(T)(CG)(A)(C)(C)(T)(T)(C)(T)(G)(G)(G)	GYACNTCCGTSACCTTCTGGG	CCCAGAAGGTSACGGANGTRC
633_653	16	(TC)(A)(C)(GATC)(T)(C)(C)(G)(T)(CG)(A)(C)(C)(T)(T)(C)(T)(G)(G)(G)(C)	YACNTCCGTSACCTTCTGGGC	GCCCAGAAGGTSACGGANGTR
634_654	16	(A)(C)(GATC)(T)(C)(C)(G)(T)(CG)(A)(C)(C)(T)(T)(C)(T)(G)(G)(G)(C)(CA)	ACNTCCGTSACCTTCTGGGCM	KGCCCAGAAGGTSACGGANGT
635_655	16	(C)(GACT)(T)(C)(C)(G)(T)(CG)(A)(C)(C)(T)(T)(C)(T)(G)(G)(G)(C)(AC)(G)	CNTCCGTSACCTTCTGGGCMG	CKGCCCAGAAGGTSACGGANG
636_656	16	(GACT)(T)(C)(C)(G)(T)(CG)(A)(C)(C)(T)(T)(C)(T)(G)(G)(G)(C)(AC)(G)(A)	NTCCGTSACCTTCTGGGCMGA	TCKGCCCAGAAGGTSACGGAN
637_657	8	(T)(C)(C)(G)(T)(CG)(A)(C)(C)(T)(T)(C)(T)(G)(G)(G)(C)(AC)(G)(A)(TC)	TCCGTSACCTTCTGGGCMGAY	RTCKGCCCAGAAGGTSACGGA
638_658	16	(C)(C)(G)(T)(GC)(A)(C)(C)(T)(T)(C)(T)(G)(G)(G)(C)(AC)(G)(A)(TC)(GC)	CCGTSACCTTCTGGGCMGAYS	SRTCKGCCCAGAAGGTSACGG
639_659	32	(C)(G)(T)(GC)(A)(C)(C)(T)(T)(C)(T)(G)(G)(G)(C)(AC)(G)(A)(TC)(CG)(GC)	CGTSACCTTCTGGGCMGAYSS	SSRTCKGCCCAGAAGGTSACG
640_660	64	(G)(T)(GC)(A)(C)(C)(T)(T)(C)(T)(G)(G)(G)(C)(AC)(G)(A)(TC)(GC)(GC)(CG)	GTSACCTTCTGGGCMGAYSSS	SSSRTCKGCCCAGAAGGTSAC
641_661	128	(T)(GC)(A)(C)(C)(T)(T)(C)(T)(G)(G)(G)(C)(AC)(G)(A)(CT)(CG)(CG)(CG)(GA)	TSACCTTCTGGGCMGAYSSSR	YSSSRTCKGCCCAGAAGGTSA
642_662	256	(GC)(A)(C)(C)(T)(T)(C)(T)(G)(G)(G)(C)(CA)(G)(A)(CT)(GC)(GC)(GC)(GA)(CA)	SACCTTCTGGGCMGAYSSSRM	KYSSSRTCKGCCCAGAAGGTS
643_663	128	(A)(C)(C)(T)(T)(C)(T)(G)(G)(G)(C)(CA)(G)(A)(TC)(GC)(GC)(CG)(AG)(CA)(G)	ACCTTCTGGGCMGAYSSSRMG	CKYSSSRTCKGCCCAGAAGGT
644_664	128	(C)(C)(T)(T)(C)(T)(G)(G)(G)(C)(CA)(G)(A)(CT)(GC)(CG)(CG)(GA)(CA)(G)(A)	CCTTCTGGGCMGAYSSSRMGA	TCKYSSSRTCKGCCCAGAAGG
645_665	128	(C)(T)(T)(C)(T)(G)(G)(G)(C)(AC)(G)(A)(TC)(CG)(GC)(CG)(GA)(CA)(G)(A)(T)	CTTCTGGGCMGAYSSSRMGAT	ATCKYSSSRTCKGCCCAGAAG
646_666	256	(T)(T)(C)(T)(G)(G)(G)(C)(AC)(G)(A)(TC)(CG)(GC)(GC)(GA)(CA)(G)(A)(T)(CT)	TTCTGGGCMGAYSSSRMGATY	RATCKYSSSRTCKGCCCAGAA
647_667	256	(T)(C)(T)(G)(G)(G)(C)(AC)(G)(A)(TC)(GC)(CG)(GC)(AG)(AC)(G)(A)(T)(CT)(T)	TCTGGGCMGAYSSSRMGATYT	ARATCKYSSSRTCKGCCCAGA
648_668	256	(C)(T)(G)(G)(G)(C)(AC)(G)(A)(CT)(CG)(GC)(CG)(GA)(CA)(G)(A)(T)(CT)(T)(T)	CTGGGCMGAYSSSRMGATYTT	AARATCKYSSSRTCKGCCCAG
649_669	256	(T)(G)(G)(G)(C)(AC)(G)(A)(CT)(GC)(GC)(GC)(AG)(AC)(G)(A)(T)(TC)(T)(T)(C)	TGGGCMGAYSSSRMGATYTTC	GAARATCKYSSSRTCKGCCCA
650_670	256	(G)(G)(G)(C)(AC)(G)(A)(CT)(CG)(GC)(CG)(GA)(CA)(G)(A)(T)(TC)(T)(T)(C)(G)	GGGCMGAYSSSRMGATYTTCG	CGAARATCKYSSSRTCKGCCC
651_671	256	(G)(G)(C)(AC)(G)(A)(TC)(GC)(GC)(CG)(GA)(CA)(G)(A)(T)(TC)(T)(T)(C)(G)(A)	GGCMGAYSSSRMGATYTTCGA	TCGAARATCKYSSSRTCKGCC
652_672	512	(G)(C)(CA)(G)(A)(TC)(CG)(GC)(CG)(AG)(AC)(G)(A)(T)(TC)(T)(T)(C)(G)(A)(AG)	GCMGAYSSSRMGATYTTCGAR	YTCGAARATCKYSSSRTCKGC
653_673	512	(C)(CA)(G)(A)(CT)(CG)(CG)(GC)(GA)(AC)(G)(A)(T)(TC)(T)(T)(C)(G)(A)(AG)(A)	CMGAYSSSRMGATYTTCGARA	TYTCGAARATCKYSSSRTCKG
654_674	512	(CA)(G)(A)(CT)(GC)(GC)(CG)(GA)(CA)(G)(A)(T)(CT)(T)(T)(C)(G)(A)(GA)(A)(C)	MGAYSSSRMGATYTTCGARAC	GTYTCGAARATCKYSSSRTCK
655_675	256	(G)(A)(CT)(GC)(GC)(CG)(GA)(CA)(G)(A)(T)(CT)(T)(T)(C)(G)(A)(AG)(A)(C)(C)	GAYSSSRMGATYTTCGARACC	GGTYTCGAARATCKYSSSRTC
656_676	256	(A)(CT)(GC)(CG)(CG)(AG)(AC)(G)(A)(T)(TC)(T)(T)(C)(G)(A)(AG)(A)(C)(C)(A)	AYSSSRMGATYTTCGARACCA	TGGTYTCGAARATCKYSSSRT
657_677	256	(TC)(CG)(CG)(CG)(AG)(AC)(G)(A)(T)(CT)(T)(T)(C)(G)(A)(AG)(A)(C)(C)(A)(C)	YSSSRMGATYTTCGARACCAC	GTGGTYTCGAARATCKYSSSR
658_678	128	(GC)(GC)(GC)(GA)(CA)(G)(A)(T)(TC)(T)(T)(C)(G)(A)(GA)(A)(C)(C)(A)(C)(C)	SSSRMGATYTTCGARACCACC	GGTGGTYTCGAARATCKYSSS
659_679	64	(CG)(GC)(GA)(CA)(G)(A)(T)(TC)(T)(T)(C)(G)(A)(AG)(A)(C)(C)(A)(C)(C)(A)	SSRMGATYTTCGARACCACCA	TGGTGGTYTCGAARATCKYSS
660_680	32	(CG)(AG)(CA)(G)(A)(T)(CT)(T)(T)(C)(G)(A)(AG)(A)(C)(C)(A)(C)(C)(A)(C)	SRMGATYTTCGARACCACCAC	GTGGTGGTYTCGAARATCKYS
661_681	32	(GA)(AC)(G)(A)(T)(TC)(T)(T)(C)(G)(A)(GA)(A)(C)(C)(A)(C)(C)(A)(C)(AC)	RMGATYTTCGARACCACCACM	KGTGGTGGTYTCGAARATCKY
662_682	16	(CA)(G)(A)(T)(CT)(T)(T)(C)(G)(A)(AG)(A)(C)(C)(A)(C)(C)(A)(C)(AC)(T)	MGATYTTCGARACCACCACMT	AKGTGGTGGTYTCGAARATCK
663_683	8	(G)(A)(T)(CT)(T)(T)(C)(G)(A)(GA)(A)(C)(C)(A)(C)(C)(A)(C)(AC)(T)(A)	GATYTTCGARACCACCACMTA	TAKGTGGTGGTYTCGAARATC
664_684	8	(A)(T)(TC)(T)(T)(C)(G)(A)(GA)(A)(C)(C)(A)(C)(C)(A)(C)(AC)(T)(A)(C)	ATYTTCGARACCACCACMTAC	GTAKGTGGTGGTYTCGAARAT
665_685	8	(T)(TC)(T)(T)(C)(G)(A)(GA)(A)(C)(C)(A)(C)(C)(A)(C)(AC)(T)(A)(C)(G)	TYTTCGARACCACCACMTACG	CGTAKGTGGTGGTYTCGAARA
666_686	8	(TC)(T)(T)(C)(G)(A)(AG)(A)(C)(C)(A)(C)(C)(A)(C)(AC)(T)(A)(C)(G)(A)	YTTCGARACCACCACMTACGA	TCGTAKGTGGTGGTYTCGAAR
667_687	8	(T)(T)(C)(G)(A)(AG)(A)(C)(C)(A)(C)(C)(A)(C)(AC)(T)(A)(C)(G)(A)(CT)	TTCGARACCACCACMTACGAY	RTCGTAKGTGGTGGTYTCGAA
668_688	8	(T)(C)(G)(A)(GA)(A)(C)(C)(A)(C)(C)(A)(C)(CA)(T)(A)(C)(G)(A)(TC)(T)	TCGARACCACCACMTACGAYT	ARTCGTAKGTGGTGGTYTCGA
669_689	8	(C)(G)(A)(AG)(A)(C)(C)(A)(C)(C)(A)(C)(AC)(T)(A)(C)(G)(A)(CT)(T)(T)	CGARACCACCACMTACGAYTT	AARTCGTAKGTGGTGGTYTCG
670_690	8	(G)(A)(AG)(A)(C)(C)(A)(C)(C)(A)(C)(AC)(T)(A)(C)(G)(A)(CT)(T)(T)(C)	GARACCACCACMTACGAYTTC	GAARTCGTAKGTGGTGGTYTC
671_691	8	(A)(GA)(A)(C)(C)(A)(C)(C)(A)(C)(CA)(T)(A)(C)(G)(A)(TC)(T)(T)(C)(G)	ARACCACCACMTACGAYTTCG	CGAARTCGTAKGTGGTGGTYT
672_692	8	(AG)(A)(C)(C)(A)(C)(C)(A)(C)(CA)(T)(A)(C)(G)(A)(CT)(T)(T)(C)(G)(A)	RACCACCACMTACGAYTTCGA	TCGAARTCGTAKGTGGTGGTY
673_693	8	(A)(C)(C)(A)(C)(C)(A)(C)(AC)(T)(A)(C)(G)(A)(TC)(T)(T)(C)(G)(A)(GA)	ACCACCACMTACGAYTTCGAR	YTCGAARTCGTAKGTGGTGGT
674_694	8	(C)(C)(A)(C)(C)(A)(C)(CA)(T)(A)(C)(G)(A)(CT)(T)(T)(C)(G)(A)(AG)(A)	CCACCACMTACGAYTTCGARA	TYTCGAARTCGTAKGTGGTGG
675_695	16	(C)(A)(C)(C)(A)(C)(CA)(T)(A)(C)(G)(A)(CT)(T)(T)(C)(G)(A)(AG)(A)(TC)	CACCACMTACGAYTTCGARAY	RTYTCGAARTCGTAKGTGGTG
676_696	64	(A)(C)(C)(A)(C)(CA)(T)(A)(C)(G)(A)(TC)(T)(T)(C)(G)(A)(AG)(A)(CT)(CTAG)	ACCACMTACGAYTTCGARAYN	NRTYTCGAARTCGTAKGTGGT
677_697	64	(C)(C)(A)(C)(CA)(T)(A)(C)(G)(A)(CT)(T)(T)(C)(G)(A)(GA)(A)(TC)(AGTC)(C)	CCACMTACGAYTTCGARAYNC	GNRTYTCGAARTCGTAKGTGG
678_698	64	(C)(A)(C)(CA)(T)(A)(C)(G)(A)(TC)(T)(T)(C)(G)(A)(GA)(A)(CT)(GACT)(C)(T)	CACMTACGAYTTCGARAYNCT	AGNRTYTCGAARTCGTAKGTG
679_699	64	(A)(C)(CA)(T)(A)(C)(G)(A)(TC)(T)(T)(C)(G)(A)(AG)(A)(CT)(CTAG)(C)(T)(G)	ACMTACGAYTTCGARAYNCTG	CAGNRTYTCGAARTCGTAKGT
680_700	64	(C)(AC)(T)(A)(C)(G)(A)(CT)(T)(T)(C)(G)(A)(GA)(A)(CT)(AGCT)(C)(T)(G)(C)	CMTACGAYTTCGARAYNCTGC	GCAGNRTYTCGAARTCGTAKG
681_701	64	(AC)(T)(A)(C)(G)(A)(TC)(T)(T)(C)(G)(A)(AG)(A)(TC)(TCAG)(C)(T)(G)(C)(G)	MTACGAYTTCGARAYNCTGCG	CGCAGNRTYTCGAARTCGTAK
682_702	64	(T)(A)(C)(G)(A)(TC)(T)(T)(C)(G)(A)(AG)(A)(CT)(CTAG)(C)(T)(G)(C)(G)(TC)	TACGAYTTCGARAYNCTGCGY	RCGCAGNRTYTCGAARTCGTA
683_703	64	(A)(C)(G)(A)(TC)(T)(T)(C)(G)(A)(GA)(A)(TC)(CTAG)(C)(T)(G)(C)(G)(CT)(A)	ACGAYTTCGARAYNCTGCGYA	TRCGCAGNRTYTCGAARTCGT
684_704	128	(C)(G)(A)(CT)(T)(T)(C)(G)(A)(GA)(A)(CT)(GACT)(C)(T)(G)(C)(G)(TC)(A)(AG)	CGAYTTCGARAYNCTGCGYAR	YTRCGCAGNRTYTCGAARTCG
685_705	256	(G)(A)(CT)(T)(T)(C)(G)(A)(GA)(A)(CT)(AGTC)(C)(T)(G)(C)(G)(CT)(A)(AG)(CT)	GAYTTCGARAYNCTGCGYARY	RYTRCGCAGNRTYTCGAARTC
686_706	256	(A)(TC)(T)(T)(C)(G)(A)(GA)(A)(CT)(CTAG)(C)(T)(G)(C)(G)(TC)(A)(GA)(CT)(C)	AYTTCGARAYNCTGCGYARYC	GRYTRCGCAGNRTYTCGAART
687_707	256	(CT)(T)(T)(C)(G)(A)(GA)(A)(TC)(CTGA)(C)(T)(G)(C)(G)(CT)(A)(GA)(CT)(C)(G)	YTTCGARAYNCTGCGYARYCG	CGRYTRCGCAGNRTYTCGAAR
688_708	256	(T)(T)(C)(G)(A)(GA)(A)(CT)(AGTC)(C)(T)(G)(C)(G)(CT)(A)(GA)(CT)(C)(G)(TC)	TTCGARAYNCTGCGYARYCGY	RCGRYTRCGCAGNRTYTCGAA
689_709	256	(T)(C)(G)(A)(GA)(A)(CT)(TCAG)(C)(T)(G)(C)(G)(CT)(A)(AG)(TC)(C)(G)(TC)(T)	TCGARAYNCTGCGYARYCGYT	ARCGRYTRCGCAGNRTYTCGA
690_710	256	(C)(G)(A)(AG)(A)(TC)(CTGA)(C)(T)(G)(C)(G)(TC)(A)(GA)(TC)(C)(G)(CT)(T)(T)	CGARAYNCTGCGYARYCGYTT	AARCGRYTRCGCAGNRTYTCG
691_711	256	(G)(A)(GA)(A)(CT)(CTGA)(C)(T)(G)(C)(G)(TC)(A)(AG)(TC)(C)(G)(TC)(T)(T)(C)	GARAYNCTGCGYARYCGYTTC	GAARCGRYTRCGCAGNRTYTC
692_712	256	(A)(GA)(A)(CT)(TCAG)(C)(T)(G)(C)(G)(TC)(A)(AG)(CT)(C)(G)(TC)(T)(T)(C)(C)	ARAYNCTGCGYARYCGYTTCC	GGAARCGRYTRCGCAGNRTYT
693_713	256	(AG)(A)(CT)(GATC)(C)(T)(G)(C)(G)(CT)(A)(AG)(TC)(C)(G)(TC)(T)(T)(C)(C)(A)	RAYNCTGCGYARYCGYTTCCA	TGGAARCGRYTRCGCAGNRTY
694_714	128	(A)(CT)(TCAG)(C)(T)(G)(C)(G)(CT)(A)(GA)(TC)(C)(G)(CT)(T)(T)(C)(C)(A)(G)	AYNCTGCGYARYCGYTTCCAG	CTGGAARCGRYTRCGCAGNRT
695_715	128	(TC)(AGCT)(C)(T)(G)(C)(G)(CT)(A)(AG)(CT)(C)(G)(TC)(T)(T)(C)(C)(A)(G)(C)	YNCTGCGYARYCGYTTCCAGC	GCTGGAARCGRYTRCGCAGNR
696_716	64	(GATC)(C)(T)(G)(C)(G)(CT)(A)(AG)(TC)(C)(G)(CT)(T)(T)(C)(C)(A)(G)(C)(A)	NCTGCGYARYCGYTTCCAGCA	TGCTGGAARCGRYTRCGCAGN
697_717	16	(C)(T)(G)(C)(G)(TC)(A)(GA)(TC)(C)(G)(TC)(T)(T)(C)(C)(A)(G)(C)(A)(G)	CTGCGYARYCGYTTCCAGCAG	CTGCTGGAARCGRYTRCGCAG
698_718	16	(T)(G)(C)(G)(CT)(A)(GA)(CT)(C)(G)(CT)(T)(T)(C)(C)(A)(G)(C)(A)(G)(A)	TGCGYARYCGYTTCCAGCAGA	TCTGCTGGAARCGRYTRCGCA
699_719	16	(G)(C)(G)(CT)(A)(AG)(CT)(C)(G)(CT)(T)(T)(C)(C)(A)(G)(C)(A)(G)(A)(T)	GCGYARYCGYTTCCAGCAGAT	ATCTGCTGGAARCGRYTRCGC
700_720	16	(C)(G)(CT)(A)(AG)(TC)(C)(G)(CT)(T)(T)(C)(C)(A)(G)(C)(A)(G)(A)(T)(G)	CGYARYCGYTTCCAGCAGATG	CATCTGCTGGAARCGRYTRCG
701_721	16	(G)(CT)(A)(GA)(TC)(C)(G)(CT)(T)(T)(C)(C)(A)(G)(C)(A)(G)(A)(T)(G)(G)	GYARYCGYTTCCAGCAGATGG	CCATCTGCTGGAARCGRYTRC
702_722	16	(CT)(A)(GA)(CT)(C)(G)(TC)(T)(T)(C)(C)(A)(G)(C)(A)(G)(A)(T)(G)(G)(C)	YARYCGYTTCCAGCAGATGGC	GCCATCTGCTGGAARCGRYTR
703_723	24	(A)(GA)(CT)(C)(G)(CT)(T)(T)(C)(C)(A)(G)(C)(A)(G)(A)(T)(G)(G)(C)(CAG)	ARYCGYTTCCAGCAGATGGCV	BGCCATCTGCTGGAARCGRYT
704_724	24	(AG)(TC)(C)(G)(CT)(T)(T)(C)(C)(A)(G)(C)(A)(G)(A)(T)(G)(G)(C)(CGA)(T)	RYCGYTTCCAGCAGATGGCVT	ABGCCATCTGCTGGAARCGRY
705_725	12	(TC)(C)(G)(TC)(T)(T)(C)(C)(A)(G)(C)(A)(G)(A)(T)(G)(G)(C)(AGC)(T)(T)	YCGYTTCCAGCAGATGGCVTT	AABGCCATCTGCTGGAARCGR
706_726	6	(C)(G)(TC)(T)(T)(C)(C)(A)(G)(C)(A)(G)(A)(T)(G)(G)(C)(CGA)(T)(T)(C)	CGYTTCCAGCAGATGGCVTTC	GAABGCCATCTGCTGGAARCG
707_727	6	(G)(CT)(T)(T)(C)(C)(A)(G)(C)(A)(G)(A)(T)(G)(G)(C)(CGA)(T)(T)(C)(C)	GYTTCCAGCAGATGGCVTTCC	GGAABGCCATCTGCTGGAARC
708_728	6	(CT)(T)(T)(C)(C)(A)(G)(C)(A)(G)(A)(T)(G)(G)(C)(CGA)(T)(T)(C)(C)(T)	YTTCCAGCAGATGGCVTTCCT	AGGAABGCCATCTGCTGGAAR
709_729	6	(T)(T)(C)(C)(A)(G)(C)(A)(G)(A)(T)(G)(G)(C)(AGC)(T)(T)(C)(C)(T)(GC)	TTCCAGCAGATGGCVTTCCTS	SAGGAABGCCATCTGCTGGAA
710_730	6	(T)(C)(C)(A)(G)(C)(A)(G)(A)(T)(G)(G)(C)(GAC)(T)(T)(C)(C)(T)(GC)(A)	TCCAGCAGATGGCVTTCCTSA	TSAGGAABGCCATCTGCTGGA
711_731	6	(C)(C)(A)(G)(C)(A)(G)(A)(T)(G)(G)(C)(GAC)(T)(T)(C)(C)(T)(CG)(A)(A)	CCAGCAGATGGCVTTCCTSAA	TTSAGGAABGCCATCTGCTGG
712_732	6	(C)(A)(G)(C)(A)(G)(A)(T)(G)(G)(C)(CAG)(T)(T)(C)(C)(T)(GC)(A)(A)(C)	CAGCAGATGGCVTTCCTSAAC	GTTSAGGAABGCCATCTGCTG
713_733	6	(A)(G)(C)(A)(G)(A)(T)(G)(G)(C)(CAG)(T)(T)(C)(C)(T)(CG)(A)(A)(C)(A)	AGCAGATGGCVTTCCTSAACA	TGTTSAGGAABGCCATCTGCT
714_734	6	(G)(C)(A)(G)(A)(T)(G)(G)(C)(GAC)(T)(T)(C)(C)(T)(GC)(A)(A)(C)(A)(A)	GCAGATGGCVTTCCTSAACAA	TTGTTSAGGAABGCCATCTGC
715_735	6	(C)(A)(G)(A)(T)(G)(G)(C)(AGC)(T)(T)(C)(C)(T)(CG)(A)(A)(C)(A)(A)(G)	CAGATGGCVTTCCTSAACAAG	CTTGTTSAGGAABGCCATCTG
716_736	6	(A)(G)(A)(T)(G)(G)(C)(AGC)(T)(T)(C)(C)(T)(GC)(A)(A)(C)(A)(A)(G)(G)	AGATGGCVTTCCTSAACAAGG	CCTTGTTSAGGAABGCCATCT
717_737	6	(G)(A)(T)(G)(G)(C)(CAG)(T)(T)(C)(C)(T)(GC)(A)(A)(C)(A)(A)(G)(G)(G)	GATGGCVTTCCTSAACAAGGG	CCCTTGTTSAGGAABGCCATC
718_738	18	(A)(T)(G)(G)(C)(GAC)(T)(T)(C)(C)(T)(GC)(A)(A)(C)(A)(A)(G)(G)(G)(CGA)	ATGGCVTTCCTSAACAAGGGV	BCCCTTGTTSAGGAABGCCAT
719_739	18	(T)(G)(G)(C)(CAG)(T)(T)(C)(C)(T)(GC)(A)(A)(C)(A)(A)(G)(G)(G)(CGA)(C)	TGGCVTTCCTSAACAAGGGVC	GBCCCTTGTTSAGGAABGCCA
720_740	18	(G)(G)(C)(CGA)(T)(T)(C)(C)(T)(GC)(A)(A)(C)(A)(A)(G)(G)(G)(GAC)(C)(T)	GGCVTTCCTSAACAAGGGVCT	AGBCCCTTGTTSAGGAABGCC
721_741	18	(G)(C)(GAC)(T)(T)(C)(C)(T)(GC)(A)(A)(C)(A)(A)(G)(G)(G)(CGA)(C)(T)(G)	GCVTTCCTSAACAAGGGVCTG	CAGBCCCTTGTTSAGGAABGC
722_742	18	(C)(AGC)(T)(T)(C)(C)(T)(CG)(A)(A)(C)(A)(A)(G)(G)(G)(GAC)(C)(T)(G)(A)	CVTTCCTSAACAAGGGVCTGA	TCAGBCCCTTGTTSAGGAABG
723_743	18	(CAG)(T)(T)(C)(C)(T)(CG)(A)(A)(C)(A)(A)(G)(G)(G)(CAG)(C)(T)(G)(A)(A)	VTTCCTSAACAAGGGVCTGAA	TTCAGBCCCTTGTTSAGGAAB
724_744	12	(T)(T)(C)(C)(T)(GC)(A)(A)(C)(A)(A)(G)(G)(G)(AGC)(C)(T)(G)(A)(A)(GA)	TTCCTSAACAAGGGVCTGAAR	YTTCAGBCCCTTGTTSAGGAA
725_745	24	(T)(C)(C)(T)(GC)(A)(A)(C)(A)(A)(G)(G)(G)(CAG)(C)(T)(G)(A)(A)(AG)(CA)	TCCTSAACAAGGGVCTGAARM	KYTTCAGBCCCTTGTTSAGGA
726_746	24	(C)(C)(T)(GC)(A)(A)(C)(A)(A)(G)(G)(G)(CGA)(C)(T)(G)(A)(A)(AG)(CA)(T)	CCTSAACAAGGGVCTGAARMT	AKYTTCAGBCCCTTGTTSAGG
727_747	48	(C)(T)(CG)(A)(A)(C)(A)(A)(G)(G)(G)(CGA)(C)(T)(G)(A)(A)(AG)(CA)(T)(GC)	CTSAACAAGGGVCTGAARMTS	SAKYTTCAGBCCCTTGTTSAG
728_748	96	(T)(GC)(A)(A)(C)(A)(A)(G)(G)(G)(CAG)(C)(T)(G)(A)(A)(GA)(AC)(T)(GC)(TA)	TSAACAAGGGVCTGAARMTSW	WSAKYTTCAGBCCCTTGTTSA
729_749	96	(GC)(A)(A)(C)(A)(A)(G)(G)(G)(AGC)(C)(T)(G)(A)(A)(GA)(AC)(T)(GC)(TA)(C)	SAACAAGGGVCTGAARMTSWC	GWSAKYTTCAGBCCCTTGTTS
730_750	96	(A)(A)(C)(A)(A)(G)(G)(G)(AGC)(C)(T)(G)(A)(A)(AG)(AC)(T)(GC)(AT)(C)(CG)	AACAAGGGVCTGAARMTSWCS	SGWSAKYTTCAGBCCCTTGTT
731_751	96	(A)(C)(A)(A)(G)(G)(G)(AGC)(C)(T)(G)(A)(A)(AG)(AC)(T)(GC)(AT)(C)(CG)(C)	ACAAGGGVCTGAARMTSWCSC	GSGWSAKYTTCAGBCCCTTGT
732_752	96	(C)(A)(A)(G)(G)(G)(CGA)(C)(T)(G)(A)(A)(AG)(AC)(T)(CG)(AT)(C)(GC)(C)(T)	CAAGGGVCTGAARMTSWCSCT	AGSGWSAKYTTCAGBCCCTTG
733_753	192	(A)(A)(G)(G)(G)(AGC)(C)(T)(G)(A)(A)(AG)(AC)(T)(CG)(AT)(C)(CG)(C)(T)(GA)	AAGGGVCTGAARMTSWCSCTR	YAGSGWSAKYTTCAGBCCCTT
734_754	192	(A)(G)(G)(G)(AGC)(C)(T)(G)(A)(A)(AG)(CA)(T)(CG)(TA)(C)(CG)(C)(T)(GA)(A)	AGGGVCTGAARMTSWCSCTRA	TYAGSGWSAKYTTCAGBCCCT
735_755	192	(G)(G)(G)(CAG)(C)(T)(G)(A)(A)(AG)(CA)(T)(CG)(AT)(C)(CG)(C)(T)(GA)(A)(C)	GGGVCTGAARMTSWCSCTRAC	GTYAGSGWSAKYTTCAGBCCC
736_756	192	(G)(G)(CGA)(C)(T)(G)(A)(A)(GA)(CA)(T)(CG)(AT)(C)(CG)(C)(T)(GA)(A)(C)(C)	GGVCTGAARMTSWCSCTRACC	GGTYAGSGWSAKYTTCAGBCC
737_757	192	(G)(CGA)(C)(T)(G)(A)(A)(AG)(CA)(T)(CG)(AT)(C)(CG)(C)(T)(GA)(A)(C)(C)(G)	GVCTGAARMTSWCSCTRACCG	CGGTYAGSGWSAKYTTCAGBC
738_758	192	(CGA)(C)(T)(G)(A)(A)(AG)(CA)(T)(CG)(AT)(C)(CG)(C)(T)(GA)(A)(C)(C)(G)(A)	VCTGAARMTSWCSCTRACCGA	TCGGTYAGSGWSAKYTTCAGB
739_759	128	(C)(T)(G)(A)(A)(GA)(CA)(T)(CG)(TA)(C)(CG)(C)(T)(AG)(A)(C)(C)(G)(A)(TC)	CTGAARMTSWCSCTRACCGAY	RTCGGTYAGSGWSAKYTTCAG
740_760	256	(T)(G)(A)(A)(AG)(CA)(T)(CG)(TA)(C)(CG)(C)(T)(GA)(A)(C)(C)(G)(A)(CT)(CT)	TGAARMTSWCSCTRACCGAYY	RRTCGGTYAGSGWSAKYTTCA
741_761	256	(G)(A)(A)(GA)(AC)(T)(CG)(AT)(C)(GC)(C)(T)(AG)(A)(C)(C)(G)(A)(TC)(CT)(T)	GAARMTSWCSCTRACCGAYYT	ARRTCGGTYAGSGWSAKYTTC
742_762	512	(A)(A)(GA)(AC)(T)(GC)(TA)(C)(GC)(C)(T)(GA)(A)(C)(C)(G)(A)(TC)(TC)(T)(GT)	AARMTSWCSCTRACCGAYYTK	MARRTCGGTYAGSGWSAKYTT
743_763	512	(A)(GA)(CA)(T)(GC)(AT)(C)(GC)(C)(T)(AG)(A)(C)(C)(G)(A)(TC)(CT)(T)(GT)(C)	ARMTSWCSCTRACCGAYYTKC	GMARRTCGGTYAGSGWSAKYT
744_764	512	(GA)(CA)(T)(GC)(AT)(C)(GC)(C)(T)(AG)(A)(C)(C)(G)(A)(TC)(CT)(T)(TG)(C)(G)	RMTSWCSCTRACCGAYYTKCG	CGMARRTCGGTYAGSGWSAKY
745_765	512	(CA)(T)(CG)(AT)(C)(CG)(C)(T)(GA)(A)(C)(C)(G)(A)(CT)(CT)(T)(TG)(C)(G)(TC)	MTSWCSCTRACCGAYYTKCGY	RCGMARRTCGGTYAGSGWSAK
746_766	512	(T)(CG)(TA)(C)(CG)(C)(T)(GA)(A)(C)(C)(G)(A)(CT)(TC)(T)(GT)(C)(G)(TC)(GC)	TSWCSCTRACCGAYYTKCGYS	SRCGMARRTCGGTYAGSGWSA
747_767	512	(CG)(TA)(C)(CG)(C)(T)(AG)(A)(C)(C)(G)(A)(CT)(CT)(T)(GT)(C)(G)(TC)(GC)(A)	SWCSCTRACCGAYYTKCGYSA	TSRCGMARRTCGGTYAGSGWS
748_768	512	(AT)(C)(CG)(C)(T)(GA)(A)(C)(C)(G)(A)(CT)(CT)(T)(TG)(C)(G)(TC)(CG)(A)(GA)	WCSCTRACCGAYYTKCGYSAR	YTSRCGMARRTCGGTYAGSGW
749_769	256	(C)(GC)(C)(T)(GA)(A)(C)(C)(G)(A)(CT)(TC)(T)(GT)(C)(G)(TC)(GC)(A)(AG)(C)	CSCTRACCGAYYTKCGYSARC	GYTSRCGMARRTCGGTYAGSG
750_770	512	(GC)(C)(T)(GA)(A)(C)(C)(G)(A)(TC)(TC)(T)(TG)(C)(G)(TC)(CG)(A)(AG)(C)(TC)	SCTRACCGAYYTKCGYSARCY	RGYTSRCGMARRTCGGTYAGS
751_771	768	(C)(T)(GA)(A)(C)(C)(G)(A)(TC)(TC)(T)(GT)(C)(G)(CT)(GC)(A)(GA)(C)(TC)(TCG)	CTRACCGAYYTKCGYSARCYB	VRGYTSRCGMARRTCGGTYAG
752_772	768	(T)(GA)(A)(C)(C)(G)(A)(TC)(TC)(T)(GT)(C)(G)(TC)(GC)(A)(GA)(C)(CT)(GTC)(G)	TRACCGAYYTKCGYSARCYBG	CVRGYTSRCGMARRTCGGTYA
753_773	768	(GA)(A)(C)(C)(G)(A)(TC)(TC)(T)(TG)(C)(G)(CT)(GC)(A)(AG)(C)(TC)(CTG)(G)(A)	RACCGAYYTKCGYSARCYBGA	TCVRGYTSRCGMARRTCGGTY
754_774	768	(A)(C)(C)(G)(A)(CT)(TC)(T)(TG)(C)(G)(CT)(CG)(A)(GA)(C)(TC)(GCT)(G)(A)(TC)	ACCGAYYTKCGYSARCYBGAY	RTCVRGYTSRCGMARRTCGGT
755_775	1536	(C)(C)(G)(A)(CT)(TC)(T)(GT)(C)(G)(CT)(CG)(A)(GA)(C)(TC)(TCG)(G)(A)(TC)(CG)	CCGAYYTKCGYSARCYBGAYS	SRTCVRGYTSRCGMARRTCGG
756_776	1536	(C)(G)(A)(TC)(CT)(T)(GT)(C)(G)(CT)(CG)(A)(GA)(C)(CT)(TCG)(G)(A)(CT)(CG)(A)	CGAYYTKCGYSARCYBGAYSA	TSRTCVRGYTSRCGMARRTCG
757_777	3072	(G)(A)(TC)(TC)(T)(TG)(C)(G)(CT)(GC)(A)(GA)(C)(CT)(TCG)(G)(A)(TC)(CG)(A)(AG)	GAYYTKCGYSARCYBGAYSAR	YTSRTCVRGYTSRCGMARRTC
758_778	3072	(A)(CT)(TC)(T)(GT)(C)(G)(CT)(GC)(A)(AG)(C)(TC)(CTG)(G)(A)(TC)(GC)(A)(AG)(G)	AYYTKCGYSARCYBGAYSARG	CYTSRTCVRGYTSRCGMARRT
759_779	3072	(TC)(TC)(T)(TG)(C)(G)(TC)(GC)(A)(GA)(C)(CT)(TCG)(G)(A)(CT)(GC)(A)(AG)(G)(C)	YYTKCGYSARCYBGAYSARGC	GCYTSRTCVRGYTSRCGMARR
760_780	4608	(TC)(T)(TG)(C)(G)(CT)(CG)(A)(GA)(C)(CT)(GTC)(G)(A)(TC)(GC)(A)(GA)(G)(C)(CAG)	YTKCGYSARCYBGAYSARGCV	BGCYTSRTCVRGYTSRCGMAR
761_781	2304	(T)(TG)(C)(G)(TC)(CG)(A)(GA)(C)(TC)(TCG)(G)(A)(TC)(GC)(A)(AG)(G)(C)(AGC)(G)	TKCGYSARCYBGAYSARGCVG	CBGCYTSRTCVRGYTSRCGMA
762_782	2304	(GT)(C)(G)(CT)(CG)(A)(GA)(C)(TC)(GCT)(G)(A)(CT)(CG)(A)(AG)(G)(C)(CAG)(G)(G)	KCGYSARCYBGAYSARGCVGG	CCBGCYTSRTCVRGYTSRCGM
763_783	2304	(C)(G)(TC)(GC)(A)(AG)(C)(TC)(GTC)(G)(A)(TC)(GC)(A)(GA)(G)(C)(AGC)(G)(G)(CA)	CGYSARCYBGAYSARGCVGGM	KCCBGCYTSRTCVRGYTSRCG
764_784	2304	(G)(CT)(GC)(A)(AG)(C)(TC)(TCG)(G)(A)(TC)(CG)(A)(GA)(G)(C)(CGA)(G)(G)(CA)(G)	GYSARCYBGAYSARGCVGGMG	CKCCBGCYTSRTCVRGYTSRC
765_785	2304	(TC)(CG)(A)(AG)(C)(CT)(CTG)(G)(A)(TC)(GC)(A)(GA)(G)(C)(CGA)(G)(G)(CA)(G)(A)	YSARCYBGAYSARGCVGGMGA	TCKCCBGCYTSRTCVRGYTSR
766_786	1152	(GC)(A)(GA)(C)(CT)(CTG)(G)(A)(CT)(GC)(A)(GA)(G)(C)(CAG)(G)(G)(CA)(G)(A)(C)	SARCYBGAYSARGCVGGMGAC	GTCKCCBGCYTSRTCVRGYTS
767_787	576	(A)(GA)(C)(TC)(GTC)(G)(A)(TC)(GC)(A)(AG)(G)(C)(AGC)(G)(G)(CA)(G)(A)(C)(G)	ARCYBGAYSARGCVGGMGACG	CGTCKCCBGCYTSRTCVRGYT
768_788	576	(AG)(C)(CT)(GCT)(G)(A)(TC)(CG)(A)(AG)(G)(C)(AGC)(G)(G)(CA)(G)(A)(C)(G)(A)	RCYBGAYSARGCVGGMGACGA	TCGTCKCCBGCYTSRTCVRGY
769_789	576	(C)(TC)(TCG)(G)(A)(CT)(GC)(A)(GA)(G)(C)(CGA)(G)(G)(AC)(G)(A)(C)(G)(A)(GA)	CYBGAYSARGCVGGMGACGAR	YTCGTCKCCBGCYTSRTCVRG
770_790	576	(CT)(TCG)(G)(A)(TC)(GC)(A)(AG)(G)(C)(GAC)(G)(G)(AC)(G)(A)(C)(G)(A)(AG)(G)	YBGAYSARGCVGGMGACGARG	CYTCGTCKCCBGCYTSRTCVR
771_791	288	(GTC)(G)(A)(CT)(CG)(A)(GA)(G)(C)(AGC)(G)(G)(CA)(G)(A)(C)(G)(A)(GA)(G)(T)	BGAYSARGCVGGMGACGARGT	ACYTCGTCKCCBGCYTSRTCV
772_792	288	(G)(A)(CT)(GC)(A)(GA)(G)(C)(AGC)(G)(G)(AC)(G)(A)(C)(G)(A)(AG)(G)(T)(GTC)	GAYSARGCVGGMGACGARGTB	VACYTCGTCKCCBGCYTSRTC
773_793	576	(A)(TC)(CG)(A)(GA)(G)(C)(AGC)(G)(G)(AC)(G)(A)(C)(G)(A)(GA)(G)(T)(CTG)(TG)	AYSARGCVGGMGACGARGTBK	MVACYTCGTCKCCBGCYTSRT
774_794	576	(CT)(CG)(A)(GA)(G)(C)(CGA)(G)(G)(CA)(G)(A)(C)(G)(A)(AG)(G)(T)(GTC)(GT)(C)	YSARGCVGGMGACGARGTBKC	GMVACYTCGTCKCCBGCYTSR
775_795	864	(CG)(A)(AG)(G)(C)(CGA)(G)(G)(AC)(G)(A)(C)(G)(A)(AG)(G)(T)(GTC)(TG)(C)(CGA)	SARGCVGGMGACGARGTBKCV	BGMVACYTCGTCKCCBGCYTS
776_796	432	(A)(GA)(G)(C)(GAC)(G)(G)(AC)(G)(A)(C)(G)(A)(AG)(G)(T)(CTG)(TG)(C)(AGC)(G)	ARGCVGGMGACGARGTBKCVG	CBGMVACYTCGTCKCCBGCYT
777_797	432	(AG)(G)(C)(AGC)(G)(G)(CA)(G)(A)(C)(G)(A)(GA)(G)(T)(CTG)(GT)(C)(GAC)(G)(G)	RGCVGGMGACGARGTBKCVGG	CCBGMVACYTCGTCKCCBGCY
778_798	432	(G)(C)(CGA)(G)(G)(AC)(G)(A)(C)(G)(A)(AG)(G)(T)(CTG)(TG)(C)(AGC)(G)(G)(CT)	GCVGGMGACGARGTBKCVGGY	RCCBGMVACYTCGTCKCCBGC
779_799	864	(C)(CAG)(G)(G)(CA)(G)(A)(C)(G)(A)(AG)(G)(T)(GCT)(TG)(C)(CGA)(G)(G)(TC)(GA)	CVGGMGACGARGTBKCVGGYR	YRCCBGMVACYTCGTCKCCBG
780_800	864	(CAG)(G)(G)(AC)(G)(A)(C)(G)(A)(GA)(G)(T)(TCG)(GT)(C)(GAC)(G)(G)(TC)(AG)(A)	VGGMGACGARGTBKCVGGYRA	TYRCCBGMVACYTCGTCKCCB
781_801	864	(G)(G)(AC)(G)(A)(C)(G)(A)(GA)(G)(T)(GTC)(TG)(C)(CAG)(G)(G)(TC)(AG)(A)(GAC)	GGMGACGARGTBKCVGGYRAV	BTYRCCBGMVACYTCGTCKCC
782_802	2592	(G)(AC)(G)(A)(C)(G)(A)(GA)(G)(T)(GCT)(TG)(C)(AGC)(G)(G)(TC)(AG)(A)(CAG)(CGA)	GMGACGARGTBKCVGGYRAVV	BBTYRCCBGMVACYTCGTCKC
783_803	7776	(CA)(G)(A)(C)(G)(A)(GA)(G)(T)(GTC)(GT)(C)(CAG)(G)(G)(CT)(AG)(A)(AGC)(AGC)(TAG)	MGACGARGTBKCVGGYRAVVD	HBBTYRCCBGMVACYTCGTCK
784_804	11664	(G)(A)(C)(G)(A)(GA)(G)(T)(GTC)(GT)(C)(GAC)(G)(G)(TC)(AG)(A)(CAG)(CAG)(TGA)(TCA)	GACGARGTBKCVGGYRAVVDH	DHBBTYRCCBGMVACYTCGTC
785_805	23328	(A)(C)(G)(A)(GA)(G)(T)(GCT)(TG)(C)(CAG)(G)(G)(CT)(GA)(A)(AGC)(CGA)(TGA)(ATC)(TG)	ACGARGTBKCVGGYRAVVDHK	MDHBBTYRCCBGMVACYTCGT
786_806	46656	(C)(G)(A)(AG)(G)(T)(GTC)(GT)(C)(GAC)(G)(G)(TC)(GA)(A)(CAG)(GAC)(GAT)(TCA)(TG)(AC)	CGARGTBKCVGGYRAVVDHKM	KMDHBBTYRCCBGMVACYTCG
787_807	46656	(G)(A)(AG)(G)(T)(GCT)(GT)(C)(GAC)(G)(G)(TC)(AG)(A)(CGA)(AGC)(GAT)(TCA)(TG)(CA)(C)	GARGTBKCVGGYRAVVDHKMC	GKMDHBBTYRCCBGMVACYTC
788_808	0	(A)(GA)(G)(T)(CTG)(TG)(C)(CGA)(G)(G)(TC)(AG)(A)(CGA)(AGC)(AGT)(TCA)(TG)(CA)(C)(AG-)	ARGTBKCVGGYRAVVDHKMC-	-GKMDHBBTYRCCBGMVACYT
789_809	0	(GA)(G)(T)(TCG)(GT)(C)(CAG)(G)(G)(TC)(AG)(A)(CGA)(GAC)(TGA)(ACT)(TG)(AC)(C)(-GA)(A-)	RGTBKCVGGYRAVVDHKMC--	--GKMDHBBTYRCCBGMVACY
790_810	0	(G)(T)(GCT)(GT)(C)(GAC)(G)(G)(TC)(GA)(A)(GAC)(AGC)(GAT)(ACT)(GT)(AC)(C)(GA-)(-A)(TC-)	GTBKCVGGYRAVVDHKMC---	---GKMDHBBTYRCCBGMVAC
791_811	0	(T)(GCT)(TG)(C)(AGC)(G)(G)(TC)(GA)(A)(CGA)(CGA)(AGT)(TCA)(TG)(AC)(C)(-GA)(A-)(TC-)(AG)	TBKCVGGYRAVVDHKMC---R	Y---GKMDHBBTYRCCBGMVA
792_812	0	(GTC)(GT)(C)(CAG)(G)(G)(CT)(AG)(A)(CAG)(CGA)(GAT)(CTA)(GT)(AC)(C)(GA-)(-A)(-CT)(GA)(AC)	BKCVGGYRAVVDHKMC---RM	KY---GKMDHBBTYRCCBGMV
793_813	0	(TG)(C)(CGA)(G)(G)(TC)(GA)(A)(CGA)(CGA)(AGT)(ATC)(TG)(AC)(C)(-GA)(-A)(-CT)(GA)(AC)(AGTC)	KCVGGYRAVVDHKMC---RMN	NKY---GKMDHBBTYRCCBGM
794_814	0	(C)(CAG)(G)(G)(CT)(AG)(A)(AGC)(CGA)(GAT)(TCA)(GT)(AC)(C)(GA-)(A-)(-TC)(AG)(AC)(CTGA)(AG)	CVGGYRAVVDHKMC---RMNR	YNKY---GKMDHBBTYRCCBG
795_815	0	(CGA)(G)(G)(CT)(GA)(A)(AGC)(CGA)(AGT)(TCA)(GT)(CA)(C)(GA-)(A-)(CT-)(GA)(AC)(CTGA)(AG)(C)	VGGYRAVVDHKMC---RMNRC	GYNKY---GKMDHBBTYRCCB
796_816	0	(G)(G)(CT)(GA)(A)(GAC)(AGC)(TGA)(ATC)(GT)(CA)(C)(GA-)(A-)(TC-)(AG)(CA)(TCGA)(GA)(C)(C)	GGYRAVVDHKMC---RMNRCC	GGYNKY---GKMDHBBTYRCC
797_817	0	(G)(CT)(GA)(A)(GAC)(CGA)(TAG)(TCA)(TG)(AC)(C)(GA-)(-A)(-TC)(GA)(AC)(TCAG)(GA)(C)(C)(G)	GYRAVVDHKMC---RMNRCCG	CGGYNKY---GKMDHBBTYRC
798_818	0	(CT)(AG)(A)(GAC)(GAC)(TAG)(CTA)(GT)(CA)(C)(G-A)(-A)(TC-)(AG)(CA)(TCAG)(GA)(C)(C)(G)(A)	YRAVVDHKMC---RMNRCCGA	TCGGYNKY---GKMDHBBTYR
799_819	0	(AG)(A)(GAC)(CAG)(TGA)(CTA)(GT)(CA)(C)(AG-)(A-)(-TC)(GA)(CA)(CTAG)(GA)(C)(C)(G)(A)(GA)	RAVVDHKMC---RMNRCCGAR	YTCGGYNKY---GKMDHBBTY
800_820	0	(A)(AGC)(CGA)(TAG)(ACT)(GT)(CA)(C)(G-A)(-A)(CT-)(GA)(CA)(AGCT)(AG)(C)(C)(G)(A)(GA)(C-AG)	AVVDHKMC---RMNRCCGAR-	-YTCGGYNKY---GKMDHBBT
801_821	0	(CAG)(CAG)(TGA)(ACT)(GT)(AC)(C)(AG-)(A-)(-TC)(AG)(AC)(CTAG)(GA)(C)(C)(G)(A)(AG)(G-AC)(CA-)	VVDHKMC---RMNRCCGAR--	--YTCGGYNKY---GKMDHBB
802_822	0	(CGA)(TGA)(CTA)(TG)(CA)(C)(GA-)(A-)(-CT)(GA)(CA)(GACT)(AG)(C)(C)(G)(A)(GA)(CG-A)(-AC)(C-AG)	VDHKMC---RMNRCCGAR---	---YTCGGYNKY---GKMDHB
803_823	0	(TAG)(ATC)(TG)(AC)(C)(GA-)(A-)(-TC)(AG)(CA)(GATC)(GA)(C)(C)(G)(A)(GA)(C-GA)(A-C)(CA-G)(CA)	DHKMC---RMNRCCGAR---M	K---YTCGGYNKY---GKMDH
804_824	0	(ATC)(TG)(CA)(C)(GA-)(-A)(CT-)(GA)(CA)(AGCT)(GA)(C)(C)(G)(A)(AG)(-AGC)(C-A)(G-AC)(AC)(AT)	HKMC---RMNRCCGAR---MW	WK---YTCGGYNKY---GKMD
805_825	0	(GT)(AC)(C)(G-A)(A-)(-CT)(GA)(CA)(TCGA)(AG)(C)(C)(G)(A)(GA)(-GAC)(C-A)(-AGC)(CA)(TA)(G)	KMC---RMNRCCGAR---MWG	CWK---YTCGGYNKY---GKM
806_826	0	(CA)(C)(AG-)(A-)(TC-)(AG)(AC)(AGCT)(GA)(C)(C)(G)(A)(GA)(G-AC)(-AC)(A-GC)(CA)(AT)(G)(CT)	MC---RMNRCCGAR---MWGY	RCWK---YTCGGYNKY---GK
807_827	0	(C)(-GA)(A-)(-CT)(AG)(CA)(AGTC)(GA)(C)(C)(G)(A)(AG)(A-GC)(A-C)(CA-G)(CA)(TA)(G)(TC)(TA)	C---RMNRCCGAR---MWGYW	WRCWK---YTCGGYNKY---G
808_828	0	(GA-)(A-)(-TC)(AG)(AC)(AGTC)(AG)(C)(C)(G)(A)(GA)(-GAC)(A-C)(C-AG)(CA)(AT)(G)(TC)(TA)(TC)	---RMNRCCGAR---MWGYWY	RWRCWK---YTCGGYNKY---
809_829	0	(A-)(-TC)(GA)(AC)(AGTC)(GA)(C)(C)(G)(A)(GA)(A-GC)(-AC)(C-GA)(AC)(TA)(G)(CT)(AT)(TC)(C)	--RMNRCCGAR---MWGYWYC	GRWRCWK---YTCGGYNKY--
810_830	0	(TC-)(GA)(CA)(AGTC)(GA)(C)(C)(G)(A)(GA)(A-GC)(A-C)(C-AG)(CA)(TA)(G)(TC)(TA)(TC)(C)(A)	-RMNRCCGAR---MWGYWYCA	TGRWRCWK---YTCGGYNKY-
811_831	0	(AG)(AC)(GACT)(AG)(C)(C)(G)(A)(AG)(A-GC)(CA-)(CA-G)(CA)(TA)(G)(TC)(AT)(CT)(C)(A)(G)	RMNRCCGAR---MWGYWYCAG	CTGRWRCWK---YTCGGYNKY
812_832	0	(CA)(GACT)(GA)(C)(C)(G)(A)(GA)(C-AG)(-AC)(CG-A)(CA)(AT)(G)(TC)(TA)(TC)(C)(A)(G)(A)	MNRCCGAR---MWGYWYCAGA	TCTGRWRCWK---YTCGGYNK
813_833	0	(AGCT)(AG)(C)(C)(G)(A)(AG)(CA-G)(CA-)(-GAC)(CA)(TA)(G)(CT)(TA)(CT)(C)(A)(G)(A)(C)	NRCCGAR---MWGYWYCAGAC	GTCTGRWRCWK---YTCGGYN
814_834	0	(AG)(C)(C)(G)(A)(GA)(CA-G)(-AC)(A-GC)(AC)(TA)(G)(CT)(TA)(CT)(C)(A)(G)(A)(C)(CAG)	RCCGAR---MWGYWYCAGACV	BGTCTGRWRCWK---YTCGGY
815_835	0	(C)(C)(G)(A)(AG)(C-GA)(A-C)(-AGC)(AC)(TA)(G)(CT)(TA)(TC)(C)(A)(G)(A)(C)(GAC)(G)	CCGAR---MWGYWYCAGACVG	CBGTCTGRWRCWK---YTCGG
816_836	0	(C)(G)(A)(GA)(C-GA)(C-A)(-GAC)(CA)(TA)(G)(CT)(AT)(CT)(C)(A)(G)(A)(C)(CGA)(G)(CT)	CGAR---MWGYWYCAGACVGY	RCBGTCTGRWRCWK---YTCG
817_837	0	(G)(A)(AG)(C-GA)(-AC)(C-AG)(AC)(TA)(G)(CT)(TA)(TC)(C)(A)(G)(A)(C)(CGA)(G)(TC)(C)	GAR---MWGYWYCAGACVGYC	GRCBGTCTGRWRCWK---YTC
818_838	0	(A)(AG)(-AGC)(A-C)(G-AC)(CA)(TA)(G)(TC)(AT)(CT)(C)(A)(G)(A)(C)(AGC)(G)(CT)(C)(A)	AR---MWGYWYCAGACVGYCA	TGRCBGTCTGRWRCWK---YT
819_839	0	(GA)(A-GC)(A-C)(A-GC)(CA)(AT)(G)(TC)(TA)(CT)(C)(A)(G)(A)(C)(CAG)(G)(TC)(C)(A)(C)	R---MWGYWYCAGACVGYCAC	GTGRCBGTCTGRWRCWK---Y
820_840	0	(G-AC)(-AC)(CG-A)(AC)(AT)(G)(TC)(AT)(TC)(C)(A)(G)(A)(C)(AGC)(G)(TC)(C)(A)(C)(C)	---MWGYWYCAGACVGYCACC	GGTGRCBGTCTGRWRCWK---
821_841	0	(A-C)(CA-G)(CA)(TA)(G)(TC)(AT)(TC)(C)(A)(G)(A)(C)(CAG)(G)(TC)(C)(A)(C)(C)(T)	--MWGYWYCAGACVGYCACCT	AGGTGRCBGTCTGRWRCWK--
822_842	0	(CG-A)(AC)(AT)(G)(CT)(TA)(TC)(C)(A)(G)(A)(C)(GAC)(G)(CT)(C)(A)(C)(C)(T)(A)	-MWGYWYCAGACVGYCACCTA	TAGGTGRCBGTCTGRWRCWK-
823_843	192	(AC)(AT)(G)(TC)(TA)(TC)(C)(A)(G)(A)(C)(CAG)(G)(TC)(C)(A)(C)(C)(T)(A)(C)	MWGYWYCAGACVGYCACCTAC	GTAGGTGRCBGTCTGRWRCWK
824_844	96	(TA)(G)(CT)(TA)(TC)(C)(A)(G)(A)(C)(CGA)(G)(TC)(C)(A)(C)(C)(T)(A)(C)(C)	WGYWYCAGACVGYCACCTACC	GGTAGGTGRCBGTCTGRWRCW
825_845	48	(G)(CT)(AT)(CT)(C)(A)(G)(A)(C)(CAG)(G)(CT)(C)(A)(C)(C)(T)(A)(C)(C)(A)	GYWYCAGACVGYCACCTACCA	TGGTAGGTGRCBGTCTGRWRC
826_846	96	(CT)(AT)(CT)(C)(A)(G)(A)(C)(GAC)(G)(TC)(C)(A)(C)(C)(T)(A)(C)(C)(A)(AG)	YWYCAGACVGYCACCTACCAR	YTGGTAGGTGRCBGTCTGRWR
827_847	48	(TA)(TC)(C)(A)(G)(A)(C)(GAC)(G)(CT)(C)(A)(C)(C)(T)(A)(C)(C)(A)(AG)(T)	WYCAGACVGYCACCTACCART	AYTGGTAGGTGRCBGTCTGRW
828_848	24	(CT)(C)(A)(G)(A)(C)(CGA)(G)(TC)(C)(A)(C)(C)(T)(A)(C)(C)(A)(AG)(T)(A)	YCAGACVGYCACCTACCARTA	TAYTGGTAGGTGRCBGTCTGR
829_849	12	(C)(A)(G)(A)(C)(CAG)(G)(TC)(C)(A)(C)(C)(T)(A)(C)(C)(A)(AG)(T)(A)(C)	CAGACVGYCACCTACCARTAC	GTAYTGGTAGGTGRCBGTCTG
830_850	24	(A)(G)(A)(C)(CGA)(G)(TC)(C)(A)(C)(C)(T)(A)(C)(C)(A)(GA)(T)(A)(C)(GA)	AGACVGYCACCTACCARTACR	YGTAYTGGTAGGTGRCBGTCT
831_851	48	(G)(A)(C)(GAC)(G)(TC)(C)(A)(C)(C)(T)(A)(C)(C)(A)(GA)(T)(A)(C)(AG)(AT)	GACVGYCACCTACCARTACRW	WYGTAYTGGTAGGTGRCBGTC
832_852	48	(A)(C)(CGA)(G)(CT)(C)(A)(C)(C)(T)(A)(C)(C)(A)(AG)(T)(A)(C)(AG)(TA)(C)	ACVGYCACCTACCARTACRWC	GWYGTAYTGGTAGGTGRCBGT
833_853	96	(C)(GAC)(G)(TC)(C)(A)(C)(C)(T)(A)(C)(C)(A)(AG)(T)(A)(C)(GA)(TA)(C)(GA)	CVGYCACCTACCARTACRWCR	YGWYGTAYTGGTAGGTGRCBG
834_854	96	(GAC)(G)(CT)(C)(A)(C)(C)(T)(A)(C)(C)(A)(GA)(T)(A)(C)(AG)(AT)(C)(AG)(A)	VGYCACCTACCARTACRWCRA	TYGWYGTAYTGGTAGGTGRCB
835_855	64	(G)(CT)(C)(A)(C)(C)(T)(A)(C)(C)(A)(GA)(T)(A)(C)(GA)(AT)(C)(AG)(A)(CA)	GYCACCTACCARTACRWCRAM	KTYGWYGTAYTGGTAGGTGRC
836_856	64	(CT)(C)(A)(C)(C)(T)(A)(C)(C)(A)(AG)(T)(A)(C)(AG)(AT)(C)(GA)(A)(AC)(G)	YCACCTACCARTACRWCRAMG	CKTYGWYGTAYTGGTAGGTGR
837_857	32	(C)(A)(C)(C)(T)(A)(C)(C)(A)(GA)(T)(A)(C)(AG)(TA)(C)(GA)(A)(CA)(G)(G)	CACCTACCARTACRWCRAMGG	CCKTYGWYGTAYTGGTAGGTG
838_858	32	(A)(C)(C)(T)(A)(C)(C)(A)(GA)(T)(A)(C)(GA)(AT)(C)(GA)(A)(CA)(G)(G)(C)	ACCTACCARTACRWCRAMGGC	GCCKTYGWYGTAYTGGTAGGT
839_859	32	(C)(C)(T)(A)(C)(C)(A)(AG)(T)(A)(C)(AG)(AT)(C)(AG)(A)(AC)(G)(G)(C)(A)	CCTACCARTACRWCRAMGGCA	TGCCKTYGWYGTAYTGGTAGG
840_860	32	(C)(T)(A)(C)(C)(A)(GA)(T)(A)(C)(AG)(TA)(C)(GA)(A)(AC)(G)(G)(C)(A)(T)	CTACCARTACRWCRAMGGCAT	ATGCCKTYGWYGTAYTGGTAG
841_861	32	(T)(A)(C)(C)(A)(AG)(T)(A)(C)(AG)(AT)(C)(GA)(A)(AC)(G)(G)(C)(A)(T)(C)	TACCARTACRWCRAMGGCATC	GATGCCKTYGWYGTAYTGGTA
842_862	32	(A)(C)(C)(A)(GA)(T)(A)(C)(GA)(AT)(C)(GA)(A)(CA)(G)(G)(C)(A)(T)(C)(A)	ACCARTACRWCRAMGGCATCA	TGATGCCKTYGWYGTAYTGGT
843_863	32	(C)(C)(A)(AG)(T)(A)(C)(AG)(TA)(C)(AG)(A)(AC)(G)(G)(C)(A)(T)(C)(A)(A)	CCARTACRWCRAMGGCATCAA	TTGATGCCKTYGWYGTAYTGG
844_864	32	(C)(A)(GA)(T)(A)(C)(GA)(AT)(C)(AG)(A)(CA)(G)(G)(C)(A)(T)(C)(A)(A)(G)	CARTACRWCRAMGGCATCAAG	CTTGATGCCKTYGWYGTAYTG
845_865	32	(A)(GA)(T)(A)(C)(GA)(AT)(C)(GA)(A)(CA)(G)(G)(C)(A)(T)(C)(A)(A)(G)(G)	ARTACRWCRAMGGCATCAAGG	CCTTGATGCCKTYGWYGTAYT
846_866	32	(AG)(T)(A)(C)(GA)(AT)(C)(GA)(A)(AC)(G)(G)(C)(A)(T)(C)(A)(A)(G)(G)(A)	RTACRWCRAMGGCATCAAGGA	TCCTTGATGCCKTYGWYGTAY
847_867	32	(T)(A)(C)(GA)(TA)(C)(AG)(A)(CA)(G)(G)(C)(A)(T)(C)(A)(A)(G)(G)(A)(TC)	TACRWCRAMGGCATCAAGGAY	RTCCTTGATGCCKTYGWYGTA
848_868	32	(A)(C)(GA)(TA)(C)(GA)(A)(AC)(G)(G)(C)(A)(T)(C)(A)(A)(G)(G)(A)(TC)(T)	ACRWCRAMGGCATCAAGGAYT	ARTCCTTGATGCCKTYGWYGT
849_869	32	(C)(AG)(AT)(C)(GA)(A)(CA)(G)(G)(C)(A)(T)(C)(A)(A)(G)(G)(A)(CT)(T)(A)	CRWCRAMGGCATCAAGGAYTA	TARTCCTTGATGCCKTYGWYG
850_870	64	(AG)(AT)(C)(AG)(A)(CA)(G)(G)(C)(A)(T)(C)(A)(A)(G)(G)(A)(CT)(T)(A)(TC)	RWCRAMGGCATCAAGGAYTAY	RTARTCCTTGATGCCKTYGWY
851_871	32	(TA)(C)(GA)(A)(AC)(G)(G)(C)(A)(T)(C)(A)(A)(G)(G)(A)(CT)(T)(A)(TC)(G)	WCRAMGGCATCAAGGAYTAYG	CRTARTCCTTGATGCCKTYGW
852_872	16	(C)(GA)(A)(CA)(G)(G)(C)(A)(T)(C)(A)(A)(G)(G)(A)(TC)(T)(A)(TC)(G)(T)	CRAMGGCATCAAGGAYTAYGT	ACRTARTCCTTGATGCCKTYG
853_873	32	(GA)(A)(AC)(G)(G)(C)(A)(T)(C)(A)(A)(G)(G)(A)(TC)(T)(A)(TC)(G)(T)(CG)	RAMGGCATCAAGGAYTAYGTS	SACRTARTCCTTGATGCCKTY
854_874	16	(A)(AC)(G)(G)(C)(A)(T)(C)(A)(A)(G)(G)(A)(TC)(T)(A)(TC)(G)(T)(CG)(G)	AMGGCATCAAGGAYTAYGTSG	CSACRTARTCCTTGATGCCKT
855_875	16	(CA)(G)(G)(C)(A)(T)(C)(A)(A)(G)(G)(A)(CT)(T)(A)(CT)(G)(T)(CG)(G)(A)	MGGCATCAAGGAYTAYGTSGA	TCSACRTARTCCTTGATGCCK
856_876	16	(G)(G)(C)(A)(T)(C)(A)(A)(G)(G)(A)(TC)(T)(A)(TC)(G)(T)(CG)(G)(A)(CT)	GGCATCAAGGAYTAYGTSGAY	RTCSACRTARTCCTTGATGCC
857_877	16	(G)(C)(A)(T)(C)(A)(A)(G)(G)(A)(CT)(T)(A)(TC)(G)(T)(CG)(G)(A)(CT)(T)	GCATCAAGGAYTAYGTSGAYT	ARTCSACRTARTCCTTGATGC
858_878	16	(C)(A)(T)(C)(A)(A)(G)(G)(A)(TC)(T)(A)(TC)(G)(T)(GC)(G)(A)(CT)(T)(A)	CATCAAGGAYTAYGTSGAYTA	TARTCSACRTARTCCTTGATG
859_879	32	(A)(T)(C)(A)(A)(G)(G)(A)(TC)(T)(A)(CT)(G)(T)(CG)(G)(A)(CT)(T)(A)(CT)	ATCAAGGAYTAYGTSGAYTAY	RTARTCSACRTARTCCTTGAT
860_880	64	(T)(C)(A)(A)(G)(G)(A)(CT)(T)(A)(CT)(G)(T)(GC)(G)(A)(CT)(T)(A)(CT)(TC)	TCAAGGAYTAYGTSGAYTAYY	RRTARTCSACRTARTCCTTGA
861_881	64	(C)(A)(A)(G)(G)(A)(TC)(T)(A)(TC)(G)(T)(CG)(G)(A)(CT)(T)(A)(CT)(CT)(T)	CAAGGAYTAYGTSGAYTAYYT	ARRTARTCSACRTARTCCTTG
862_882	64	(A)(A)(G)(G)(A)(TC)(T)(A)(CT)(G)(T)(CG)(G)(A)(TC)(T)(A)(TC)(TC)(T)(G)	AAGGAYTAYGTSGAYTAYYTG	CARRTARTCSACRTARTCCTT
863_883	64	(A)(G)(G)(A)(CT)(T)(A)(CT)(G)(T)(CG)(G)(A)(CT)(T)(A)(TC)(CT)(T)(G)(G)	AGGAYTAYGTSGAYTAYYTGG	CCARRTARTCSACRTARTCCT
864_884	64	(G)(G)(A)(CT)(T)(A)(TC)(G)(T)(CG)(G)(A)(CT)(T)(A)(TC)(TC)(T)(G)(G)(T)	GGAYTAYGTSGAYTAYYTGGT	ACCARRTARTCSACRTARTCC
865_885	128	(G)(A)(CT)(T)(A)(CT)(G)(T)(CG)(G)(A)(TC)(T)(A)(TC)(TC)(T)(G)(G)(T)(CG)	GAYTAYGTSGAYTAYYTGGTS	SACCARRTARTCSACRTARTC
866_886	128	(A)(TC)(T)(A)(CT)(G)(T)(CG)(G)(A)(TC)(T)(A)(CT)(TC)(T)(G)(G)(T)(CG)(A)	AYTAYGTSGAYTAYYTGGTSA	TSACCARRTARTCSACRTART
867_887	128	(CT)(T)(A)(CT)(G)(T)(GC)(G)(A)(CT)(T)(A)(CT)(CT)(T)(G)(G)(T)(CG)(A)(A)	YTAYGTSGAYTAYYTGGTSAA	TTSACCARRTARTCSACRTAR
868_888	64	(T)(A)(CT)(G)(T)(CG)(G)(A)(CT)(T)(A)(CT)(CT)(T)(G)(G)(T)(CG)(A)(A)(G)	TAYGTSGAYTAYYTGGTSAAG	CTTSACCARRTARTCSACRTA
869_889	64	(A)(TC)(G)(T)(GC)(G)(A)(CT)(T)(A)(CT)(TC)(T)(G)(G)(T)(GC)(A)(A)(G)(T)	AYGTSGAYTAYYTGGTSAAGT	ACTTSACCARRTARTCSACRT
870_890	64	(TC)(G)(T)(CG)(G)(A)(TC)(T)(A)(TC)(TC)(T)(G)(G)(T)(CG)(A)(A)(G)(T)(C)	YGTSGAYTAYYTGGTSAAGTC	GACTTSACCARRTARTCSACR
871_891	32	(G)(T)(GC)(G)(A)(TC)(T)(A)(TC)(CT)(T)(G)(G)(T)(CG)(A)(A)(G)(T)(C)(C)	GTSGAYTAYYTGGTSAAGTCC	GGACTTSACCARRTARTCSAC
872_892	32	(T)(GC)(G)(A)(CT)(T)(A)(CT)(TC)(T)(G)(G)(T)(GC)(A)(A)(G)(T)(C)(C)(C)	TSGAYTAYYTGGTSAAGTCCC	GGGACTTSACCARRTARTCSA
873_893	32	(GC)(G)(A)(TC)(T)(A)(TC)(TC)(T)(G)(G)(T)(GC)(A)(A)(G)(T)(C)(C)(C)(G)	SGAYTAYYTGGTSAAGTCCCG	CGGGACTTSACCARRTARTCS
874_894	16	(G)(A)(CT)(T)(A)(CT)(TC)(T)(G)(G)(T)(CG)(A)(A)(G)(T)(C)(C)(C)(G)(C)	GAYTAYYTGGTSAAGTCCCGC	GCGGGACTTSACCARRTARTC
875_895	16	(A)(TC)(T)(A)(TC)(TC)(T)(G)(G)(T)(GC)(A)(A)(G)(T)(C)(C)(C)(G)(C)(A)	AYTAYYTGGTSAAGTCCCGCA	TGCGGGACTTSACCARRTART
876_896	16	(CT)(T)(A)(TC)(TC)(T)(G)(G)(T)(CG)(A)(A)(G)(T)(C)(C)(C)(G)(C)(A)(A)	YTAYYTGGTSAAGTCCCGCAA	TTGCGGGACTTSACCARRTAR
877_897	8	(T)(A)(CT)(CT)(T)(G)(G)(T)(CG)(A)(A)(G)(T)(C)(C)(C)(G)(C)(A)(A)(G)	TAYYTGGTSAAGTCCCGCAAG	CTTGCGGGACTTSACCARRTA
878_898	8	(A)(TC)(TC)(T)(G)(G)(T)(CG)(A)(A)(G)(T)(C)(C)(C)(G)(C)(A)(A)(G)(G)	AYYTGGTSAAGTCCCGCAAGG	CCTTGCGGGACTTSACCARRT
879_899	8	(CT)(TC)(T)(G)(G)(T)(CG)(A)(A)(G)(T)(C)(C)(C)(G)(C)(A)(A)(G)(G)(C)	YYTGGTSAAGTCCCGCAAGGC	GCCTTGCGGGACTTSACCARR
880_900	12	(TC)(T)(G)(G)(T)(CG)(A)(A)(G)(T)(C)(C)(C)(G)(C)(A)(A)(G)(G)(C)(GAC)	YTGGTSAAGTCCCGCAAGGCV	BGCCTTGCGGGACTTSACCAR
881_901	12	(T)(G)(G)(T)(GC)(A)(A)(G)(T)(C)(C)(C)(G)(C)(A)(A)(G)(G)(C)(AGC)(AG)	TGGTSAAGTCCCGCAAGGCVR	YBGCCTTGCGGGACTTSACCA
882_902	24	(G)(G)(T)(GC)(A)(A)(G)(T)(C)(C)(C)(G)(C)(A)(A)(G)(G)(C)(GAC)(AG)(TC)	GGTSAAGTCCCGCAAGGCVRY	RYBGCCTTGCGGGACTTSACC
883_903	48	(G)(T)(CG)(A)(A)(G)(T)(C)(C)(C)(G)(C)(A)(A)(G)(G)(C)(CGA)(AG)(TC)(GC)	GTSAAGTCCCGCAAGGCVRYS	SRYBGCCTTGCGGGACTTSAC
884_904	48	(T)(GC)(A)(A)(G)(T)(C)(C)(C)(G)(C)(A)(A)(G)(G)(C)(CGA)(AG)(TC)(CG)(C)	TSAAGTCCCGCAAGGCVRYSC	GSRYBGCCTTGCGGGACTTSA
885_905	48	(CG)(A)(A)(G)(T)(C)(C)(C)(G)(C)(A)(A)(G)(G)(C)(CGA)(GA)(CT)(CG)(C)(C)	SAAGTCCCGCAAGGCVRYSCC	GGSRYBGCCTTGCGGGACTTS
886_906	48	(A)(A)(G)(T)(C)(C)(C)(G)(C)(A)(A)(G)(G)(C)(GAC)(GA)(TC)(CG)(C)(C)(GC)	AAGTCCCGCAAGGCVRYSCCS	SGGSRYBGCCTTGCGGGACTT
887_907	96	(A)(G)(T)(C)(C)(C)(G)(C)(A)(A)(G)(G)(C)(GAC)(AG)(CT)(CG)(C)(C)(GC)(GA)	AGTCCCGCAAGGCVRYSCCSR	YSGGSRYBGCCTTGCGGGACT
888_908	96	(G)(T)(C)(C)(C)(G)(C)(A)(A)(G)(G)(C)(GAC)(GA)(TC)(GC)(C)(C)(GC)(GA)(T)	GTCCCGCAAGGCVRYSCCSRT	AYSGGSRYBGCCTTGCGGGAC
889_909	288	(T)(C)(C)(C)(G)(C)(A)(A)(G)(G)(C)(GAC)(GA)(CT)(GC)(C)(C)(CG)(AG)(T)(GCT)	TCCCGCAAGGCVRYSCCSRTB	VAYSGGSRYBGCCTTGCGGGA
890_910	288	(C)(C)(C)(G)(C)(A)(A)(G)(G)(C)(CGA)(AG)(CT)(GC)(C)(C)(CG)(AG)(T)(GCT)(G)	CCCGCAAGGCVRYSCCSRTBG	CVAYSGGSRYBGCCTTGCGGG
891_911	288	(C)(C)(G)(C)(A)(A)(G)(G)(C)(GAC)(GA)(TC)(GC)(C)(C)(CG)(GA)(T)(GCT)(G)(A)	CCGCAAGGCVRYSCCSRTBGA	TCVAYSGGSRYBGCCTTGCGG
892_912	576	(C)(G)(C)(A)(A)(G)(G)(C)(AGC)(GA)(TC)(GC)(C)(C)(GC)(AG)(T)(TCG)(G)(A)(GA)	CGCAAGGCVRYSCCSRTBGAR	YTCVAYSGGSRYBGCCTTGCG
893_913	1152	(G)(C)(A)(A)(G)(G)(C)(AGC)(AG)(CT)(CG)(C)(C)(GC)(GA)(T)(CTG)(G)(A)(GA)(CG)	GCAAGGCVRYSCCSRTBGARS	SYTCVAYSGGSRYBGCCTTGC
894_914	2304	(C)(A)(A)(G)(G)(C)(AGC)(GA)(CT)(GC)(C)(C)(GC)(AG)(T)(TCG)(G)(A)(AG)(GC)(AC)	CAAGGCVRYSCCSRTBGARSM	KSYTCVAYSGGSRYBGCCTTG
895_915	4608	(A)(A)(G)(G)(C)(CGA)(AG)(CT)(GC)(C)(C)(CG)(AG)(T)(CTG)(G)(A)(AG)(GC)(AC)(GC)	AAGGCVRYSCCSRTBGARSMS	SKSYTCVAYSGGSRYBGCCTT
896_916	4608	(A)(G)(G)(C)(CGA)(GA)(TC)(GC)(C)(C)(GC)(AG)(T)(GTC)(G)(A)(GA)(CG)(CA)(GC)(G)	AGGCVRYSCCSRTBGARSMSG	CSKSYTCVAYSGGSRYBGCCT
897_917	4608	(G)(G)(C)(CGA)(GA)(CT)(CG)(C)(C)(GC)(GA)(T)(GCT)(G)(A)(GA)(CG)(AC)(GC)(G)(A)	GGCVRYSCCSRTBGARSMSGA	TCSKSYTCVAYSGGSRYBGCC
898_918	13824	(G)(C)(AGC)(AG)(CT)(GC)(C)(C)(GC)(AG)(T)(GCT)(G)(A)(AG)(CG)(CA)(CG)(G)(A)(TCG)	GCVRYSCCSRTBGARSMSGAB	VTCSKSYTCVAYSGGSRYBGC
899_919	13824	(C)(CAG)(AG)(TC)(GC)(C)(C)(GC)(AG)(T)(GCT)(G)(A)(AG)(GC)(CA)(GC)(G)(A)(CTG)(G)	CVRYSCCSRTBGARSMSGABG	CVTCSKSYTCVAYSGGSRYBG
900_920	13824	(CGA)(AG)(TC)(CG)(C)(C)(CG)(GA)(T)(GCT)(G)(A)(GA)(GC)(AC)(CG)(G)(A)(TCG)(G)(T)	VRYSCCSRTBGARSMSGABGT	ACVTCSKSYTCVAYSGGSRYB
901_921	9216	(AG)(CT)(CG)(C)(C)(CG)(AG)(T)(CTG)(G)(A)(GA)(CG)(AC)(CG)(G)(A)(GCT)(G)(T)(GC)	RYSCCSRTBGARSMSGABGTS	SACVTCSKSYTCVAYSGGSRY
902_922	4608	(TC)(GC)(C)(C)(CG)(GA)(T)(TCG)(G)(A)(GA)(GC)(AC)(CG)(G)(A)(CTG)(G)(T)(CG)(A)	YSCCSRTBGARSMSGABGTSA	TSACVTCSKSYTCVAYSGGSR
903_923	2304	(CG)(C)(C)(GC)(AG)(T)(GCT)(G)(A)(AG)(GC)(AC)(CG)(G)(A)(GCT)(G)(T)(CG)(A)(T)	SCCSRTBGARSMSGABGTSAT	ATSACVTCSKSYTCVAYSGGS
904_924	1152	(C)(C)(GC)(GA)(T)(CTG)(G)(A)(AG)(CG)(AC)(GC)(G)(A)(CTG)(G)(T)(CG)(A)(T)(C)	CCSRTBGARSMSGABGTSATC	GATSACVTCSKSYTCVAYSGG
905_925	2304	(C)(GC)(GA)(T)(CTG)(G)(A)(AG)(CG)(AC)(CG)(G)(A)(CTG)(G)(T)(GC)(A)(T)(C)(GA)	CSRTBGARSMSGABGTSATCR	YGATSACVTCSKSYTCVAYSG
906_926	2304	(CG)(GA)(T)(GTC)(G)(A)(AG)(GC)(CA)(GC)(G)(A)(GCT)(G)(T)(GC)(A)(T)(C)(AG)(A)	SRTBGARSMSGABGTSATCRA	TYGATSACVTCSKSYTCVAYS
907_927	2304	(AG)(T)(GCT)(G)(A)(GA)(CG)(CA)(GC)(G)(A)(TCG)(G)(T)(GC)(A)(T)(C)(GA)(A)(TC)	RTBGARSMSGABGTSATCRAY	RTYGATSACVTCSKSYTCVAY
908_928	1152	(T)(GTC)(G)(A)(AG)(GC)(AC)(GC)(G)(A)(TCG)(G)(T)(CG)(A)(T)(C)(GA)(A)(TC)(T)	TBGARSMSGABGTSATCRAYT	ARTYGATSACVTCSKSYTCVA
909_929	1152	(TCG)(G)(A)(AG)(CG)(AC)(CG)(G)(A)(CTG)(G)(T)(CG)(A)(T)(C)(AG)(A)(CT)(T)(T)	BGARSMSGABGTSATCRAYTT	AARTYGATSACVTCSKSYTCV
910_930	384	(G)(A)(AG)(CG)(CA)(GC)(G)(A)(GCT)(G)(T)(CG)(A)(T)(C)(GA)(A)(CT)(T)(T)(C)	GARSMSGABGTSATCRAYTTC	GAARTYGATSACVTCSKSYTC
911_931	384	(A)(GA)(CG)(CA)(GC)(G)(A)(TCG)(G)(T)(GC)(A)(T)(C)(GA)(A)(CT)(T)(T)(C)(G)	ARSMSGABGTSATCRAYTTCG	CGAARTYGATSACVTCSKSYT
912_932	384	(GA)(GC)(AC)(CG)(G)(A)(TCG)(G)(T)(GC)(A)(T)(C)(GA)(A)(CT)(T)(T)(C)(G)(A)	RSMSGABGTSATCRAYTTCGA	TCGAARTYGATSACVTCSKSY
913_933	576	(GC)(CA)(CG)(G)(A)(CTG)(G)(T)(GC)(A)(T)(C)(AG)(A)(TC)(T)(T)(C)(G)(A)(CGA)	SMSGABGTSATCRAYTTCGAV	BTCGAARTYGATSACVTCSKS
914_934	288	(CA)(CG)(G)(A)(GCT)(G)(T)(GC)(A)(T)(C)(AG)(A)(CT)(T)(T)(C)(G)(A)(GAC)(G)	MSGABGTSATCRAYTTCGAVG	CBTCGAARTYGATSACVTCSK
915_935	144	(GC)(G)(A)(GCT)(G)(T)(CG)(A)(T)(C)(GA)(A)(CT)(T)(T)(C)(G)(A)(CAG)(G)(C)	SGABGTSATCRAYTTCGAVGC	GCBTCGAARTYGATSACVTCS
916_936	144	(G)(A)(TCG)(G)(T)(CG)(A)(T)(C)(GA)(A)(CT)(T)(T)(C)(G)(A)(CAG)(G)(C)(GC)	GABGTSATCRAYTTCGAVGCS	SGCBTCGAARTYGATSACVTC
917_937	144	(A)(GCT)(G)(T)(CG)(A)(T)(C)(AG)(A)(CT)(T)(T)(C)(G)(A)(AGC)(G)(C)(CG)(G)	ABGTSATCRAYTTCGAVGCSG	CSGCBTCGAARTYGATSACVT
918_938	144	(CTG)(G)(T)(CG)(A)(T)(C)(GA)(A)(CT)(T)(T)(C)(G)(A)(CAG)(G)(C)(GC)(G)(A)	BGTSATCRAYTTCGAVGCSGA	TCSGCBTCGAARTYGATSACV
919_939	96	(G)(T)(GC)(A)(T)(C)(AG)(A)(TC)(T)(T)(C)(G)(A)(AGC)(G)(C)(GC)(G)(A)(GA)	GTSATCRAYTTCGAVGCSGAR	YTCSGCBTCGAARTYGATSAC
920_940	96	(T)(CG)(A)(T)(C)(GA)(A)(CT)(T)(T)(C)(G)(A)(CGA)(G)(C)(CG)(G)(A)(GA)(G)	TSATCRAYTTCGAVGCSGARG	CYTCSGCBTCGAARTYGATSA
921_941	96	(CG)(A)(T)(C)(AG)(A)(TC)(T)(T)(C)(G)(A)(GAC)(G)(C)(GC)(G)(A)(GA)(G)(A)	SATCRAYTTCGAVGCSGARGA	TCYTCSGCBTCGAARTYGATS
922_942	96	(A)(T)(C)(AG)(A)(CT)(T)(T)(C)(G)(A)(AGC)(G)(C)(GC)(G)(A)(AG)(G)(A)(CT)	ATCRAYTTCGAVGCSGARGAY	RTCYTCSGCBTCGAARTYGAT
923_943	96	(T)(C)(GA)(A)(CT)(T)(T)(C)(G)(A)(AGC)(G)(C)(CG)(G)(A)(GA)(G)(A)(TC)(C)	TCRAYTTCGAVGCSGARGAYC	GRTCYTCSGCBTCGAARTYGA
924_944	96	(C)(GA)(A)(CT)(T)(T)(C)(G)(A)(GAC)(G)(C)(CG)(G)(A)(AG)(G)(A)(TC)(C)(T)	CRAYTTCGAVGCSGARGAYCT	AGRTCYTCSGCBTCGAARTYG
925_945	192	(AG)(A)(TC)(T)(T)(C)(G)(A)(CAG)(G)(C)(GC)(G)(A)(AG)(G)(A)(TC)(C)(T)(GC)	RAYTTCGAVGCSGARGAYCTS	SAGRTCYTCSGCBTCGAARTY
926_946	96	(A)(CT)(T)(T)(C)(G)(A)(CAG)(G)(C)(GC)(G)(A)(AG)(G)(A)(TC)(C)(T)(CG)(A)	AYTTCGAVGCSGARGAYCTSA	TSAGRTCYTCSGCBTCGAART
927_947	96	(TC)(T)(T)(C)(G)(A)(CAG)(G)(C)(CG)(G)(A)(AG)(G)(A)(CT)(C)(T)(CG)(A)(A)	YTTCGAVGCSGARGAYCTSAA	TTSAGRTCYTCSGCBTCGAAR
928_948	96	(T)(T)(C)(G)(A)(GAC)(G)(C)(CG)(G)(A)(AG)(G)(A)(CT)(C)(T)(CG)(A)(A)(AG)	TTCGAVGCSGARGAYCTSAAR	YTTSAGRTCYTCSGCBTCGAA
929_949	192	(T)(C)(G)(A)(GAC)(G)(C)(CG)(G)(A)(GA)(G)(A)(CT)(C)(T)(CG)(A)(A)(GA)(AC)	TCGAVGCSGARGAYCTSAARM	KYTTSAGRTCYTCSGCBTCGA
930_950	192	(C)(G)(A)(AGC)(G)(C)(CG)(G)(A)(GA)(G)(A)(TC)(C)(T)(GC)(A)(A)(GA)(AC)(T)	CGAVGCSGARGAYCTSAARMT	AKYTTSAGRTCYTCSGCBTCG
931_951	384	(G)(A)(GAC)(G)(C)(GC)(G)(A)(GA)(G)(A)(TC)(C)(T)(GC)(A)(A)(AG)(CA)(T)(CG)	GAVGCSGARGAYCTSAARMTS	SAKYTTSAGRTCYTCSGCBTC
932_952	384	(A)(AGC)(G)(C)(GC)(G)(A)(AG)(G)(A)(TC)(C)(T)(GC)(A)(A)(GA)(AC)(T)(GC)(G)	AVGCSGARGAYCTSAARMTSG	CSAKYTTSAGRTCYTCSGCBT
933_953	384	(CAG)(G)(C)(CG)(G)(A)(GA)(G)(A)(TC)(C)(T)(CG)(A)(A)(AG)(CA)(T)(CG)(G)(G)	VGCSGARGAYCTSAARMTSGG	CCSAKYTTSAGRTCYTCSGCB
934_954	128	(G)(C)(CG)(G)(A)(GA)(G)(A)(CT)(C)(T)(GC)(A)(A)(AG)(AC)(T)(GC)(G)(G)(C)	GCSGARGAYCTSAARMTSGGC	GCCSAKYTTSAGRTCYTCSGC
935_955	128	(C)(GC)(G)(A)(AG)(G)(A)(CT)(C)(T)(GC)(A)(A)(AG)(AC)(T)(GC)(G)(G)(C)(A)	CSGARGAYCTSAARMTSGGCA	TGCCSAKYTTSAGRTCYTCSG
936_956	128	(GC)(G)(A)(GA)(G)(A)(TC)(C)(T)(GC)(A)(A)(AG)(AC)(T)(GC)(G)(G)(C)(A)(T)	SGARGAYCTSAARMTSGGCAT	ATGCCSAKYTTSAGRTCYTCS
937_957	128	(G)(A)(AG)(G)(A)(TC)(C)(T)(GC)(A)(A)(GA)(AC)(T)(GC)(G)(G)(C)(A)(T)(CT)	GARGAYCTSAARMTSGGCATY	RATGCCSAKYTTSAGRTCYTC
938_958	128	(A)(AG)(G)(A)(CT)(C)(T)(CG)(A)(A)(AG)(AC)(T)(CG)(G)(G)(C)(A)(T)(CT)(T)	ARGAYCTSAARMTSGGCATYT	ARATGCCSAKYTTSAGRTCYT
939_959	128	(AG)(G)(A)(TC)(C)(T)(CG)(A)(A)(AG)(AC)(T)(GC)(G)(G)(C)(A)(T)(TC)(T)(C)	RGAYCTSAARMTSGGCATYTC	GARATGCCSAKYTTSAGRTCY
940_960	64	(G)(A)(TC)(C)(T)(GC)(A)(A)(GA)(CA)(T)(GC)(G)(G)(C)(A)(T)(CT)(T)(C)(C)	GAYCTSAARMTSGGCATYTCC	GGARATGCCSAKYTTSAGRTC
941_961	64	(A)(TC)(C)(T)(CG)(A)(A)(AG)(CA)(T)(GC)(G)(G)(C)(A)(T)(TC)(T)(C)(C)(G)	AYCTSAARMTSGGCATYTCCG	CGGARATGCCSAKYTTSAGRT
942_962	64	(CT)(C)(T)(CG)(A)(A)(GA)(AC)(T)(CG)(G)(G)(C)(A)(T)(CT)(T)(C)(C)(G)(C)	YCTSAARMTSGGCATYTCCGC	GCGGARATGCCSAKYTTSAGR
943_963	32	(C)(T)(CG)(A)(A)(GA)(AC)(T)(GC)(G)(G)(C)(A)(T)(CT)(T)(C)(C)(G)(C)(G)	CTSAARMTSGGCATYTCCGCG	CGCGGARATGCCSAKYTTSAG
944_964	32	(T)(GC)(A)(A)(GA)(AC)(T)(CG)(G)(G)(C)(A)(T)(CT)(T)(C)(C)(G)(C)(G)(G)	TSAARMTSGGCATYTCCGCGG	CCGCGGARATGCCSAKYTTSA
945_965	32	(CG)(A)(A)(AG)(AC)(T)(CG)(G)(G)(C)(A)(T)(TC)(T)(C)(C)(G)(C)(G)(G)(A)	SAARMTSGGCATYTCCGCGGA	TCCGCGGARATGCCSAKYTTS
946_966	16	(A)(A)(GA)(AC)(T)(GC)(G)(G)(C)(A)(T)(CT)(T)(C)(C)(G)(C)(G)(G)(A)(A)	AARMTSGGCATYTCCGCGGAA	TTCCGCGGARATGCCSAKYTT
947_967	16	(A)(AG)(CA)(T)(GC)(G)(G)(C)(A)(T)(CT)(T)(C)(C)(G)(C)(G)(G)(A)(A)(A)	ARMTSGGCATYTCCGCGGAAA	TTTCCGCGGARATGCCSAKYT
948_968	16	(AG)(AC)(T)(GC)(G)(G)(C)(A)(T)(TC)(T)(C)(C)(G)(C)(G)(G)(A)(A)(A)(T)	RMTSGGCATYTCCGCGGAAAT	ATTTCCGCGGARATGCCSAKY
949_969	8	(CA)(T)(CG)(G)(G)(C)(A)(T)(CT)(T)(C)(C)(G)(C)(G)(G)(A)(A)(A)(T)(C)	MTSGGCATYTCCGCGGAAATC	GATTTCCGCGGARATGCCSAK
950_970	4	(T)(CG)(G)(G)(C)(A)(T)(CT)(T)(C)(C)(G)(C)(G)(G)(A)(A)(A)(T)(C)(G)	TSGGCATYTCCGCGGAAATCG	CGATTTCCGCGGARATGCCSA
951_971	4	(GC)(G)(G)(C)(A)(T)(TC)(T)(C)(C)(G)(C)(G)(G)(A)(A)(A)(T)(C)(G)(C)	SGGCATYTCCGCGGAAATCGC	GCGATTTCCGCGGARATGCCS
952_972	2	(G)(G)(C)(A)(T)(CT)(T)(C)(C)(G)(C)(G)(G)(A)(A)(A)(T)(C)(G)(C)(C)	GGCATYTCCGCGGAAATCGCC	GGCGATTTCCGCGGARATGCC
953_973	2	(G)(C)(A)(T)(CT)(T)(C)(C)(G)(C)(G)(G)(A)(A)(A)(T)(C)(G)(C)(C)(A)	GCATYTCCGCGGAAATCGCCA	TGGCGATTTCCGCGGARATGC
954_974	2	(C)(A)(T)(CT)(T)(C)(C)(G)(C)(G)(G)(A)(A)(A)(T)(C)(G)(C)(C)(A)(T)	CATYTCCGCGGAAATCGCCAT	ATGGCGATTTCCGCGGARATG
955_975	2	(A)(T)(CT)(T)(C)(C)(G)(C)(G)(G)(A)(A)(A)(T)(C)(G)(C)(C)(A)(T)(G)	ATYTCCGCGGAAATCGCCATG	CATGGCGATTTCCGCGGARAT
956_976	4	(T)(CT)(T)(C)(C)(G)(C)(G)(G)(A)(A)(A)(T)(C)(G)(C)(C)(A)(T)(G)(CG)	TYTCCGCGGAAATCGCCATGS	SCATGGCGATTTCCGCGGARA
957_977	4	(CT)(T)(C)(C)(G)(C)(G)(G)(A)(A)(A)(T)(C)(G)(C)(C)(A)(T)(G)(GC)(A)	YTCCGCGGAAATCGCCATGSA	TSCATGGCGATTTCCGCGGAR
958_978	4	(T)(C)(C)(G)(C)(G)(G)(A)(A)(A)(T)(C)(G)(C)(C)(A)(T)(G)(CG)(A)(GA)	TCCGCGGAAATCGCCATGSAR	YTSCATGGCGATTTCCGCGGA
959_979	4	(C)(C)(G)(C)(G)(G)(A)(A)(A)(T)(C)(G)(C)(C)(A)(T)(G)(GC)(A)(GA)(T)	CCGCGGAAATCGCCATGSART	AYTSCATGGCGATTTCCGCGG
960_980	4	(C)(G)(C)(G)(G)(A)(A)(A)(T)(C)(G)(C)(C)(A)(T)(G)(CG)(A)(GA)(T)(G)	CGCGGAAATCGCCATGSARTG	CAYTSCATGGCGATTTCCGCG
961_981	4	(G)(C)(G)(G)(A)(A)(A)(T)(C)(G)(C)(C)(A)(T)(G)(CG)(A)(AG)(T)(G)(G)	GCGGAAATCGCCATGSARTGG	CCAYTSCATGGCGATTTCCGC
962_982	4	(C)(G)(G)(A)(A)(A)(T)(C)(G)(C)(C)(A)(T)(G)(CG)(A)(GA)(T)(G)(G)(A)	CGGAAATCGCCATGSARTGGA	TCCAYTSCATGGCGATTTCCG
963_983	4	(G)(G)(A)(A)(A)(T)(C)(G)(C)(C)(A)(T)(G)(CG)(A)(AG)(T)(G)(G)(A)(C)	GGAAATCGCCATGSARTGGAC	GTCCAYTSCATGGCGATTTCC
964_984	4	(G)(A)(A)(A)(T)(C)(G)(C)(C)(A)(T)(G)(GC)(A)(GA)(T)(G)(G)(A)(C)(C)	GAAATCGCCATGSARTGGACC	GGTCCAYTSCATGGCGATTTC
965_985	4	(A)(A)(A)(T)(C)(G)(C)(C)(A)(T)(G)(GC)(A)(GA)(T)(G)(G)(A)(C)(C)(A)	AAATCGCCATGSARTGGACCA	TGGTCCAYTSCATGGCGATTT
966_986	4	(A)(A)(T)(C)(G)(C)(C)(A)(T)(G)(GC)(A)(GA)(T)(G)(G)(A)(C)(C)(A)(C)	AATCGCCATGSARTGGACCAC	GTGGTCCAYTSCATGGCGATT
967_987	8	(A)(T)(C)(G)(C)(C)(A)(T)(G)(GC)(A)(AG)(T)(G)(G)(A)(C)(C)(A)(C)(CT)	ATCGCCATGSARTGGACCACY	RGTGGTCCAYTSCATGGCGAT
968_988	8	(T)(C)(G)(C)(C)(A)(T)(G)(GC)(A)(AG)(T)(G)(G)(A)(C)(C)(A)(C)(TC)(G)	TCGCCATGSARTGGACCACYG	CRGTGGTCCAYTSCATGGCGA
969_989	8	(C)(G)(C)(C)(A)(T)(G)(CG)(A)(AG)(T)(G)(G)(A)(C)(C)(A)(C)(TC)(G)(C)	CGCCATGSARTGGACCACYGC	GCRGTGGTCCAYTSCATGGCG
970_990	24	(G)(C)(C)(A)(T)(G)(CG)(A)(GA)(T)(G)(G)(A)(C)(C)(A)(C)(CT)(G)(C)(CGA)	GCCATGSARTGGACCACYGCV	BGCRGTGGTCCAYTSCATGGC
971_991	24	(C)(C)(A)(T)(G)(CG)(A)(GA)(T)(G)(G)(A)(C)(C)(A)(C)(TC)(G)(C)(CGA)(T)	CCATGSARTGGACCACYGCVT	ABGCRGTGGTCCAYTSCATGG
972_992	24	(C)(A)(T)(G)(GC)(A)(AG)(T)(G)(G)(A)(C)(C)(A)(C)(CT)(G)(C)(CAG)(T)(A)	CATGSARTGGACCACYGCVTA	TABGCRGTGGTCCAYTSCATG
973_993	48	(A)(T)(G)(GC)(A)(AG)(T)(G)(G)(A)(C)(C)(A)(C)(TC)(G)(C)(CGA)(T)(A)(CT)	ATGSARTGGACCACYGCVTAY	RTABGCRGTGGTCCAYTSCAT
974_994	48	(T)(G)(GC)(A)(AG)(T)(G)(G)(A)(C)(C)(A)(C)(TC)(G)(C)(CAG)(T)(A)(CT)(T)	TGSARTGGACCACYGCVTAYT	ARTABGCRGTGGTCCAYTSCA
975_995	48	(G)(GC)(A)(AG)(T)(G)(G)(A)(C)(C)(A)(C)(TC)(G)(C)(CGA)(T)(A)(TC)(T)(C)	GSARTGGACCACYGCVTAYTC	GARTABGCRGTGGTCCAYTSC
976_996	96	(GC)(A)(AG)(T)(G)(G)(A)(C)(C)(A)(C)(TC)(G)(C)(AGC)(T)(A)(CT)(T)(C)(CA)	SARTGGACCACYGCVTAYTCM	KGARTABGCRGTGGTCCAYTS
977_997	48	(A)(AG)(T)(G)(G)(A)(C)(C)(A)(C)(TC)(G)(C)(CAG)(T)(A)(TC)(T)(C)(AC)(G)	ARTGGACCACYGCVTAYTCMG	CKGARTABGCRGTGGTCCAYT
978_998	48	(GA)(T)(G)(G)(A)(C)(C)(A)(C)(TC)(G)(C)(AGC)(T)(A)(TC)(T)(C)(AC)(G)(A)	RTGGACCACYGCVTAYTCMGA	TCKGARTABGCRGTGGTCCAY
979_999	24	(T)(G)(G)(A)(C)(C)(A)(C)(TC)(G)(C)(CAG)(T)(A)(TC)(T)(C)(CA)(G)(A)(A)	TGGACCACYGCVTAYTCMGAA	TTCKGARTABGCRGTGGTCCA
980_1000	48	(G)(G)(A)(C)(C)(A)(C)(TC)(G)(C)(CGA)(T)(A)(CT)(T)(C)(AC)(G)(A)(A)(TG)	GGACCACYGCVTAYTCMGAAK	MTTCKGARTABGCRGTGGTCC
981_1001	48	(G)(A)(C)(C)(A)(C)(CT)(G)(C)(GAC)(T)(A)(CT)(T)(C)(CA)(G)(A)(A)(GT)(C)	GACCACYGCVTAYTCMGAAKC	GMTTCKGARTABGCRGTGGTC
982_1002	96	(A)(C)(C)(A)(C)(TC)(G)(C)(GAC)(T)(A)(CT)(T)(C)(CA)(G)(A)(A)(GT)(C)(GC)	ACCACYGCVTAYTCMGAAKCS	SGMTTCKGARTABGCRGTGGT
983_1003	96	(C)(C)(A)(C)(CT)(G)(C)(GAC)(T)(A)(CT)(T)(C)(AC)(G)(A)(A)(GT)(C)(GC)(G)	CCACYGCVTAYTCMGAAKCSG	CSGMTTCKGARTABGCRGTGG
984_1004	96	(C)(A)(C)(TC)(G)(C)(CAG)(T)(A)(CT)(T)(C)(AC)(G)(A)(A)(TG)(C)(GC)(G)(T)	CACYGCVTAYTCMGAAKCSGT	ACSGMTTCKGARTABGCRGTG
985_1005	96	(A)(C)(TC)(G)(C)(AGC)(T)(A)(CT)(T)(C)(AC)(G)(A)(A)(GT)(C)(GC)(G)(T)(G)	ACYGCVTAYTCMGAAKCSGTG	CACSGMTTCKGARTABGCRGT
986_1006	96	(C)(TC)(G)(C)(AGC)(T)(A)(CT)(T)(C)(CA)(G)(A)(A)(GT)(C)(CG)(G)(T)(G)(C)	CYGCVTAYTCMGAAKCSGTGC	GCACSGMTTCKGARTABGCRG
987_1007	96	(TC)(G)(C)(CAG)(T)(A)(TC)(T)(C)(AC)(G)(A)(A)(TG)(C)(CG)(G)(T)(G)(C)(A)	YGCVTAYTCMGAAKCSGTGCA	TGCACSGMTTCKGARTABGCR
988_1008	48	(G)(C)(AGC)(T)(A)(CT)(T)(C)(AC)(G)(A)(A)(TG)(C)(GC)(G)(T)(G)(C)(A)(C)	GCVTAYTCMGAAKCSGTGCAC	GTGCACSGMTTCKGARTABGC
989_1009	48	(C)(CGA)(T)(A)(CT)(T)(C)(AC)(G)(A)(A)(GT)(C)(CG)(G)(T)(G)(C)(A)(C)(A)	CVTAYTCMGAAKCSGTGCACA	TGTGCACSGMTTCKGARTABG
990_1010	48	(CGA)(T)(A)(CT)(T)(C)(AC)(G)(A)(A)(TG)(C)(CG)(G)(T)(G)(C)(A)(C)(A)(C)	VTAYTCMGAAKCSGTGCACAC	GTGTGCACSGMTTCKGARTAB
991_1011	16	(T)(A)(TC)(T)(C)(CA)(G)(A)(A)(GT)(C)(CG)(G)(T)(G)(C)(A)(C)(A)(C)(C)	TAYTCMGAAKCSGTGCACACC	GGTGTGCACSGMTTCKGARTA
992_1012	16	(A)(CT)(T)(C)(AC)(G)(A)(A)(GT)(C)(GC)(G)(T)(G)(C)(A)(C)(A)(C)(C)(T)	AYTCMGAAKCSGTGCACACCT	AGGTGTGCACSGMTTCKGART
993_1013	16	(TC)(T)(C)(AC)(G)(A)(A)(TG)(C)(GC)(G)(T)(G)(C)(A)(C)(A)(C)(C)(T)(T)	YTCMGAAKCSGTGCACACCTT	AAGGTGTGCACSGMTTCKGAR
994_1014	8	(T)(C)(CA)(G)(A)(A)(TG)(C)(CG)(G)(T)(G)(C)(A)(C)(A)(C)(C)(T)(T)(C)	TCMGAAKCSGTGCACACCTTC	GAAGGTGTGCACSGMTTCKGA
995_1015	8	(C)(CA)(G)(A)(A)(TG)(C)(CG)(G)(T)(G)(C)(A)(C)(A)(C)(C)(T)(T)(C)(G)	CMGAAKCSGTGCACACCTTCG	CGAAGGTGTGCACSGMTTCKG
996_1016	8	(AC)(G)(A)(A)(GT)(C)(GC)(G)(T)(G)(C)(A)(C)(A)(C)(C)(T)(T)(C)(G)(C)	MGAAKCSGTGCACACCTTCGC	GCGAAGGTGTGCACSGMTTCK
997_1017	8	(G)(A)(A)(GT)(C)(GC)(G)(T)(G)(C)(A)(C)(A)(C)(C)(T)(T)(C)(G)(C)(GC)	GAAKCSGTGCACACCTTCGCS	SGCGAAGGTGTGCACSGMTTC
998_1018	8	(A)(A)(TG)(C)(GC)(G)(T)(G)(C)(A)(C)(A)(C)(C)(T)(T)(C)(G)(C)(CG)(A)	AAKCSGTGCACACCTTCGCSA	TSGCGAAGGTGTGCACSGMTT
999_1019	8	(A)(GT)(C)(CG)(G)(T)(G)(C)(A)(C)(A)(C)(C)(T)(T)(C)(G)(C)(GC)(A)(A)	AKCSGTGCACACCTTCGCSAA	TTSGCGAAGGTGTGCACSGMT
1000_1020	8	(GT)(C)(CG)(G)(T)(G)(C)(A)(C)(A)(C)(C)(T)(T)(C)(G)(C)(GC)(A)(A)(C)	KCSGTGCACACCTTCGCSAAC	GTTSGCGAAGGTGTGCACSGM
1001_1021	4	(C)(GC)(G)(T)(G)(C)(A)(C)(A)(C)(C)(T)(T)(C)(G)(C)(GC)(A)(A)(C)(A)	CSGTGCACACCTTCGCSAACA	TGTTSGCGAAGGTGTGCACSG
1002_1022	4	(GC)(G)(T)(G)(C)(A)(C)(A)(C)(C)(T)(T)(C)(G)(C)(CG)(A)(A)(C)(A)(C)	SGTGCACACCTTCGCSAACAC	GTGTTSGCGAAGGTGTGCACS
1003_1023	2	(G)(T)(G)(C)(A)(C)(A)(C)(C)(T)(T)(C)(G)(C)(GC)(A)(A)(C)(A)(C)(C)	GTGCACACCTTCGCSAACACC	GGTGTTSGCGAAGGTGTGCAC
1004_1024	2	(T)(G)(C)(A)(C)(A)(C)(C)(T)(T)(C)(G)(C)(GC)(A)(A)(C)(A)(C)(C)(A)	TGCACACCTTCGCSAACACCA	TGGTGTTSGCGAAGGTGTGCA
1005_1025	2	(G)(C)(A)(C)(A)(C)(C)(T)(T)(C)(G)(C)(GC)(A)(A)(C)(A)(C)(C)(A)(T)	GCACACCTTCGCSAACACCAT	ATGGTGTTSGCGAAGGTGTGC
1006_1026	2	(C)(A)(C)(A)(C)(C)(T)(T)(C)(G)(C)(GC)(A)(A)(C)(A)(C)(C)(A)(T)(C)	CACACCTTCGCSAACACCATC	GATGGTGTTSGCGAAGGTGTG
1007_1027	2	(A)(C)(A)(C)(C)(T)(T)(C)(G)(C)(GC)(A)(A)(C)(A)(C)(C)(A)(T)(C)(T)	ACACCTTCGCSAACACCATCT	AGATGGTGTTSGCGAAGGTGT
1008_1028	2	(C)(A)(C)(C)(T)(T)(C)(G)(C)(CG)(A)(A)(C)(A)(C)(C)(A)(T)(C)(T)(C)	CACCTTCGCSAACACCATCTC	GAGATGGTGTTSGCGAAGGTG
1009_1029	4	(A)(C)(C)(T)(T)(C)(G)(C)(CG)(A)(A)(C)(A)(C)(C)(A)(T)(C)(T)(C)(CG)	ACCTTCGCSAACACCATCTCS	SGAGATGGTGTTSGCGAAGGT
1010_1030	4	(C)(C)(T)(T)(C)(G)(C)(GC)(A)(A)(C)(A)(C)(C)(A)(T)(C)(T)(C)(GC)(A)	CCTTCGCSAACACCATCTCSA	TSGAGATGGTGTTSGCGAAGG
1011_1031	4	(C)(T)(T)(C)(G)(C)(GC)(A)(A)(C)(A)(C)(C)(A)(T)(C)(T)(C)(CG)(A)(C)	CTTCGCSAACACCATCTCSAC	GTSGAGATGGTGTTSGCGAAG
1012_1032	4	(T)(T)(C)(G)(C)(CG)(A)(A)(C)(A)(C)(C)(A)(T)(C)(T)(C)(CG)(A)(C)(C)	TTCGCSAACACCATCTCSACC	GGTSGAGATGGTGTTSGCGAA
1013_1033	4	(T)(C)(G)(C)(GC)(A)(A)(C)(A)(C)(C)(A)(T)(C)(T)(C)(GC)(A)(C)(C)(A)	TCGCSAACACCATCTCSACCA	TGGTSGAGATGGTGTTSGCGA
1014_1034	4	(C)(G)(C)(GC)(A)(A)(C)(A)(C)(C)(A)(T)(C)(T)(C)(GC)(A)(C)(C)(A)(C)	CGCSAACACCATCTCSACCAC	GTGGTSGAGATGGTGTTSGCG
1015_1035	4	(G)(C)(CG)(A)(A)(C)(A)(C)(C)(A)(T)(C)(T)(C)(CG)(A)(C)(C)(A)(C)(C)	GCSAACACCATCTCSACCACC	GGTGGTSGAGATGGTGTTSGC
1016_1036	4	(C)(GC)(A)(A)(C)(A)(C)(C)(A)(T)(C)(T)(C)(GC)(A)(C)(C)(A)(C)(C)(G)	CSAACACCATCTCSACCACCG	CGGTGGTSGAGATGGTGTTSG
1017_1037	4	(CG)(A)(A)(C)(A)(C)(C)(A)(T)(C)(T)(C)(GC)(A)(C)(C)(A)(C)(C)(G)(A)	SAACACCATCTCSACCACCGA	TCGGTGGTSGAGATGGTGTTS
1018_1038	4	(A)(A)(C)(A)(C)(C)(A)(T)(C)(T)(C)(GC)(A)(C)(C)(A)(C)(C)(G)(A)(AG)	AACACCATCTCSACCACCGAR	YTCGGTGGTSGAGATGGTGTT
1019_1039	4	(A)(C)(A)(C)(C)(A)(T)(C)(T)(C)(GC)(A)(C)(C)(A)(C)(C)(G)(A)(AG)(G)	ACACCATCTCSACCACCGARG	CYTCGGTGGTSGAGATGGTGT
1020_1040	4	(C)(A)(C)(C)(A)(T)(C)(T)(C)(GC)(A)(C)(C)(A)(C)(C)(G)(A)(GA)(G)(G)	CACCATCTCSACCACCGARGG	CCYTCGGTGGTSGAGATGGTG
1021_1041	4	(A)(C)(C)(A)(T)(C)(T)(C)(CG)(A)(C)(C)(A)(C)(C)(G)(A)(AG)(G)(G)(C)	ACCATCTCSACCACCGARGGC	GCCYTCGGTGGTSGAGATGGT
1022_1042	4	(C)(C)(A)(T)(C)(T)(C)(GC)(A)(C)(C)(A)(C)(C)(G)(A)(AG)(G)(G)(C)(G)	CCATCTCSACCACCGARGGCG	CGCCYTCGGTGGTSGAGATGG
1023_1043	4	(C)(A)(T)(C)(T)(C)(GC)(A)(C)(C)(A)(C)(C)(G)(A)(GA)(G)(G)(C)(G)(G)	CATCTCSACCACCGARGGCGG	CCGCCYTCGGTGGTSGAGATG
1024_1044	8	(A)(T)(C)(T)(C)(CG)(A)(C)(C)(A)(C)(C)(G)(A)(GA)(G)(G)(C)(G)(G)(CT)	ATCTCSACCACCGARGGCGGY	RCCGCCYTCGGTGGTSGAGAT
1025_1045	8	(T)(C)(T)(C)(CG)(A)(C)(C)(A)(C)(C)(G)(A)(GA)(G)(G)(C)(G)(G)(TC)(A)	TCTCSACCACCGARGGCGGYA	TRCCGCCYTCGGTGGTSGAGA
1026_1046	8	(C)(T)(C)(GC)(A)(C)(C)(A)(C)(C)(G)(A)(GA)(G)(G)(C)(G)(G)(CT)(A)(C)	CTCSACCACCGARGGCGGYAC	GTRCCGCCYTCGGTGGTSGAG
1027_1047	8	(T)(C)(GC)(A)(C)(C)(A)(C)(C)(G)(A)(GA)(G)(G)(C)(G)(G)(TC)(A)(C)(C)	TCSACCACCGARGGCGGYACC	GGTRCCGCCYTCGGTGGTSGA
1028_1048	8	(C)(CG)(A)(C)(C)(A)(C)(C)(G)(A)(AG)(G)(G)(C)(G)(G)(TC)(A)(C)(C)(C)	CSACCACCGARGGCGGYACCC	GGGTRCCGCCYTCGGTGGTSG
1029_1049	8	(GC)(A)(C)(C)(A)(C)(C)(G)(A)(GA)(G)(G)(C)(G)(G)(CT)(A)(C)(C)(C)(A)	SACCACCGARGGCGGYACCCA	TGGGTRCCGCCYTCGGTGGTS
1030_1050	8	(A)(C)(C)(A)(C)(C)(G)(A)(AG)(G)(G)(C)(G)(G)(TC)(A)(C)(C)(C)(A)(CT)	ACCACCGARGGCGGYACCCAY	RTGGGTRCCGCCYTCGGTGGT
1031_1051	8	(C)(C)(A)(C)(C)(G)(A)(GA)(G)(G)(C)(G)(G)(TC)(A)(C)(C)(C)(A)(TC)(G)	CCACCGARGGCGGYACCCAYG	CRTGGGTRCCGCCYTCGGTGG
1032_1052	8	(C)(A)(C)(C)(G)(A)(GA)(G)(G)(C)(G)(G)(CT)(A)(C)(C)(C)(A)(TC)(G)(A)	CACCGARGGCGGYACCCAYGA	TCRTGGGTRCCGCCYTCGGTG
1033_1053	16	(A)(C)(C)(G)(A)(AG)(G)(G)(C)(G)(G)(CT)(A)(C)(C)(C)(A)(CT)(G)(A)(AG)	ACCGARGGCGGYACCCAYGAR	YTCRTGGGTRCCGCCYTCGGT
1034_1054	16	(C)(C)(G)(A)(GA)(G)(G)(C)(G)(G)(TC)(A)(C)(C)(C)(A)(TC)(G)(A)(GA)(G)	CCGARGGCGGYACCCAYGARG	CYTCRTGGGTRCCGCCYTCGG
1035_1055	16	(C)(G)(A)(GA)(G)(G)(C)(G)(G)(TC)(A)(C)(C)(C)(A)(CT)(G)(A)(AG)(G)(A)	CGARGGCGGYACCCAYGARGA	TCYTCRTGGGTRCCGCCYTCG
1036_1056	16	(G)(A)(AG)(G)(G)(C)(G)(G)(CT)(A)(C)(C)(C)(A)(CT)(G)(A)(GA)(G)(A)(A)	GARGGCGGYACCCAYGARGAA	TTCYTCRTGGGTRCCGCCYTC
1037_1057	16	(A)(GA)(G)(G)(C)(G)(G)(CT)(A)(C)(C)(C)(A)(TC)(G)(A)(AG)(G)(A)(A)(G)	ARGGCGGYACCCAYGARGAAG	CTTCYTCRTGGGTRCCGCCYT
1038_1058	16	(AG)(G)(G)(C)(G)(G)(CT)(A)(C)(C)(C)(A)(TC)(G)(A)(GA)(G)(A)(A)(G)(G)	RGGCGGYACCCAYGARGAAGG	CCTTCYTCRTGGGTRCCGCCY
1039_1059	16	(G)(G)(C)(G)(G)(CT)(A)(C)(C)(C)(A)(CT)(G)(A)(AG)(G)(A)(A)(G)(G)(CT)	GGCGGYACCCAYGARGAAGGY	RCCTTCYTCRTGGGTRCCGCC
1040_1060	16	(G)(C)(G)(G)(CT)(A)(C)(C)(C)(A)(CT)(G)(A)(AG)(G)(A)(A)(G)(G)(TC)(T)	GCGGYACCCAYGARGAAGGYT	ARCCTTCYTCRTGGGTRCCGC
1041_1061	16	(C)(G)(G)(TC)(A)(C)(C)(C)(A)(CT)(G)(A)(AG)(G)(A)(A)(G)(G)(TC)(T)(T)	CGGYACCCAYGARGAAGGYTT	AARCCTTCYTCRTGGGTRCCG
1042_1062	32	(G)(G)(CT)(A)(C)(C)(C)(A)(CT)(G)(A)(AG)(G)(A)(A)(G)(G)(TC)(T)(T)(CT)	GGYACCCAYGARGAAGGYTTY	RAARCCTTCYTCRTGGGTRCC
1043_1063	64	(G)(CT)(A)(C)(C)(C)(A)(TC)(G)(A)(AG)(G)(A)(A)(G)(G)(CT)(T)(T)(TC)(CA)	GYACCCAYGARGAAGGYTTYM	KRAARCCTTCYTCRTGGGTRC
1044_1064	64	(CT)(A)(C)(C)(C)(A)(CT)(G)(A)(GA)(G)(A)(A)(G)(G)(TC)(T)(T)(TC)(AC)(G)	YACCCAYGARGAAGGYTTYMG	CKRAARCCTTCYTCRTGGGTR
1045_1065	96	(A)(C)(C)(C)(A)(TC)(G)(A)(GA)(G)(A)(A)(G)(G)(TC)(T)(T)(TC)(CA)(G)(ATC)	ACCCAYGARGAAGGYTTYMGH	DCKRAARCCTTCYTCRTGGGT
1046_1066	96	(C)(C)(C)(A)(TC)(G)(A)(GA)(G)(A)(A)(G)(G)(TC)(T)(T)(CT)(AC)(G)(TCA)(G)	CCCAYGARGAAGGYTTYMGHG	CDCKRAARCCTTCYTCRTGGG
1047_1067	96	(C)(C)(A)(TC)(G)(A)(AG)(G)(A)(A)(G)(G)(TC)(T)(T)(CT)(AC)(G)(CTA)(G)(C)	CCAYGARGAAGGYTTYMGHGC	GCDCKRAARCCTTCYTCRTGG
1048_1068	192	(C)(A)(TC)(G)(A)(AG)(G)(A)(A)(G)(G)(CT)(T)(T)(TC)(CA)(G)(CTA)(G)(C)(CG)	CAYGARGAAGGYTTYMGHGCS	SGCDCKRAARCCTTCYTCRTG
1049_1069	192	(A)(TC)(G)(A)(AG)(G)(A)(A)(G)(G)(CT)(T)(T)(TC)(CA)(G)(ATC)(G)(C)(GC)(G)	AYGARGAAGGYTTYMGHGCSG	CSGCDCKRAARCCTTCYTCRT
1050_1070	192	(CT)(G)(A)(AG)(G)(A)(A)(G)(G)(CT)(T)(T)(TC)(AC)(G)(ACT)(G)(C)(CG)(G)(C)	YGARGAAGGYTTYMGHGCSGC	GCSGCDCKRAARCCTTCYTCR
1051_1071	192	(G)(A)(GA)(G)(A)(A)(G)(G)(CT)(T)(T)(CT)(AC)(G)(TCA)(G)(C)(CG)(G)(C)(GT)	GARGAAGGYTTYMGHGCSGCK	MGCSGCDCKRAARCCTTCYTC
1052_1072	384	(A)(GA)(G)(A)(A)(G)(G)(CT)(T)(T)(TC)(CA)(G)(ATC)(G)(C)(CG)(G)(C)(TG)(CT)	ARGAAGGYTTYMGHGCSGCKY	RMGCSGCDCKRAARCCTTCYT
1053_1073	384	(AG)(G)(A)(A)(G)(G)(TC)(T)(T)(CT)(AC)(G)(ATC)(G)(C)(GC)(G)(C)(GT)(TC)(T)	RGAAGGYTTYMGHGCSGCKYT	ARMGCSGCDCKRAARCCTTCY
1054_1074	192	(G)(A)(A)(G)(G)(TC)(T)(T)(CT)(AC)(G)(ACT)(G)(C)(GC)(G)(C)(GT)(CT)(T)(G)	GAAGGYTTYMGHGCSGCKYTG	CARMGCSGCDCKRAARCCTTC
1055_1075	192	(A)(A)(G)(G)(CT)(T)(T)(TC)(CA)(G)(ATC)(G)(C)(GC)(G)(C)(GT)(TC)(T)(G)(A)	AAGGYTTYMGHGCSGCKYTGA	TCARMGCSGCDCKRAARCCTT
1056_1076	192	(A)(G)(G)(TC)(T)(T)(CT)(AC)(G)(ATC)(G)(C)(GC)(G)(C)(GT)(CT)(T)(G)(A)(C)	AGGYTTYMGHGCSGCKYTGAC	GTCARMGCSGCDCKRAARCCT
1057_1077	384	(G)(G)(TC)(T)(T)(TC)(CA)(G)(ATC)(G)(C)(GC)(G)(C)(GT)(TC)(T)(G)(A)(C)(CT)	GGYTTYMGHGCSGCKYTGACY	RGTCARMGCSGCDCKRAARCC
1058_1078	384	(G)(CT)(T)(T)(TC)(CA)(G)(TCA)(G)(C)(CG)(G)(C)(TG)(CT)(T)(G)(A)(C)(TC)(T)	GYTTYMGHGCSGCKYTGACYT	ARGTCARMGCSGCDCKRAARC
1059_1079	384	(TC)(T)(T)(CT)(AC)(G)(ACT)(G)(C)(CG)(G)(C)(TG)(TC)(T)(G)(A)(C)(TC)(T)(C)	YTTYMGHGCSGCKYTGACYTC	GARGTCARMGCSGCDCKRAAR
1060_1080	384	(T)(T)(CT)(CA)(G)(ATC)(G)(C)(CG)(G)(C)(GT)(CT)(T)(G)(A)(C)(CT)(T)(C)(GA)	TTYMGHGCSGCKYTGACYTCR	YGARGTCARMGCSGCDCKRAA
1061_1081	384	(T)(CT)(CA)(G)(TCA)(G)(C)(GC)(G)(C)(GT)(CT)(T)(G)(A)(C)(TC)(T)(C)(GA)(C)	TYMGHGCSGCKYTGACYTCRC	GYGARGTCARMGCSGCDCKRA
1062_1082	384	(CT)(CA)(G)(TCA)(G)(C)(CG)(G)(C)(GT)(CT)(T)(G)(A)(C)(TC)(T)(C)(AG)(C)(T)	YMGHGCSGCKYTGACYTCRCT	AGYGARGTCARMGCSGCDCKR
1063_1083	384	(AC)(G)(CTA)(G)(C)(CG)(G)(C)(TG)(CT)(T)(G)(A)(C)(CT)(T)(C)(GA)(C)(T)(CG)	MGHGCSGCKYTGACYTCRCTS	SAGYGARGTCARMGCSGCDCK
1064_1084	384	(G)(ACT)(G)(C)(GC)(G)(C)(GT)(CT)(T)(G)(A)(C)(TC)(T)(C)(AG)(C)(T)(GC)(GA)	GHGCSGCKYTGACYTCRCTSR	YSAGYGARGTCARMGCSGCDC
1065_1085	384	(TCA)(G)(C)(GC)(G)(C)(GT)(TC)(T)(G)(A)(C)(TC)(T)(C)(AG)(C)(T)(GC)(AG)(T)	HGCSGCKYTGACYTCRCTSRT	AYSAGYGARGTCARMGCSGCD
1066_1086	256	(G)(C)(GC)(G)(C)(GT)(CT)(T)(G)(A)(C)(TC)(T)(C)(GA)(C)(T)(CG)(AG)(T)(GC)	GCSGCKYTGACYTCRCTSRTS	SAYSAGYGARGTCARMGCSGC
1067_1087	256	(C)(CG)(G)(C)(TG)(TC)(T)(G)(A)(C)(CT)(T)(C)(GA)(C)(T)(GC)(AG)(T)(GC)(A)	CSGCKYTGACYTCRCTSRTSA	TSAYSAGYGARGTCARMGCSG
1068_1088	256	(CG)(G)(C)(TG)(CT)(T)(G)(A)(C)(CT)(T)(C)(AG)(C)(T)(GC)(GA)(T)(GC)(A)(A)	SGCKYTGACYTCRCTSRTSAA	TTSAYSAGYGARGTCARMGCS
1069_1089	256	(G)(C)(TG)(CT)(T)(G)(A)(C)(CT)(T)(C)(GA)(C)(T)(CG)(GA)(T)(CG)(A)(A)(CT)	GCKYTGACYTCRCTSRTSAAY	RTTSAYSAGYGARGTCARMGC
1070_1090	256	(C)(TG)(TC)(T)(G)(A)(C)(CT)(T)(C)(GA)(C)(T)(CG)(AG)(T)(GC)(A)(A)(TC)(C)	CKYTGACYTCRCTSRTSAAYC	GRTTSAYSAGYGARGTCARMG
1071_1091	256	(TG)(CT)(T)(G)(A)(C)(CT)(T)(C)(AG)(C)(T)(GC)(GA)(T)(CG)(A)(A)(CT)(C)(G)	KYTGACYTCRCTSRTSAAYCG	CGRTTSAYSAGYGARGTCARM
1072_1092	256	(TC)(T)(G)(A)(C)(TC)(T)(C)(AG)(C)(T)(CG)(GA)(T)(CG)(A)(A)(CT)(C)(G)(GT)	YTGACYTCRCTSRTSAAYCGK	MCGRTTSAYSAGYGARGTCAR
1073_1093	128	(T)(G)(A)(C)(CT)(T)(C)(AG)(C)(T)(CG)(GA)(T)(GC)(A)(A)(CT)(C)(G)(GT)(T)	TGACYTCRCTSRTSAAYCGKT	AMCGRTTSAYSAGYGARGTCA
1074_1094	128	(G)(A)(C)(TC)(T)(C)(GA)(C)(T)(GC)(AG)(T)(GC)(A)(A)(CT)(C)(G)(GT)(T)(A)	GACYTCRCTSRTSAAYCGKTA	TAMCGRTTSAYSAGYGARGTC
1075_1095	256	(A)(C)(CT)(T)(C)(AG)(C)(T)(CG)(AG)(T)(CG)(A)(A)(TC)(C)(G)(GT)(T)(A)(TC)	ACYTCRCTSRTSAAYCGKTAY	RTAMCGRTTSAYSAGYGARGT
1076_1096	256	(C)(TC)(T)(C)(AG)(C)(T)(GC)(GA)(T)(GC)(A)(A)(TC)(C)(G)(GT)(T)(A)(CT)(G)	CYTCRCTSRTSAAYCGKTAYG	CRTAMCGRTTSAYSAGYGARG
1077_1097	256	(CT)(T)(C)(GA)(C)(T)(GC)(GA)(T)(GC)(A)(A)(TC)(C)(G)(TG)(T)(A)(TC)(G)(C)	YTCRCTSRTSAAYCGKTAYGC	GCRTAMCGRTTSAYSAGYGAR
1078_1098	384	(T)(C)(AG)(C)(T)(GC)(GA)(T)(CG)(A)(A)(TC)(C)(G)(TG)(T)(A)(TC)(G)(C)(AGC)	TCRCTSRTSAAYCGKTAYGCV	BGCRTAMCGRTTSAYSAGYGA
1079_1099	384	(C)(AG)(C)(T)(CG)(GA)(T)(CG)(A)(A)(TC)(C)(G)(TG)(T)(A)(CT)(G)(C)(AGC)(C)	CRCTSRTSAAYCGKTAYGCVC	GBGCRTAMCGRTTSAYSAGYG
1080_1100	384	(AG)(C)(T)(GC)(GA)(T)(GC)(A)(A)(TC)(C)(G)(GT)(T)(A)(TC)(G)(C)(GAC)(C)(G)	RCTSRTSAAYCGKTAYGCVCG	CGBGCRTAMCGRTTSAYSAGY
1081_1101	576	(C)(T)(GC)(AG)(T)(CG)(A)(A)(TC)(C)(G)(GT)(T)(A)(TC)(G)(C)(AGC)(C)(G)(ACT)	CTSRTSAAYCGKTAYGCVCGH	DCGBGCRTAMCGRTTSAYSAG
1082_1102	576	(T)(CG)(AG)(T)(GC)(A)(A)(TC)(C)(G)(TG)(T)(A)(TC)(G)(C)(CGA)(C)(G)(CTA)(G)	TSRTSAAYCGKTAYGCVCGHG	CDCGBGCRTAMCGRTTSAYSA
1083_1103	576	(GC)(AG)(T)(GC)(A)(A)(TC)(C)(G)(TG)(T)(A)(TC)(G)(C)(GAC)(C)(G)(ACT)(G)(A)	SRTSAAYCGKTAYGCVCGHGA	TCDCGBGCRTAMCGRTTSAYS
1084_1104	288	(AG)(T)(CG)(A)(A)(TC)(C)(G)(TG)(T)(A)(TC)(G)(C)(GAC)(C)(G)(TCA)(G)(A)(G)	RTSAAYCGKTAYGCVCGHGAG	CTCDCGBGCRTAMCGRTTSAY
1085_1105	144	(T)(GC)(A)(A)(TC)(C)(G)(TG)(T)(A)(CT)(G)(C)(CGA)(C)(G)(ACT)(G)(A)(G)(A)	TSAAYCGKTAYGCVCGHGAGA	TCTCDCGBGCRTAMCGRTTSA
1086_1106	144	(GC)(A)(A)(TC)(C)(G)(GT)(T)(A)(CT)(G)(C)(GAC)(C)(G)(ATC)(G)(A)(G)(A)(A)	SAAYCGKTAYGCVCGHGAGAA	TTCTCDCGBGCRTAMCGRTTS
1087_1107	72	(A)(A)(CT)(C)(G)(GT)(T)(A)(CT)(G)(C)(CGA)(C)(G)(ACT)(G)(A)(G)(A)(A)(G)	AAYCGKTAYGCVCGHGAGAAG	CTTCTCDCGBGCRTAMCGRTT
1088_1108	72	(A)(CT)(C)(G)(TG)(T)(A)(TC)(G)(C)(AGC)(C)(G)(CTA)(G)(A)(G)(A)(A)(G)(A)	AYCGKTAYGCVCGHGAGAAGA	TCTTCTCDCGBGCRTAMCGRT
1089_1109	72	(TC)(C)(G)(GT)(T)(A)(CT)(G)(C)(AGC)(C)(G)(ACT)(G)(A)(G)(A)(A)(G)(A)(A)	YCGKTAYGCVCGHGAGAAGAA	TTCTTCTCDCGBGCRTAMCGR
1090_1110	36	(C)(G)(TG)(T)(A)(CT)(G)(C)(CAG)(C)(G)(TCA)(G)(A)(G)(A)(A)(G)(A)(A)(C)	CGKTAYGCVCGHGAGAAGAAC	GTTCTTCTCDCGBGCRTAMCG
1091_1111	36	(G)(GT)(T)(A)(TC)(G)(C)(GAC)(C)(G)(TCA)(G)(A)(G)(A)(A)(G)(A)(A)(C)(A)	GKTAYGCVCGHGAGAAGAACA	TGTTCTTCTCDCGBGCRTAMC
1092_1112	36	(GT)(T)(A)(TC)(G)(C)(CAG)(C)(G)(ATC)(G)(A)(G)(A)(A)(G)(A)(A)(C)(A)(T)	KTAYGCVCGHGAGAAGAACAT	ATGTTCTTCTCDCGBGCRTAM
1093_1113	36	(T)(A)(TC)(G)(C)(GAC)(C)(G)(ACT)(G)(A)(G)(A)(A)(G)(A)(A)(C)(A)(T)(TC)	TAYGCVCGHGAGAAGAACATY	RATGTTCTTCTCDCGBGCRTA
1094_1114	36	(A)(CT)(G)(C)(CGA)(C)(G)(ACT)(G)(A)(G)(A)(A)(G)(A)(A)(C)(A)(T)(CT)(C)	AYGCVCGHGAGAAGAACATYC	GRATGTTCTTCTCDCGBGCRT
1095_1115	36	(TC)(G)(C)(CGA)(C)(G)(TCA)(G)(A)(G)(A)(A)(G)(A)(A)(C)(A)(T)(TC)(C)(T)	YGCVCGHGAGAAGAACATYCT	AGRATGTTCTTCTCDCGBGCR
1096_1116	18	(G)(C)(CAG)(C)(G)(CTA)(G)(A)(G)(A)(A)(G)(A)(A)(C)(A)(T)(CT)(C)(T)(C)	GCVCGHGAGAAGAACATYCTC	GAGRATGTTCTTCTCDCGBGC
1097_1117	18	(C)(GAC)(C)(G)(ACT)(G)(A)(G)(A)(A)(G)(A)(A)(C)(A)(T)(TC)(C)(T)(C)(A)	CVCGHGAGAAGAACATYCTCA	TGAGRATGTTCTTCTCDCGBG
[truncated: 1,024 more rows]

## Sheet: Supplemental Table 3
	Supplemental Table 3: Candidate Lachnospiraceae long-read amplicon primers generated by PhyloTAGs. PhyloTAGs generated a total of 1,932 potential primer locations using a 21bp sliding window approach across the Lachnospiraceae gyrB gene, including forward and reverse primers for each location. Position_window_(bp) indicates the location of the sliding window, Degeneracies lists the total number o…
[truncated: 1,933 more rows]

[truncated: 6 more sheets: Supplemental Table 4, Supplemental Table 5, Supplemental Table 6, Supplemental Table 7, Supplemental Table 8, Supplemental Table 9]
